# Supplementary material for: Whole genome sequencing of Trypanosoma cruzi field isolates reveals extensive genomic variability and complex aneuploidy patterns within TcII DTU
Source: BMC Genomics. 2018 Nov 13;19:816. doi: 10.1186/s12864-018-5198-4 (PMC6234542; doi:10.1186/s12864-018-5198-4)
Supplement: Supplementary file 1 — Table S1. T. cruzi nuclear genome assembly statistics. (XLSX 10 kb) [file 12864_2018_5198_MOESM1_ESM.xlsx]

## Sheet: Plan1
Supplementary Table 1: T. cruzi nuclear genome assembly statistics.
Strain	Assembly size (MB)	Assembly scaffolds	N25-size (pb)	N25-Scaffolds	N50-size (pb)	N50-Scaffolds	N75-size (pb)	N75-Scaffolds
231	27.39	13454	15774	272 sequences	5769	1008 sequences	1674	3321 sequences
Arequipa	19.05	10224	2986	1130 sequences	1932	3153 sequences	1359	6122 sequences
Colombiana	30.85	9338	12281	412 sequences	5189	1394 sequences	3790	2112 sequences
S11	28.47	7855	45808	101 sequences	18630	346 sequences	3602	1311 sequences
S154a	19.27	6949	11290	278 sequences	5721	889 sequences	2439	2181 sequences
S15	27.52	9210	40563	115 sequences	17778	371 sequences	3120	1369 sequences
S162	27.31	8598	35105	124 sequences	12390	448 sequences	2749	1757 sequences
S23b	28.13	7154	45427	105 sequences	20992	332 sequences	4296	1093 sequences
S44a	17.18	4971	41062	71 sequences	17818	232 sequences	3314	790 sequences
S92a	27.08	7134	47286	93 sequences	20493	310 sequences	3713	1126 sequences
Ycl2	25.94	6921	25636	167 sequences	10592	564 sequences	3300	1684 sequences
Ycl4	26.13	6664	26681	168 sequences	10716	560 sequences	3563	1631 sequences
Ycl6	25.78	6968	26707	159 sequences	10394	549 sequences	3264	1695 sequences
Ypop	29.99	8953	12689	376 sequences	5474	1305 sequences	2117	3559 sequences
