# Supplementary material for: Whole genome sequencing of Trypanosoma cruzi field isolates reveals extensive genomic variability and complex aneuploidy patterns within TcII DTU
Source: BMC Genomics. 2018 Nov 13;19:816. doi: 10.1186/s12864-018-5198-4 (PMC6234542; doi:10.1186/s12864-018-5198-4)
Supplement: Supplementary file 2 — Table S2. T. cruzi CL Brener single-copy gene IDs from the 794 genes recovered from all genome assemblies. (XLSX 20 kb) [file 12864_2018_5198_MOESM2_ESM.xlsx]

## Sheet: Gene-IDS-794
Supplementary Table 2: T. cruzi CL Brener single-copy gene IDs from the 794 genes recovered from all genome assemblies
Tc00.1047053458015.10
Tc00.1047053458015.4
Tc00.1047053503391.10
Tc00.1047053503409.10
Tc00.1047053503419.40
Tc00.1047053503433.20
Tc00.1047053503453.100
Tc00.1047053503453.50
Tc00.1047053503453.90
Tc00.1047053503455.20
Tc00.1047053503487.60
Tc00.1047053503487.70
Tc00.1047053503527.10
Tc00.1047053503529.20
Tc00.1047053503561.10
Tc00.1047053503579.40
Tc00.1047053503589.10
Tc00.1047053503599.40
Tc00.1047053503639.20
Tc00.1047053503639.30
Tc00.1047053503653.20
Tc00.1047053503653.50
Tc00.1047053503669.20
Tc00.1047053503675.10
Tc00.1047053503675.20
Tc00.1047053503683.20
Tc00.1047053503757.20
Tc00.1047053503777.10
Tc00.1047053503789.70
Tc00.1047053503801.50
Tc00.1047053503811.40
Tc00.1047053503813.20
Tc00.1047053503833.60
Tc00.1047053503841.30
Tc00.1047053503865.40
Tc00.1047053503865.50
Tc00.1047053503873.10
Tc00.1047053503881.10
Tc00.1047053503885.50
Tc00.1047053503885.90
Tc00.1047053503887.30
Tc00.1047053503893.170
Tc00.1047053503897.100
Tc00.1047053503897.30
Tc00.1047053503897.80
Tc00.1047053503897.90
Tc00.1047053503905.40
Tc00.1047053503905.50
Tc00.1047053503909.50
Tc00.1047053503909.68
Tc00.1047053503953.50
Tc00.1047053503959.50
Tc00.1047053504005.10
Tc00.1047053504005.20
Tc00.1047053504005.40
Tc00.1047053504011.40
Tc00.1047053504033.170
Tc00.1047053504033.220
Tc00.1047053504097.10
Tc00.1047053504097.20
Tc00.1047053504097.30
Tc00.1047053504129.30
Tc00.1047053504137.150
Tc00.1047053504153.360
Tc00.1047053504159.30
Tc00.1047053504159.70
Tc00.1047053504163.110
Tc00.1047053504163.50
Tc00.1047053504213.10
Tc00.1047053504213.120
Tc00.1047053504213.140
Tc00.1047053504213.80
Tc00.1047053504425.70
Tc00.1047053504431.64
Tc00.1047053504643.20
Tc00.1047053505229.10
Tc00.1047053505941.30
Tc00.1047053505943.40
Tc00.1047053505945.50
Tc00.1047053505945.80
Tc00.1047053505965.30
Tc00.1047053505965.50
Tc00.1047053505965.60
Tc00.1047053505989.74
Tc00.1047053505989.78
Tc00.1047053505989.82
Tc00.1047053506025.50
Tc00.1047053506025.60
Tc00.1047053506127.150
Tc00.1047053506127.160
Tc00.1047053506147.140
Tc00.1047053506147.150
Tc00.1047053506147.160
Tc00.1047053506147.170
Tc00.1047053506147.200
Tc00.1047053506181.110
Tc00.1047053506181.120
Tc00.1047053506181.40
Tc00.1047053506181.80
Tc00.1047053506203.30
Tc00.1047053506203.50
Tc00.1047053506203.80
Tc00.1047053506211.100
Tc00.1047053506211.140
Tc00.1047053506213.100
Tc00.1047053506213.10
Tc00.1047053506213.120
Tc00.1047053506213.30
Tc00.1047053506213.40
Tc00.1047053506213.90
Tc00.1047053506249.40
Tc00.1047053506249.60
Tc00.1047053506251.100
Tc00.1047053506251.30
Tc00.1047053506287.150
Tc00.1047053506287.90
Tc00.1047053506289.60
Tc00.1047053506289.74
Tc00.1047053506363.100
Tc00.1047053506363.130
Tc00.1047053506363.30
Tc00.1047053506363.50
Tc00.1047053506363.80
Tc00.1047053506367.100
Tc00.1047053506367.120
Tc00.1047053506375.120
Tc00.1047053506401.150
Tc00.1047053506401.220
Tc00.1047053506401.230
Tc00.1047053506401.240
Tc00.1047053506401.250
Tc00.1047053506401.310
Tc00.1047053506407.100
Tc00.1047053506407.30
Tc00.1047053506407.80
Tc00.1047053506411.10
Tc00.1047053506413.80
Tc00.1047053506457.120
Tc00.1047053506457.130
Tc00.1047053506457.40
Tc00.1047053506467.10
Tc00.1047053506493.30
Tc00.1047053506493.40
Tc00.1047053506493.50
Tc00.1047053506493.60
Tc00.1047053506493.80
Tc00.1047053506495.6
Tc00.1047053506503.100
Tc00.1047053506503.110
Tc00.1047053506503.120
Tc00.1047053506503.160
Tc00.1047053506517.100
Tc00.1047053506525.150
Tc00.1047053506525.80
Tc00.1047053506529.130
Tc00.1047053506529.360
Tc00.1047053506529.410
Tc00.1047053506529.420
Tc00.1047053506529.590
Tc00.1047053506531.30
Tc00.1047053506553.30
Tc00.1047053506591.20
Tc00.1047053506591.69
Tc00.1047053506605.10
Tc00.1047053506605.139
Tc00.1047053506605.194
Tc00.1047053506605.200
Tc00.1047053506605.220
Tc00.1047053506605.229
Tc00.1047053506605.70
Tc00.1047053506633.20
Tc00.1047053506635.40
Tc00.1047053506635.60
Tc00.1047053506635.70
Tc00.1047053506649.100
Tc00.1047053506657.20
Tc00.1047053506659.10
Tc00.1047053506659.30
Tc00.1047053506661.20
Tc00.1047053506661.30
Tc00.1047053506673.40
Tc00.1047053506673.50
Tc00.1047053506677.10
Tc00.1047053506677.20
Tc00.1047053506695.20
Tc00.1047053506697.30
Tc00.1047053506697.40
Tc00.1047053506697.60
Tc00.1047053506697.70
Tc00.1047053506729.90
Tc00.1047053506735.10
Tc00.1047053506735.50
Tc00.1047053506737.60
Tc00.1047053506739.120
Tc00.1047053506739.190
Tc00.1047053506739.50
Tc00.1047053506739.60
Tc00.1047053506739.70
Tc00.1047053506743.140
Tc00.1047053506743.160
Tc00.1047053506743.170
Tc00.1047053506743.180
Tc00.1047053506753.160
Tc00.1047053506753.170
Tc00.1047053506753.210
Tc00.1047053506753.50
Tc00.1047053506753.80
Tc00.1047053506755.120
Tc00.1047053506755.140
Tc00.1047053506755.160
Tc00.1047053506755.74
Tc00.1047053506773.100
Tc00.1047053506773.110
Tc00.1047053506773.120
Tc00.1047053506773.140
Tc00.1047053506773.170
Tc00.1047053506773.40
Tc00.1047053506773.70
Tc00.1047053506773.80
Tc00.1047053506773.90
Tc00.1047053506775.80
Tc00.1047053506777.50
Tc00.1047053506777.60
Tc00.1047053506779.170
Tc00.1047053506797.100
Tc00.1047053506797.70
Tc00.1047053506797.80
Tc00.1047053506797.90
Tc00.1047053506801.100
Tc00.1047053506801.110
Tc00.1047053506801.120
Tc00.1047053506811.100
Tc00.1047053506811.150
Tc00.1047053506811.170
Tc00.1047053506811.200
Tc00.1047053506811.20
Tc00.1047053506811.210
Tc00.1047053506811.90
Tc00.1047053506825.120
Tc00.1047053506825.170
Tc00.1047053506825.180
Tc00.1047053506829.50
Tc00.1047053506857.20
Tc00.1047053506857.30
Tc00.1047053506857.50
Tc00.1047053506857.70
Tc00.1047053506857.90
Tc00.1047053506859.170
Tc00.1047053506859.70
Tc00.1047053506863.80
Tc00.1047053506869.60
Tc00.1047053506885.170
Tc00.1047053506885.270
Tc00.1047053506887.20
Tc00.1047053506887.50
Tc00.1047053506887.69
Tc00.1047053506887.90
Tc00.1047053506891.20
Tc00.1047053506893.90
Tc00.1047053506895.10
Tc00.1047053506929.30
Tc00.1047053506931.10
Tc00.1047053506931.70
Tc00.1047053506943.120
Tc00.1047053506943.160
Tc00.1047053506943.40
Tc00.1047053506947.100
Tc00.1047053506947.70
Tc00.1047053506963.80
Tc00.1047053507009.110
Tc00.1047053507009.130
Tc00.1047053507009.50
Tc00.1047053507009.60
Tc00.1047053507011.140
Tc00.1047053507011.150
Tc00.1047053507011.170
Tc00.1047053507011.260
Tc00.1047053507011.90
Tc00.1047053507013.20
Tc00.1047053507037.50
Tc00.1047053507037.60
Tc00.1047053507041.10
Tc00.1047053507041.40
Tc00.1047053507047.110
Tc00.1047053507047.120
Tc00.1047053507047.150
Tc00.1047053507047.170
Tc00.1047053507047.180
Tc00.1047053507047.50
Tc00.1047053507047.60
Tc00.1047053507047.70
Tc00.1047053507077.20
Tc00.1047053507077.40
Tc00.1047053507089.130
Tc00.1047053507089.230
Tc00.1047053507089.260
Tc00.1047053507089.270
Tc00.1047053507089.50
Tc00.1047053507089.60
Tc00.1047053507089.70
Tc00.1047053507089.80
Tc00.1047053507105.10
Tc00.1047053507105.70
Tc00.1047053507129.30
Tc00.1047053507163.80
Tc00.1047053507257.20
Tc00.1047053507275.30
Tc00.1047053507467.110
Tc00.1047053507467.119
Tc00.1047053507483.60
Tc00.1047053507507.20
Tc00.1047053507507.30
Tc00.1047053507507.40
Tc00.1047053507509.40
Tc00.1047053507511.20
Tc00.1047053507511.30
Tc00.1047053507511.40
Tc00.1047053507521.110
Tc00.1047053507521.20
Tc00.1047053507521.40
Tc00.1047053507521.50
Tc00.1047053507529.40
Tc00.1047053507559.100
Tc00.1047053507559.30
Tc00.1047053507559.40
Tc00.1047053507559.60
Tc00.1047053507559.70
Tc00.1047053507559.80
Tc00.1047053507603.20
Tc00.1047053507603.30
Tc00.1047053507603.40
Tc00.1047053507603.50
Tc00.1047053507611.270
Tc00.1047053507611.330
Tc00.1047053507611.340
Tc00.1047053507639.100
Tc00.1047053507639.70
Tc00.1047053507673.30
Tc00.1047053507709.100
Tc00.1047053507709.120
Tc00.1047053507709.130
Tc00.1047053507709.30
Tc00.1047053507709.44
Tc00.1047053507711.120
Tc00.1047053507711.140
Tc00.1047053507711.150
Tc00.1047053507711.160
Tc00.1047053507711.180
Tc00.1047053507711.30
Tc00.1047053507711.80
Tc00.1047053507807.20
Tc00.1047053507809.80
Tc00.1047053507811.40
Tc00.1047053507817.50
Tc00.1047053507817.60
Tc00.1047053507831.110
Tc00.1047053507831.50
Tc00.1047053507831.80
Tc00.1047053507837.30
Tc00.1047053507837.40
Tc00.1047053507867.60
Tc00.1047053507883.70
Tc00.1047053507883.90
Tc00.1047053507927.40
Tc00.1047053507927.60
Tc00.1047053507941.120
Tc00.1047053507941.30
Tc00.1047053507941.60
Tc00.1047053507963.79
Tc00.1047053507979.20
Tc00.1047053507993.180
Tc00.1047053507993.190
Tc00.1047053507993.250
Tc00.1047053507993.280
Tc00.1047053508041.50
Tc00.1047053508041.60
Tc00.1047053508083.10
Tc00.1047053508083.20
Tc00.1047053508169.100
Tc00.1047053508169.30
Tc00.1047053508169.60
Tc00.1047053508183.10
Tc00.1047053508207.230
Tc00.1047053508207.80
Tc00.1047053508209.130
Tc00.1047053508209.150
Tc00.1047053508209.30
Tc00.1047053508209.60
Tc00.1047053508209.80
Tc00.1047053508211.30
Tc00.1047053508211.40
Tc00.1047053508211.60
Tc00.1047053508211.70
Tc00.1047053508239.20
Tc00.1047053508241.20
Tc00.1047053508241.60
Tc00.1047053508265.40
Tc00.1047053508277.20
Tc00.1047053508321.50
Tc00.1047053508321.60
Tc00.1047053508323.110
Tc00.1047053508323.50
Tc00.1047053508323.94
Tc00.1047053508347.100
Tc00.1047053508347.130
Tc00.1047053508347.70
Tc00.1047053508347.80
Tc00.1047053508385.60
Tc00.1047053508387.160
Tc00.1047053508387.70
Tc00.1047053508439.30
Tc00.1047053508439.40
Tc00.1047053508515.110
Tc00.1047053508515.120
Tc00.1047053508515.30
Tc00.1047053508515.60
Tc00.1047053508515.80
Tc00.1047053508569.130
Tc00.1047053508675.20
Tc00.1047053508777.100
Tc00.1047053508777.110
Tc00.1047053508777.170
Tc00.1047053508777.20
Tc00.1047053508777.30
Tc00.1047053508777.40
Tc00.1047053508787.10
Tc00.1047053508809.30
Tc00.1047053508831.80
Tc00.1047053508837.120
Tc00.1047053508837.130
Tc00.1047053508949.10
Tc00.1047053508949.30
Tc00.1047053508949.40
Tc00.1047053508953.28
Tc00.1047053508953.40
Tc00.1047053508973.50
Tc00.1047053508975.10
Tc00.1047053508975.20
Tc00.1047053508987.39
Tc00.1047053509067.50
Tc00.1047053509073.20
Tc00.1047053509073.40
Tc00.1047053509073.60
Tc00.1047053509073.90
Tc00.1047053509099.120
Tc00.1047053509099.150
Tc00.1047053509127.50
Tc00.1047053509127.70
Tc00.1047053509127.80
Tc00.1047053509127.97
Tc00.1047053509149.30
Tc00.1047053509149.80
Tc00.1047053509151.100
Tc00.1047053509151.110
Tc00.1047053509151.120
Tc00.1047053509151.130
Tc00.1047053509151.40
Tc00.1047053509151.80
Tc00.1047053509155.30
Tc00.1047053509157.110
Tc00.1047053509157.250
Tc00.1047053509199.10
Tc00.1047053509233.170
Tc00.1047053509267.100
Tc00.1047053509267.30
Tc00.1047053509267.90
Tc00.1047053509297.20
Tc00.1047053509393.10
Tc00.1047053509393.20
Tc00.1047053509393.30
Tc00.1047053509455.40
Tc00.1047053509455.50
Tc00.1047053509455.60
Tc00.1047053509455.90
Tc00.1047053509499.20
Tc00.1047053509499.29
Tc00.1047053509499.38
Tc00.1047053509537.30
Tc00.1047053509537.40
Tc00.1047053509551.110
Tc00.1047053509551.130
Tc00.1047053509595.40
Tc00.1047053509599.100
Tc00.1047053509599.180
Tc00.1047053509631.160
Tc00.1047053509633.20
Tc00.1047053509633.40
Tc00.1047053509649.30
Tc00.1047053509651.10
Tc00.1047053509669.10
Tc00.1047053509669.70
Tc00.1047053509669.90
Tc00.1047053509757.20
Tc00.1047053509767.120
Tc00.1047053509767.150
Tc00.1047053509767.44
Tc00.1047053509767.50
Tc00.1047053509767.70
Tc00.1047053509805.40
Tc00.1047053509831.10
Tc00.1047053509831.33
Tc00.1047053509831.36
Tc00.1047053509885.20
Tc00.1047053509965.110
Tc00.1047053509965.150
Tc00.1047053509965.170
Tc00.1047053509965.190
Tc00.1047053509965.210
Tc00.1047053509965.220
Tc00.1047053509965.240
Tc00.1047053509965.250
Tc00.1047053509965.260
Tc00.1047053509965.319
Tc00.1047053509965.330
Tc00.1047053509965.340
Tc00.1047053509965.90
Tc00.1047053509979.100
Tc00.1047053509979.140
Tc00.1047053509979.150
Tc00.1047053510029.60
Tc00.1047053510053.70
Tc00.1047053510073.30
Tc00.1047053510077.30
Tc00.1047053510089.110
Tc00.1047053510089.130
Tc00.1047053510089.200
Tc00.1047053510089.80
Tc00.1047053510089.90
Tc00.1047053510091.20
Tc00.1047053510091.30
Tc00.1047053510091.50
Tc00.1047053510101.130
Tc00.1047053510101.410
Tc00.1047053510101.450
Tc00.1047053510101.50
Tc00.1047053510101.70
Tc00.1047053510101.90
Tc00.1047053510105.150
Tc00.1047053510105.170
Tc00.1047053510105.180
Tc00.1047053510105.200
Tc00.1047053510105.210
Tc00.1047053510105.220
Tc00.1047053510105.40
Tc00.1047053510143.30
Tc00.1047053510143.40
Tc00.1047053510143.70
Tc00.1047053510143.80
Tc00.1047053510165.30
Tc00.1047053510181.100
Tc00.1047053510181.120
Tc00.1047053510181.40
Tc00.1047053510243.30
Tc00.1047053510243.70
Tc00.1047053510243.80
Tc00.1047053510257.130
Tc00.1047053510257.30
Tc00.1047053510257.40
Tc00.1047053510257.60
Tc00.1047053510257.70
Tc00.1047053510259.18
Tc00.1047053510259.24
Tc00.1047053510259.30
Tc00.1047053510285.20
Tc00.1047053510285.40
Tc00.1047053510285.60
Tc00.1047053510285.80
Tc00.1047053510285.90
Tc00.1047053510287.20
Tc00.1047053510287.60
Tc00.1047053510289.20
Tc00.1047053510289.30
Tc00.1047053510289.54
Tc00.1047053510291.14
Tc00.1047053510291.20
Tc00.1047053510293.50
Tc00.1047053510293.60
Tc00.1047053510293.70
Tc00.1047053510295.40
Tc00.1047053510295.50
Tc00.1047053510297.100
Tc00.1047053510297.30
Tc00.1047053510297.90
Tc00.1047053510323.110
Tc00.1047053510323.50
Tc00.1047053510323.80
Tc00.1047053510323.90
Tc00.1047053510351.40
Tc00.1047053510381.30
Tc00.1047053510381.40
Tc00.1047053510407.20
Tc00.1047053510407.9
Tc00.1047053510429.30
Tc00.1047053510429.40
Tc00.1047053510431.260
Tc00.1047053510431.280
Tc00.1047053510431.320
Tc00.1047053510431.340
Tc00.1047053510507.20
Tc00.1047053510513.20
Tc00.1047053510513.30
Tc00.1047053510513.40
Tc00.1047053510513.50
Tc00.1047053510513.60
Tc00.1047053510525.50
Tc00.1047053510529.30
Tc00.1047053510531.50
Tc00.1047053510533.110
Tc00.1047053510533.120
Tc00.1047053510533.130
Tc00.1047053510533.20
Tc00.1047053510533.220
Tc00.1047053510533.40
Tc00.1047053510533.60
Tc00.1047053510533.70
Tc00.1047053510535.100
Tc00.1047053510535.20
Tc00.1047053510535.70
Tc00.1047053510535.80
Tc00.1047053510565.100
Tc00.1047053510565.120
Tc00.1047053510565.70
Tc00.1047053510609.110
Tc00.1047053510609.50
Tc00.1047053510609.80
Tc00.1047053510611.30
Tc00.1047053510719.210
Tc00.1047053510719.280
Tc00.1047053510719.300
Tc00.1047053510719.310
Tc00.1047053510737.110
Tc00.1047053510737.60
Tc00.1047053510741.150
Tc00.1047053510741.180
Tc00.1047053510741.30
Tc00.1047053510741.40
Tc00.1047053510745.20
Tc00.1047053510747.110
Tc00.1047053510747.120
Tc00.1047053510747.140
Tc00.1047053510747.150
Tc00.1047053510747.60
Tc00.1047053510747.80
Tc00.1047053510749.30
Tc00.1047053510749.74
Tc00.1047053510755.120
Tc00.1047053510755.138
Tc00.1047053510757.20
Tc00.1047053510759.120
Tc00.1047053510759.150
Tc00.1047053510759.170
Tc00.1047053510759.180
Tc00.1047053510763.40
Tc00.1047053510763.80
Tc00.1047053510763.90
Tc00.1047053510767.40
Tc00.1047053510769.110
Tc00.1047053510769.120
Tc00.1047053510769.130
Tc00.1047053510997.10
Tc00.1047053510997.20
Tc00.1047053510997.30
Tc00.1047053511001.180
Tc00.1047053511001.200
Tc00.1047053511001.60
Tc00.1047053511001.70
Tc00.1047053511047.50
Tc00.1047053511051.59
Tc00.1047053511065.10
Tc00.1047053511071.100
Tc00.1047053511071.150
Tc00.1047053511109.100
Tc00.1047053511109.120
Tc00.1047053511109.20
Tc00.1047053511109.30
Tc00.1047053511109.60
Tc00.1047053511109.90
Tc00.1047053511111.10
Tc00.1047053511111.50
Tc00.1047053511115.20
Tc00.1047053511115.40
Tc00.1047053511127.120
Tc00.1047053511127.140
Tc00.1047053511127.150
Tc00.1047053511127.274
Tc00.1047053511127.350
Tc00.1047053511127.410
Tc00.1047053511127.420
Tc00.1047053511127.70
Tc00.1047053511127.90
Tc00.1047053511133.20
Tc00.1047053511145.43
Tc00.1047053511145.49
Tc00.1047053511145.60
Tc00.1047053511179.110
Tc00.1047053511179.114
Tc00.1047053511179.120
Tc00.1047053511211.200
Tc00.1047053511211.235
Tc00.1047053511211.240
Tc00.1047053511303.160
Tc00.1047053511303.30
Tc00.1047053511303.50
Tc00.1047053511303.80
Tc00.1047053511303.90
Tc00.1047053511307.6
Tc00.1047053511315.20
Tc00.1047053511315.30
Tc00.1047053511355.14
Tc00.1047053511361.20
Tc00.1047053511361.30
Tc00.1047053511365.10
Tc00.1047053511365.94
Tc00.1047053511393.60
Tc00.1047053511393.70
Tc00.1047053511395.60
Tc00.1047053511395.70
Tc00.1047053511419.20
Tc00.1047053511419.60
Tc00.1047053511419.80
Tc00.1047053511423.100
Tc00.1047053511423.160
Tc00.1047053511423.40
Tc00.1047053511423.50
Tc00.1047053511423.60
Tc00.1047053511423.70
Tc00.1047053511467.70
Tc00.1047053511469.60
Tc00.1047053511469.80
Tc00.1047053511529.120
Tc00.1047053511529.140
Tc00.1047053511529.160
Tc00.1047053511529.180
Tc00.1047053511529.30
Tc00.1047053511529.40
Tc00.1047053511529.90
Tc00.1047053511537.60
Tc00.1047053511543.40
Tc00.1047053511543.60
Tc00.1047053511545.130
Tc00.1047053511545.30
Tc00.1047053511545.50
Tc00.1047053511555.40
Tc00.1047053511555.90
Tc00.1047053511559.20
Tc00.1047053511559.30
Tc00.1047053511577.110
Tc00.1047053511577.160
Tc00.1047053511577.19
Tc00.1047053511577.30
Tc00.1047053511577.40
Tc00.1047053511577.50
Tc00.1047053511577.90
Tc00.1047053511583.30
Tc00.1047053511585.130
Tc00.1047053511585.140
Tc00.1047053511585.160
Tc00.1047053511585.20
Tc00.1047053511585.220
Tc00.1047053511585.30
Tc00.1047053511585.40
Tc00.1047053511585.70
Tc00.1047053511585.90
Tc00.1047053511589.120
Tc00.1047053511621.140
Tc00.1047053511621.150
Tc00.1047053511621.190
Tc00.1047053511621.20
Tc00.1047053511621.50
Tc00.1047053511625.40
Tc00.1047053511627.100
Tc00.1047053511683.20
Tc00.1047053511691.30
Tc00.1047053511733.20
Tc00.1047053511733.30
Tc00.1047053511733.50
Tc00.1047053511733.60
Tc00.1047053511735.50
Tc00.1047053511737.60
Tc00.1047053511739.20
Tc00.1047053511741.20
Tc00.1047053511741.60
Tc00.1047053511743.20
Tc00.1047053511745.50
Tc00.1047053511801.10
Tc00.1047053511801.14
Tc00.1047053511801.20
Tc00.1047053511801.30
Tc00.1047053511801.40
Tc00.1047053511801.50
Tc00.1047053511871.30
Tc00.1047053511911.102
Tc00.1047053511911.110
Tc00.1047053511911.120
