# Supplementary material for: Whole genome sequencing of Trypanosoma cruzi field isolates reveals extensive genomic variability and complex aneuploidy patterns within TcII DTU
Source: BMC Genomics. 2018 Nov 13;19:816. doi: 10.1186/s12864-018-5198-4 (PMC6234542; doi:10.1186/s12864-018-5198-4)
Supplement: Supplementary file 6 — Table S4. Ploidy estimations and statistic validation of all 41 chromosomes of the seven TcII field isolates, S11, S15, S154a, S162a, S23b, S44a and S92a. The mean, median and standard deviation of the predicted ploidy of each chromosome of each strain, based on the coverage of all genes in a given chromosome is shown. The evaluation if the predicted ploidy of each chromosome was lower than 1; 1.5 or higher than 2; 2.5; 3; 3.5; 4; 4.5 or 5 was performed based on Mann-Whitney-Wilcoxon tests, with one-way analysis of variance and a significance of p < 0.05, using R. Significant values are highlighted in red. (XLSX 46 kb) [file 12864_2018_5198_MOESM6_ESM.xlsx]

## Sheet: Supplementary-TableXXX
Supplementary Table 4: Ploidy estimations and statistic validation of all 41 chromosomes of the seven TcII field isolates, S11, S15, S154a, S162a, S23b, S44a and S92a. The mean, median and standard deviation of the predicted ploidy of each chromosome of each strain, based on the coverage of all genes in a given chromosome is shown. The evaluation if the predicted ploidy of each chromosome was low…
TcII Strain	chromosome	mean	median	standard deviation	p_less_0.5	p_less_1	p_less_1.5	p_less_2	p_greater_2	p_greater_2.5	p_greater_3	p_greater_3.5	p_greater_4	p_greater_4.5	p_greater_5
S11	1	1.89742	1.87654	0.345077	1	1	0.999918	0.128963	0.879374	0.999998	1	1	1	1	1
S11	2	1.72246	1.64183	0.424246	1	1	0.998566	0.000128102	0.999879	1	1	1	1	1	1
S11	3	2.13439	2.19454	0.326445	1	1	1	0.990951	0.009447	1	1	1	1	1	1
S11	4	1.79107	1.79995	0.285969	1	1	1	1.42158e-05	0.999987	1	1	1	1	1	1
S11	5	2.17277	2.08446	0.546618	1	1	1	0.941396	0.0602825	0.99941	1	1	1	1	1
S11	6	2.6584	2.62669	0.477525	1	1	1	1	1.2236e-17	0.0030209	1	1	1	1	1
S11	7	2.16597	2.10019	0.289676	1	1	1	0.999988	1.18088e-05	1	1	1	1	1	1
S11	8	2.08422	2.06466	0.30065	1	1	1	0.982847	0.0173243	1	1	1	1	1	1
S11	9	1.9045	1.88149	0.270377	1	1	1	1.40068e-05	0.999986	1	1	1	1	1	1
S11	10	1.99669	1.97846	0.3279	1	1	1	0.267577	0.733137	1	1	1	1	1	1
S11	11	2.82497	2.75482	0.418906	1	1	1	1	4.79396e-22	2.74138e-13	0.999999	1	1	1	1
S11	12	1.67225	1.67386	0.23091	1	1	1	3.36524e-18	1	1	1	1	1	1	1
S11	13	3.07055	3.0006	0.565146	1	1	1	1	1.49616e-21	1.36045e-17	0.342959	1	1	1	1
S11	14	1.5628	1.5632	0.222885	1	1	0.999446	1.47581e-25	1	1	1	1	1	1	1
S11	15	2.0737	1.98487	0.4296	1	1	1	0.620399	0.381061	1	1	1	1	1	1
S11	16	1.89011	1.85092	0.362801	1	1	1	3.90147e-05	0.999961	1	1	1	1	1	1
S11	17	1.89014	1.87014	0.337233	1	1	1	1.56095e-05	0.999985	1	1	1	1	1	1
S11	18	1.89408	1.90887	0.286963	1	1	1	0.0114439	0.988917	1	1	1	1	1	1
S11	19	2.14028	2.13455	0.378236	1	1	1	0.999884	0.000116931	1	1	1	1	1	1
S11	20	2.05984	2.06437	0.313354	1	1	1	0.992139	0.0078911	1	1	1	1	1	1
S11	21	2.76028	2.77113	0.452498	1	1	1	1	1.39082e-22	1.02259e-09	1	1	1	1	1
S11	22	2.04639	1.98924	0.361471	1	1	1	0.765324	0.235154	1	1	1	1	1	1
S11	23	1.92785	1.8978	0.40682	1	1	1	0.000233084	0.999769	1	1	1	1	1	1
S11	24	1.91611	1.90392	0.395335	1	1	1	0.0297539	0.970639	1	1	1	1	1	1
S11	25	1.73306	1.70182	0.345271	1	1	1	1.21158e-09	1	1	1	1	1	1	1
S11	26	1.72642	1.69483	0.293315	1	1	1	9.00987e-24	1	1	1	1	1	1	1
S11	27	2.72836	2.71056	0.393775	1	1	1	1	5.17626e-42	2.27252e-17	1	1	1	1	1
S11	28	1.81381	1.77054	0.426806	1	1	1	2.12019e-05	0.999979	1	1	1	1	1	1
S11	29	1.49332	1.44643	0.218425	1	1	0.156347	1.5232e-23	1	1	1	1	1	1	1
S11	30	2.04801	2.05185	0.327509	1	1	1	0.909948	0.0902548	1	1	1	1	1	1
S11	31	3.02678	2.95139	0.591444	1	1	1	1	5.16507e-23	1.03717e-16	0.669586	1	1	1	1
S11	32	2.14954	2.15319	0.29779	1	1	1	1	1.22098e-17	1	1	1	1	1	1
S11	33	1.69752	1.64241	0.347431	1	1	1	4.3159e-19	1	1	1	1	1	1	1
S11	34	2.02713	2.03146	0.309036	1	1	1	0.96129	0.0387871	1	1	1	1	1	1
S11	35	2.10387	2.1063	0.308525	1	1	1	1	2.25391e-09	1	1	1	1	1	1
S11	36	1.56857	1.56087	0.248135	1	1	1	3.57523e-57	1	1	1	1	1	1	1
S11	37	1.71789	1.70444	0.26567	1	1	1	4.46859e-48	1	1	1	1	1	1	1
S11	38	1.05644	1.03699	0.204136	1	0.993145	4.60719e-19	2.02383e-19	1	1	1	1	1	1	1
S11	39	2.16697	2.16484	0.315553	1	1	1	1	2.38142e-32	1	1	1	1	1	1
S11	40	2.0769	2.06466	0.3269	1	1	1	0.999995	4.52495e-06	1	1	1	1	1	1
S11	41	2.36032	2.38266	0.50548	1	1	1	1	7.42825e-16	0.999928	1	1	1	1	1
S15	1	2.04028	2.1423	0.38242	1	1	0.999973	0.779333	0.232658	0.99999	1	1	1	1	1
S15	2	1.66333	1.64801	0.32834	1	1	0.999402	1.05387e-06	0.999999	1	1	1	1	1	1
S15	3	4.05315	3.99093	0.755827	1	1	1	1	2.27374e-13	2.27374e-13	2.27374e-12	3.23115e-06	0.597726	0.999936	1
S15	4	2.14858	2.1768	0.403191	1	1	1	0.987926	0.0124865	0.999994	1	1	1	1	1
S15	5	2.06713	1.99634	0.425973	1	1	1	0.630643	0.374843	0.999995	1	1	1	1	1
S15	6	2.19898	2.16052	0.449711	1	1	1	0.999992	7.70899e-06	1	1	1	1	1	1
S15	7	0.870219	0.874596	0.150122	1	6.03672e-09	8.4693e-14	8.4693e-14	1	1	1	1	1	1	1
S15	8	1.99682	2.00234	0.324213	1	1	1	0.469019	0.532608	1	1	1	1	1	1
S15	9	1.96434	1.9502	0.352697	1	1	1	0.0781581	0.922145	1	1	1	1	1	1
S15	10	1.90419	1.89961	0.305113	1	1	1	0.000199483	0.999802	1	1	1	1	1	1
S15	11	2.09428	2.07581	0.40632	1	1	1	0.988259	0.0118174	1	1	1	1	1	1
S15	12	1.87071	1.85348	0.36923	1	1	1	2.03205e-05	0.99998	1	1	1	1	1	1
S15	13	2.23226	2.20878	0.431063	1	1	1	1	5.47898e-08	1	1	1	1	1	1
S15	14	1.8323	1.84165	0.276679	1	1	1	5.51714e-11	1	1	1	1	1	1	1
S15	15	2.1573	2.11322	0.444614	1	1	1	0.997488	0.00254201	1	1	1	1	1	1
S15	16	1.85441	1.85212	0.368248	1	1	1	7.92388e-06	0.999992	1	1	1	1	1	1
S15	17	1.82689	1.79649	0.340872	1	1	1	5.17878e-09	1	1	1	1	1	1	1
S15	18	1.91783	1.89302	0.5431	1	1	1	0.0856625	0.915896	1	1	1	1	1	1
S15	19	2.11181	2.03103	0.475707	1	1	1	0.983748	0.0163702	1	1	1	1	1	1
S15	20	1.84389	1.84165	0.314841	1	1	1	1.06042e-10	1	1	1	1	1	1	1
S15	21	2.13646	2.15858	0.332489	1	1	1	0.999994	5.98716e-06	1	1	1	1	1	1
S15	22	2.04988	2.0415	0.434364	1	1	1	0.884674	0.115616	1	1	1	1	1	1
S15	23	2.0039	1.98374	0.407727	1	1	1	0.459288	0.541623	1	1	1	1	1	1
S15	24	2.17833	2.15179	0.626141	1	1	1	0.998219	0.00181222	0.999993	1	1	1	1	1
S15	25	2.08438	2.08221	0.437237	1	1	1	0.955037	0.0453327	1	1	1	1	1	1
S15	26	2.00068	1.97017	0.349352	1	1	1	0.314242	0.686169	1	1	1	1	1	1
S15	27	2.56976	2.59646	0.437714	1	1	1	1	6.73605e-37	0.00313854	1	1	1	1	1
S15	28	1.82402	1.80424	0.389597	1	1	1	6.04064e-05	0.999941	1	1	1	1	1	1
S15	29	1.88341	1.88604	0.298519	1	1	1	4.21649e-06	0.999996	1	1	1	1	1	1
S15	30	1.92248	1.88759	0.394069	1	1	1	0.000634814	0.999368	1	1	1	1	1	1
S15	31	3.16033	3.05353	0.754639	1	1	1	1	1.05594e-22	1.33057e-17	0.0552026	1	1	1	1
S15	32	1.99434	2.01553	0.310424	1	1	1	0.442132	0.558103	1	1	1	1	1	1
S15	33	1.8931	1.88352	0.404771	1	1	1	3.50127e-05	0.999965	1	1	1	1	1	1
S15	34	2.06717	2.10314	0.351791	1	1	1	0.999931	6.94921e-05	1	1	1	1	1	1
S15	35	2.00347	2.02095	0.3597	1	1	1	0.790145	0.210034	1	1	1	1	1	1
S15	36	1.98358	1.988	0.350292	1	1	1	0.197668	0.802473	1	1	1	1	1	1
S15	37	1.88232	1.8872	0.354157	1	1	1	4.88169e-11	1	1	1	1	1	1	1
S15	38	1.20687	1.12271	0.38542	1	0.999999	2.23068e-10	2.49373e-19	1	1	1	1	1	1	1
S15	39	2.08118	2.08453	0.348277	1	1	1	1	1.30796e-09	1	1	1	1	1	1
S15	40	1.97139	1.9597	0.384938	1	1	1	0.0680694	0.931997	1	1	1	1	1	1
S15	41	2.17964	2.18571	0.54826	1	1	1	0.999997	3.51164e-06	1	1	1	1	1	1
S154a	1	2.19451	2.17521	0.490475	1	1	0.999981	0.952244	0.0520782	0.992966	0.999998	1	1	1	1
S154a	2	1.66332	1.68438	0.316785	1	1	0.99784	1.23938e-06	0.999999	1	1	1	1	1	1
S154a	3	2.08927	2.0653	0.40327	1	1	1	0.860197	0.142709	0.999999	1	1	1	1	1
S154a	4	1.86345	1.91805	0.571447	1	1	0.999983	0.0312691	0.969517	1	1	1	1	1	1
S154a	5	1.97661	1.8912	0.496193	1	1	1	0.234013	0.770221	1	1	1	1	1	1
S154a	6	2.83466	2.82547	0.613215	1	1	1	1	2.4655e-16	2.1442e-07	0.99774	1	1	1	1
S154a	7	1.31045	1.30848	0.210196	1	1	1.42531e-09	8.47022e-14	1	1	1	1	1	1	1
S154a	8	1.89028	1.92791	0.300926	1	1	1	0.00129023	0.998727	1	1	1	1	1	1
S154a	9	1.90975	1.9063	0.329603	1	1	1	0.000560685	0.999444	1	1	1	1	1	1
S154a	10	1.89606	1.89959	0.309154	1	1	1	4.45405e-05	0.999956	1	1	1	1	1	1
S154a	11	3.3984	3.33141	0.644268	1	1	1	1	3.2811e-22	5.16583e-21	4.6934e-10	0.993287	1	1	1
S154a	12	1.79401	1.80247	0.324823	1	1	1	4.39959e-10	1	1	1	1	1	1	1
S154a	13	1.91641	1.87819	0.405069	1	1	1	0.00343079	0.996597	1	1	1	1	1	1
S154a	14	1.84804	1.88512	0.361173	1	1	1	1.52108e-06	0.999998	1	1	1	1	1	1
S154a	15	2.43583	2.32037	0.539671	1	1	1	1	1.01853e-11	0.97571	1	1	1	1	1
S154a	16	1.80039	1.78737	0.371728	1	1	1	5.23234e-09	1	1	1	1	1	1	1
S154a	17	2.40529	2.38078	0.471619	1	1	1	1	2.17763e-15	0.98776	1	1	1	1	1
S154a	18	1.69947	1.64536	0.452298	1	1	0.998741	5.73411e-05	0.999945	1	1	1	1	1	1
S154a	19	1.85753	1.83708	0.436656	1	1	1	0.000161167	0.999841	1	1	1	1	1	1
S154a	20	2.03367	2.03866	0.387269	1	1	1	0.856225	0.144099	1	1	1	1	1	1
S154a	21	1.95325	1.94049	0.389368	1	1	1	0.0404844	0.959717	1	1	1	1	1	1
S154a	22	3.14954	3.12459	0.683587	1	1	1	1	2.74712e-29	8.56879e-22	0.00425451	1	1	1	1
S154a	23	2.08035	2.01957	0.466131	1	1	1	0.861645	0.138862	1	1	1	1	1	1
S154a	24	2.39961	2.38791	0.642212	1	1	1	0.999999	6.74617e-07	0.931141	1	1	1	1	1
S154a	25	1.77194	1.75066	0.445201	1	1	1	6.90206e-07	0.999999	1	1	1	1	1	1
S154a	26	1.95179	1.9472	0.379032	1	1	1	0.0057375	0.994281	1	1	1	1	1	1
S154a	27	2.61301	2.62263	0.46051	1	1	1	1	1.0808e-38	7.78707e-05	1	1	1	1	1
S154a	28	1.98074	1.94993	0.532213	1	1	1	0.19425	0.807322	1	1	1	1	1	1
S154a	29	1.95992	1.97972	0.300998	1	1	1	0.0442648	0.95594	1	1	1	1	1	1
S154a	30	1.93336	1.88805	0.382401	1	1	1	0.00145194	0.998554	1	1	1	1	1	1
S154a	31	4.34597	4.20108	1.14239	1	1	1	1	1.08194e-23	1.63127e-23	8.28429e-22	4.03754e-14	0.00354489	0.996845	1
S154a	32	2.00225	2.00992	0.33743	1	1	1	0.574521	0.425709	1	1	1	1	1	1
S154a	33	1.91842	1.88491	0.430826	1	1	1	0.000180553	0.99982	1	1	1	1	1	1
S154a	34	2.04121	2.05838	0.38042	1	1	1	0.9675	0.0325657	1	1	1	1	1	1
S154a	35	1.96145	1.95287	0.347294	1	1	1	0.0142442	0.985778	1	1	1	1	1	1
S154a	36	1.97916	1.98056	0.348183	1	1	1	0.105125	0.894968	1	1	1	1	1	1
S154a	37	1.88094	1.8698	0.34659	1	1	1	4.45182e-13	1	1	1	1	1	1	1
S154a	38	1.8831	1.87484	0.430285	1	1	1	0.00050219	0.999503	1	1	1	1	1	1
S154a	39	2.36743	2.39127	0.384237	1	1	1	1	3.5098e-70	1	1	1	1	1	1
S154a	40	2.08182	2.09383	0.380252	1	1	1	0.999991	8.66947e-06	1	1	1	1	1	1
S154a	41	1.84069	1.83372	0.48476	1	1	1	1.3478e-06	0.999999	1	1	1	1	1	1
S162a	1	1.6502	1.62976	0.359091	1	0.999996	0.955116	0.000644684	0.999477	1	1	1	1	1	1
S162a	2	1.57197	1.56218	0.367646	1	1	0.845268	1.61713e-08	1	1	1	1	1	1	1
S162a	3	3.95361	3.97666	0.873436	1	1	1	1	2.27374e-13	1.13687e-12	6.28688e-10	0.00076061	0.842697	0.999863	1
S162a	4	1.86102	1.84541	0.35581	1	1	1	0.00611124	0.994123	1	1	1	1	1	1
S162a	5	1.8492	1.74777	0.522226	1	1	0.999926	0.0199803	0.980711	1	1	1	1	1	1
S162a	6	2.64838	2.60955	0.56694	1	1	1	1	4.84674e-15	0.00468129	1	1	1	1	1
S162a	7	0.920841	0.93642	0.147002	1	0.00013939	1.81724e-13	1.81724e-13	1	1	1	1	1	1	1
S162a	8	1.8913	1.90794	0.299349	1	1	1	0.00128937	0.998727	1	1	1	1	1	1
S162a	9	1.93509	1.95454	0.336678	1	1	1	0.015168	0.984913	1	1	1	1	1	1
S162a	10	1.78426	1.77258	0.304902	1	1	1	6.31661e-13	1	1	1	1	1	1	1
S162a	11	1.92851	1.8914	0.369187	1	1	1	0.00723995	0.992811	1	1	1	1	1	1
S162a	12	1.77966	1.79296	0.339593	1	1	1	3.25954e-10	1	1	1	1	1	1	1
S162a	13	2.60228	2.62327	0.617612	1	1	1	1	3.90916e-15	0.0488242	1	1	1	1	1
S162a	14	1.75092	1.74172	0.311849	1	1	1	2.35995e-15	1	1	1	1	1	1	1
S162a	15	1.79137	1.73042	0.4027	1	1	1	1.71298e-06	0.999998	1	1	1	1	1	1
S162a	16	2.10596	2.125	0.441786	1	1	1	0.996537	0.00348681	1	1	1	1	1	1
S162a	17	1.75871	1.72518	0.358971	1	1	1	2.53504e-12	1	1	1	1	1	1	1
S162a	18	2.1774	2.00437	0.622525	1	1	1	0.930353	0.0710022	0.999916	1	1	1	1	1
S162a	19	1.8261	1.80829	0.429523	1	1	1	2.42909e-06	0.999998	1	1	1	1	1	1
S162a	20	1.96048	1.96745	0.371863	1	1	1	0.0513347	0.948816	1	1	1	1	1	1
S162a	21	1.93745	1.94365	0.368669	1	1	1	0.0184588	0.981646	1	1	1	1	1	1
S162a	22	2.74111	2.70557	0.59526	1	1	1	1	1.72051e-27	1.31232e-07	1	1	1	1	1
S162a	23	1.92962	1.86275	0.489634	1	1	1	0.0020956	0.997919	1	1	1	1	1	1
S162a	24	1.80637	1.75665	0.561383	1	1	0.999997	0.00099313	0.999025	1	1	1	1	1	1
S162a	25	1.75076	1.71085	0.382755	1	1	1	3.00747e-08	1	1	1	1	1	1	1
S162a	26	1.90029	1.88716	0.317238	1	1	1	1.91568e-06	0.999998	1	1	1	1	1	1
S162a	27	3.66814	3.64038	0.609293	1	1	1	1	3.43104e-43	1.98205e-42	4.23197e-34	4.34771e-06	1	1	1
S162a	28	1.68058	1.61907	0.419316	1	1	0.99972	9.87458e-08	1	1	1	1	1	1	1
S162a	29	2.51711	2.49981	0.398485	1	1	1	1	5.83554e-22	0.368749	1	1	1	1	1
S162a	30	1.86181	1.84258	0.388762	1	1	1	1.15646e-08	1	1	1	1	1	1	1
S162a	31	2.67201	2.56477	0.703578	1	1	1	1	6.99357e-18	0.0262329	1	1	1	1	1
S162a	32	1.9153	1.91823	0.287176	1	1	1	1.09528e-07	1	1	1	1	1	1	1
S162a	33	1.83348	1.80708	0.41259	1	1	1	8.07117e-09	1	1	1	1	1	1	1
S162a	34	2.5551	2.60894	0.461901	1	1	1	1	1.73321e-34	0.00644928	1	1	1	1	1
S162a	35	1.87776	1.84883	0.342093	1	1	1	8.17777e-12	1	1	1	1	1	1	1
S162a	36	1.89927	1.88535	0.342585	1	1	1	7.47292e-10	1	1	1	1	1	1	1
S162a	37	1.75938	1.77198	0.334783	1	1	1	1.2363e-35	1	1	1	1	1	1	1
S162a	38	1.69568	1.61342	0.435626	1	1	0.999997	1.89276e-10	1	1	1	1	1	1	1
S162a	39	2.61247	2.60309	0.426863	1	1	1	1	7.45487e-93	4.11679e-11	1	1	1	1	1
S162a	40	1.88927	1.87466	0.3307	1	1	1	9.96099e-11	1	1	1	1	1	1	1
S162a	41	2.55133	2.51514	0.643057	1	1	1	1	1.18661e-19	0.139971	1	1	1	1	1
S23b	1	1.58901	1.57364	0.304119	1	0.999998	0.915604	1.90735e-05	0.999987	1	1	1	1	1	1
S23b	2	1.57872	1.49411	0.331505	1	1	0.80845	4.04566e-07	1	1	1	1	1	1	1
S23b	3	2.16898	2.09571	0.495529	1	1	1	0.961109	0.0399809	0.999947	1	1	1	1	1
S23b	4	1.94753	1.97164	0.362049	1	1	1	0.194605	0.808934	1	1	1	1	1	1
S23b	5	2.07945	1.89035	0.62505	1	1	1	0.508255	0.497248	0.999781	1	1	1	1	1
S23b	6	2.18548	2.09448	0.518628	1	1	1	0.999732	0.000271736	1	1	1	1	1	1
S23b	7	0.989322	0.994482	0.142734	1	0.2792	1.81871e-13	1.81871e-13	1	1	1	1	1	1	1
S23b	8	1.9563	1.97518	0.339566	1	1	1	0.129242	0.87159	1	1	1	1	1	1
S23b	9	1.95764	1.94885	0.394926	1	1	1	0.0822733	0.918049	1	1	1	1	1	1
S23b	10	1.95745	1.90837	0.381767	1	1	1	0.0300985	0.970043	1	1	1	1	1	1
S23b	11	1.96725	1.89406	0.408218	1	1	1	0.0792441	0.921123	1	1	1	1	1	1
S23b	12	1.83245	1.84104	0.319833	1	1	1	1.02949e-07	1	1	1	1	1	1	1
S23b	13	2.45339	2.41984	0.560799	1	1	1	1	1.99224e-13	0.950413	1	1	1	1	1
S23b	14	1.87882	1.90095	0.350557	1	1	1	8.68801e-06	0.999991	1	1	1	1	1	1
S23b	15	1.99821	1.893	0.465531	1	1	1	0.253374	0.74787	1	1	1	1	1	1
S23b	16	1.68193	1.697	0.351397	1	1	1	3.90929e-16	1	1	1	1	1	1	1
S23b	17	1.87823	1.85323	0.375574	1	1	1	5.54562e-05	0.999945	1	1	1	1	1	1
S23b	18	1.73473	1.62701	0.482762	1	1	0.999655	0.000149204	0.999857	1	1	1	1	1	1
S23b	19	2.13948	2.08475	0.498473	1	1	1	0.995098	0.00494441	1	1	1	1	1	1
S23b	20	2.12946	2.10914	0.401039	1	1	1	0.99995	5.05721e-05	1	1	1	1	1	1
S23b	21	1.99186	1.97942	0.405423	1	1	1	0.276016	0.724769	1	1	1	1	1	1
S23b	22	2.04301	2.01707	0.459245	1	1	1	0.77152	0.228943	1	1	1	1	1	1
S23b	23	1.98533	1.92923	0.494674	1	1	1	0.0722248	0.928077	1	1	1	1	1	1
S23b	24	1.81111	1.78873	0.603106	1	1	0.99999	0.00281109	0.997235	1	1	1	1	1	1
S23b	25	1.7716	1.7912	0.393499	1	1	1	2.78631e-07	1	1	1	1	1	1	1
S23b	26	1.96323	1.92675	0.362933	1	1	1	0.00857065	0.991456	1	1	1	1	1	1
S23b	27	2.33468	2.30974	0.447854	1	1	1	1	1.2082e-24	1	1	1	1	1	1
S23b	28	2.64129	2.66621	0.595784	1	1	1	1	4.53885e-10	0.0152144	0.999996	1	1	1	1
S23b	29	1.93193	1.90077	0.336913	1	1	1	0.00433575	0.995691	1	1	1	1	1	1
S23b	30	1.96259	1.92287	0.439793	1	1	1	0.0119134	0.988124	1	1	1	1	1	1
S23b	31	2.67555	2.58208	0.619781	1	1	1	1	4.45568e-19	0.00645742	1	1	1	1	1
S23b	32	2.08712	2.09942	0.344784	1	1	1	0.999999	5.24564e-07	1	1	1	1	1	1
S23b	33	1.91351	1.8755	0.472826	1	1	1	0.000389952	0.999612	1	1	1	1	1	1
S23b	34	2.09408	2.10579	0.342647	1	1	1	0.999998	2.04225e-06	1	1	1	1	1	1
S23b	35	2.00026	1.98879	0.379917	1	1	1	0.300937	0.699283	1	1	1	1	1	1
S23b	36	2.04137	2.01901	0.374947	1	1	1	0.966571	0.0334674	1	1	1	1	1	1
S23b	37	1.88569	1.87886	0.359241	1	1	1	3.16596e-11	1	1	1	1	1	1	1
S23b	38	1.79306	1.77176	0.430098	1	1	1	1.62743e-07	1	1	1	1	1	1	1
S23b	39	2.06112	2.06531	0.336126	1	1	1	0.999998	1.69271e-06	1	1	1	1	1	1
S23b	40	2.01864	2.02785	0.365907	1	1	1	0.842416	0.157705	1	1	1	1	1	1
S23b	41	1.82151	1.81895	0.443688	1	1	1	1.05486e-07	1	1	1	1	1	1	1
S44a	1	1.7285	1.73799	0.294678	0.999959	0.999952	0.998966	0.000705916	0.99938	0.999959	0.999959	0.999959	0.999959	0.999959	0.999959
S44a	2	1.74283	1.65544	0.463314	1	1	0.998887	0.000571808	0.999454	1	1	1	1	1	1
S44a	3	1.88587	1.85576	0.381677	1	1	1	0.00565077	0.994568	1	1	1	1	1	1
S44a	4	1.81001	1.81669	0.606176	1	1	0.999934	0.00276244	0.997335	1	1	1	1	1	1
S44a	5	1.97067	1.87502	0.457714	1	1	1	0.189818	0.813933	1	1	1	1	1	1
S44a	6	2.06904	1.96363	0.3928	1	1	1	0.669743	0.331449	1	1	1	1	1	1
S44a	7	1.93132	1.9108	0.269301	1	1	1	0.00798948	0.992135	1	1	1	1	1	1
S44a	8	1.92166	1.92098	0.271139	1	1	1	0.00149144	0.998528	1	1	1	1	1	1
S44a	9	1.88188	1.84421	0.306134	1	1	1	1.14863e-06	0.999999	1	1	1	1	1	1
S44a	10	1.95431	1.90777	0.287339	1	1	1	0.00551328	0.99452	1	1	1	1	1	1
S44a	11	2.08995	2.06709	0.319171	1	1	1	0.994811	0.00522869	1	1	1	1	1	1
S44a	12	1.71484	1.68571	0.24812	1	1	1	2.02831e-16	1	1	1	1	1	1	1
S44a	13	2.48001	2.35685	0.54967	1	1	1	1	2.18803e-16	0.967098	1	1	1	1	1
S44a	14	1.82854	1.83678	0.287425	1	1	1	2.92008e-11	1	1	1	1	1	1	1
S44a	15	2.11048	2.00436	0.43853	1	1	1	0.913292	0.0873048	1	1	1	1	1	1
S44a	16	2.03983	2.02554	0.37544	1	1	1	0.74535	0.255396	1	1	1	1	1	1
S44a	17	1.85493	1.82825	0.349238	1	1	1	1.0877e-06	0.999999	1	1	1	1	1	1
S44a	18	1.85578	1.83457	0.280773	1	1	1	0.000967142	0.999074	1	1	1	1	1	1
S44a	19	2.13926	2.08471	0.415297	1	1	1	0.998892	0.00111859	1	1	1	1	1	1
S44a	20	2.09915	2.06599	0.327405	1	1	1	0.999787	0.0002142	1	1	1	1	1	1
S44a	21	2.19521	2.17744	0.363247	1	1	1	1	1.59751e-08	1	1	1	1	1	1
S44a	22	1.90861	1.86347	0.36326	1	1	1	7.71099e-06	0.999992	1	1	1	1	1	1
S44a	23	1.9296	1.85576	0.408037	1	1	1	0.000555281	0.999449	1	1	1	1	1	1
S44a	24	1.91218	1.85741	0.429321	1	1	1	0.0323104	0.968102	1	1	1	1	1	1
S44a	25	1.76596	1.73716	0.341407	1	1	1	9.48733e-09	1	1	1	1	1	1	1
S44a	26	1.19545	1.17113	0.226095	1	1	2.54354e-30	1.59802e-35	1	1	1	1	1	1	1
S44a	27	2.25178	2.21761	0.359802	1	1	1	1	5.6882e-23	1	1	1	1	1	1
S44a	28	1.9982	1.93336	0.481726	1	1	1	0.235707	0.765982	1	1	1	1	1	1
S44a	29	1.9428	1.9229	0.295574	1	1	1	0.00268658	0.997332	1	1	1	1	1	1
S44a	30	2.14151	2.10507	0.332234	1	1	1	1	1.01948e-07	1	1	1	1	1	1
S44a	31	2.5734	2.54947	0.435123	1	1	1	1	5.02908e-21	0.058395	1	1	1	1	1
S44a	32	1.98537	1.98234	0.267657	1	1	1	0.123042	0.877077	1	1	1	1	1	1
S44a	33	1.90854	1.89924	0.352773	1	1	1	9.15233e-06	0.999991	1	1	1	1	1	1
S44a	34	2.00849	2.01481	0.29978	1	1	1	0.742954	0.257346	1	1	1	1	1	1
S44a	35	1.94961	1.90419	0.294921	1	1	1	3.75421e-06	0.999996	1	1	1	1	1	1
S44a	36	1.35757	1.35825	0.203401	1	1	1.96709e-29	3.09656e-59	1	1	1	1	1	1	1
S44a	37	2.01718	1.995	0.29213	1	1	1	0.745525	0.254623	1	1	1	1	1	1
S44a	38	1.63277	1.57178	0.376971	1	1	0.998461	1.34935e-13	1	1	1	1	1	1	1
S44a	39	2.21475	2.20578	0.31831	1	1	1	1	6.90822e-47	1	1	1	1	1	1
S44a	40	2.01037	1.9906	0.294048	1	1	1	0.577002	0.423199	1	1	1	1	1	1
S44a	41	2.06911	2.06599	0.396832	1	1	1	0.983631	0.0164362	1	1	1	1	1	1
S92a	1	1.83285	1.86164	0.295499	1	1	0.999847	0.0167694	0.985504	1	1	1	1	1	1
S92a	2	1.80611	1.68452	0.446979	1	1	0.999981	0.00157285	0.998498	1	1	1	1	1	1
S92a	3	1.87854	1.83536	0.353361	1	1	1	0.0048817	0.995326	1	1	1	1	1	1
S92a	4	1.87826	1.8357	0.308269	1	1	1	0.00762932	0.992649	1	1	1	1	1	1
S92a	5	1.96421	1.86744	0.449674	1	1	1	0.151057	0.852191	1	1	1	1	1	1
S92a	6	1.92059	1.89406	0.355474	1	1	1	0.0012849	0.998729	1	1	1	1	1	1
S92a	7	2.01681	1.963	0.31497	1	1	1	0.381186	0.620907	1	1	1	1	1	1
S92a	8	1.94898	1.99269	0.321284	1	1	1	0.0996483	0.901054	1	1	1	1	1	1
S92a	9	2.01505	1.97801	0.303364	1	1	1	0.445063	0.555776	1	1	1	1	1	1
S92a	10	1.87875	1.83946	0.306146	1	1	1	8.55929e-07	0.999999	1	1	1	1	1	1
S92a	11	1.93744	1.90976	0.308732	1	1	1	0.00331919	0.996707	1	1	1	1	1	1
S92a	12	0.933588	0.935427	0.155197	1	5.33613e-06	9.47367e-20	9.47367e-20	1	1	1	1	1	1	1
S92a	13	2.80355	2.75816	0.548741	1	1	1	1	3.75224e-21	1.75344e-08	0.999993	1	1	1	1
S92a	14	1.872	1.85925	0.281834	1	1	1	5.3906e-08	1	1	1	1	1	1	1
S92a	15	1.95827	1.87427	0.417172	1	1	1	0.0299191	0.970349	1	1	1	1	1	1
S92a	16	1.86657	1.85652	0.341898	1	1	1	5.90455e-07	0.999999	1	1	1	1	1	1
S92a	17	1.84441	1.82922	0.345272	1	1	1	2.17041e-08	1	1	1	1	1	1	1
S92a	18	1.76183	1.72035	0.24862	1	1	1	1.49164e-07	1	1	1	1	1	1	1
S92a	19	1.85236	1.82103	0.293238	1	1	1	1.15517e-07	1	1	1	1	1	1	1
S92a	20	2.04337	2.03978	0.315672	1	1	1	0.935464	0.0647165	1	1	1	1	1	1
S92a	21	1.93688	1.92341	0.302247	1	1	1	0.00310794	0.996914	1	1	1	1	1	1
S92a	22	1.97328	1.93331	0.365957	1	1	1	0.0259821	0.974112	1	1	1	1	1	1
S92a	23	1.95216	1.93092	0.368347	1	1	1	0.00583021	0.994209	1	1	1	1	1	1
S92a	24	1.97102	1.9159	0.448811	1	1	1	0.222385	0.779249	1	1	1	1	1	1
S92a	25	1.8577	1.80465	0.318303	1	1	1	1.2376e-05	0.999988	1	1	1	1	1	1
S92a	26	1.95438	1.93092	0.284687	1	1	1	0.00393541	0.996078	1	1	1	1	1	1
S92a	27	1.99998	1.9746	0.308368	1	1	1	0.24515	0.755133	1	1	1	1	1	1
S92a	28	1.76547	1.76711	0.31825	1	1	1	3.1349e-07	1	1	1	1	1	1	1
S92a	29	1.88824	1.88416	0.280534	1	1	1	2.09715e-06	0.999998	1	1	1	1	1	1
S92a	30	2.18415	2.11248	0.37182	1	1	1	1	1.15674e-09	1	1	1	1	1	1
S92a	31	3.63875	3.60998	0.66604	1	1	1	1	5.04494e-23	1.82882e-22	1.02266e-17	0.0302213	1	1	1
S92a	32	2.04465	2.03876	0.27777	1	1	1	0.995379	0.0046293	1	1	1	1	1	1
S92a	33	1.88456	1.84833	0.386278	1	1	1	1.1983e-06	0.999999	1	1	1	1	1	1
S92a	34	2.05029	2.07391	0.308847	1	1	1	0.997848	0.00215837	1	1	1	1	1	1
S92a	35	1.99688	2.01282	0.287806	1	1	1	0.330106	0.670125	1	1	1	1	1	1
S92a	36	1.98873	1.97801	0.31435	1	1	1	0.0470888	0.952962	1	1	1	1	1	1
S92a	37	1.92071	1.90635	0.262938	1	1	1	2.63043e-10	1	1	1	1	1	1	1
S92a	38	0.943303	0.921435	0.196199	1	0.000392634	4.45415e-19	4.3266e-19	1	1	1	1	1	1	1
S92a	39	2.40949	2.39846	0.346676	1	1	1	1	2.50359e-85	1	1	1	1	1	1
S92a	40	1.99871	1.98996	0.291958	1	1	1	0.315649	0.684534	1	1	1	1	1	1
S92a	41	1.96189	1.93536	0.369941	1	1	1	0.0250528	0.975041	1	1	1	1	1	1
