# Supplementary material for: Whole genome sequencing of Trypanosoma cruzi field isolates reveals extensive genomic variability and complex aneuploidy patterns within TcII DTU
Source: BMC Genomics. 2018 Nov 13;19:816. doi: 10.1186/s12864-018-5198-4 (PMC6234542; doi:10.1186/s12864-018-5198-4)
Supplement: Supplementary file 13 — Table S8. List of genes used to estimate the chromosomal ploidy of the seven TcII field isolates, after the exclusion of genes with outlier coverages based on iterative Grubbs’ tests. Each isolate, S11, S154a, S162a, S15, S92a, S23b and S44a is represented in a different sheet. (XLSX 1150 kb) [file 12864_2018_5198_MOESM13_ESM.xlsx]

## Sheet: S11
Supplementary table 8:	List of genes used to estimate the chromosomal ploidy of the seven TcII field isolates, after the exclusion of genes with outlier coverages based on iterative Grubbs’ tests. Each isolate, S11, S154a, S162a, S15, S92a, S23b and S44a is represented in a different sheet.
Chromosome	Gene ID (TriTryp)	Median Coverage		Chromosome	Contains the chromosome number, from 1 to 41 based on the CL Brener predicted chromosomes.
1	TcCLB.410961.10	1.2982		Gene ID (TriTryp)	Contains the TriTryp gene ID of each gene used to estimate the median coverage of each chromosome. These genes were the ones not flagged as outliers by the Grubbs’ tests.
1	TcCLB.411427.10	2.378		Median Coverage	Contains the median coverage of the respective gene.
1	TcCLB.411427.30	1.55155
1	TcCLB.411427.40	1.82238
1	TcCLB.421321.9	2.09145
1	TcCLB.448387.9	1.87654
1	TcCLB.463297.10	1.16658
1	TcCLB.503653.104	1.82587
1	TcCLB.503653.20	2.14096
1	TcCLB.503653.30	1.78219
1	TcCLB.503653.50	1.5003
1	TcCLB.503653.60	2.01865
1	TcCLB.503653.70	2.12815
1	TcCLB.503653.9	2.50963
1	TcCLB.503653.90	2.10135
1	TcCLB.506533.34	1.96682
1	TcCLB.506533.70	1.78743
1	TcCLB.510077.30	2.24113
1	TcCLB.510077.40	1.86373
2	TcCLB.419417.10	2.67096
2	TcCLB.419417.19	2.91907
2	TcCLB.419417.4	2.36868
2	TcCLB.449247.10	1.15959
2	TcCLB.449247.20	1.93595
2	TcCLB.449247.4	1.70123
2	TcCLB.506717.10	2.3879
2	TcCLB.506717.4	2.70124
2	TcCLB.507941.10	1.70764
2	TcCLB.507941.100	1.54282
2	TcCLB.507941.110	1.61096
2	TcCLB.507941.120	1.42925
2	TcCLB.507941.130	1.61329
2	TcCLB.507941.14	1.9639
2	TcCLB.507941.20	1.85965
2	TcCLB.507941.30	1.70473
2	TcCLB.507941.40	1.46594
2	TcCLB.507941.50	1.85732
2	TcCLB.507941.60	1.33664
2	TcCLB.507941.70	1.73327
2	TcCLB.507941.80	1.28714
2	TcCLB.508205.10	1.08853
2	TcCLB.508205.30	1.62785
2	TcCLB.508205.39	2.1165
2	TcCLB.508205.4	1.40071
2	TcCLB.508205.48	1.34247
2	TcCLB.510351.100	1.21958
2	TcCLB.510351.110	1.5533
2	TcCLB.510351.120	1.64183
2	TcCLB.510351.130	1.42401
2	TcCLB.510351.140	1.19861
2	TcCLB.510351.150	1.48108
2	TcCLB.510351.40	1.48807
2	TcCLB.510351.50	1.74492
2	TcCLB.510351.60	1.44148
2	TcCLB.510351.70	1.46536
2	TcCLB.510351.80	1.6727
2	TcCLB.510351.90	1.75249
2	TcCLB.510353.10	1.90916
2	TcCLB.510353.20	2.23473
2	TcCLB.510353.30	1.86023
3	TcCLB.404001.10	2.2091
3	TcCLB.404001.4	1.88819
3	TcCLB.505229.10	2.49041
3	TcCLB.505229.20	2.19454
3	TcCLB.505229.5	1.95633
3	TcCLB.505555.10	2.01807
3	TcCLB.505555.20	1.52535
3	TcCLB.505555.30	2.05593
3	TcCLB.505555.40	1.86315
3	TcCLB.505555.50	1.73036
3	TcCLB.506739.10	2.5702
3	TcCLB.506739.140	2.74609
3	TcCLB.506739.160	2.18813
3	TcCLB.506739.170	2.32908
3	TcCLB.506739.180	2.24288
3	TcCLB.506739.190	2.40188
3	TcCLB.506739.20	1.7653
3	TcCLB.506739.200	2.05418
3	TcCLB.506739.209	1.89693
3	TcCLB.506739.30	2.14678
3	TcCLB.506739.40	1.79617
3	TcCLB.506739.50	2.3349
3	TcCLB.506739.60	2.25569
3	TcCLB.506739.70	2.3052
3	TcCLB.506739.80	2.23647
3	TcCLB.506739.90	2.22599
3	TcCLB.506739.99	2.57486
3	TcCLB.507143.10	1.74026
3	TcCLB.507143.20	2.35995
3	TcCLB.507143.30	2.25861
3	TcCLB.507143.40	2.2953
3	TcCLB.507143.50	1.90799
3	TcCLB.507143.60	1.65289
3	TcCLB.507143.70	2.01108
3	TcCLB.507143.80	1.40187
3	TcCLB.507143.90	2.56379
3	TcCLB.509279.10	2.7787
4	TcCLB.422041.9	1.22773
4	TcCLB.506553.10	1.47176
4	TcCLB.506553.20	1.5632
4	TcCLB.506553.30	1.84218
4	TcCLB.506553.40	1.86897
4	TcCLB.509537.10	1.93595
4	TcCLB.509537.20	1.66571
4	TcCLB.509537.30	1.68959
4	TcCLB.509537.40	1.74259
4	TcCLB.509537.50	1.79559
4	TcCLB.509537.60	1.84742
4	TcCLB.509537.70	1.20269
4	TcCLB.509537.80	1.85557
4	TcCLB.510105.100	1.96856
4	TcCLB.510105.120	1.71055
4	TcCLB.510105.130	1.78452
4	TcCLB.510105.136	1.4077
4	TcCLB.510105.150	1.80432
4	TcCLB.510105.160	1.53233
4	TcCLB.510105.170	1.40246
4	TcCLB.510105.180	2.17707
4	TcCLB.510105.184	1.75132
4	TcCLB.510105.190	1.79034
4	TcCLB.510105.20	1.28306
4	TcCLB.510105.200	2.07456
4	TcCLB.510105.210	1.79209
4	TcCLB.510105.220	2.46769
4	TcCLB.510105.240	1.91615
4	TcCLB.510105.250	1.91265
4	TcCLB.510105.30	2.07165
4	TcCLB.510105.33	2.15435
4	TcCLB.510105.36	2.28481
4	TcCLB.510105.50	2.16833
4	TcCLB.510105.55	1.31742
4	TcCLB.510105.60	1.89634
4	TcCLB.510105.65	2.08213
4	TcCLB.510105.70	1.81422
4	TcCLB.510105.80	1.74317
4	TcCLB.510105.9	1.86489
4	TcCLB.510105.90	1.76122
5	TcCLB.470169.9	2.7723
5	TcCLB.506493.100	2.47585
5	TcCLB.506493.110	2.19454
5	TcCLB.506493.20	1.21259
5	TcCLB.506493.30	1.90799
5	TcCLB.506493.40	1.93478
5	TcCLB.506493.50	1.848
5	TcCLB.506493.60	1.91207
5	TcCLB.506493.70	2.34655
5	TcCLB.506493.80	2.08446
5	TcCLB.506493.9	1.79034
5	TcCLB.506493.90	2.22949
5	TcCLB.506495.10	3.42052
5	TcCLB.506495.20	2.79385
5	TcCLB.506495.24	2.8352
5	TcCLB.506495.3	3.2854
5	TcCLB.506495.6	3.10369
5	TcCLB.506495.9	3.19164
5	TcCLB.508949.10	2.09553
5	TcCLB.508949.20	1.62261
5	TcCLB.508949.30	1.60339
5	TcCLB.508949.40	1.49098
5	TcCLB.508949.50	1.8579
5	TcCLB.508951.10	1.87188
5	TcCLB.508951.20	2.0169
5	TcCLB.508951.29	1.70123
5	TcCLB.508951.4	1.0466
5	TcCLB.508951.40	1.8911
5	TcCLB.508951.50	1.68842
5	TcCLB.508951.60	2.02564
5	TcCLB.508951.70	2.13339
5	TcCLB.508951.80	2.272
5	TcCLB.508951.90	1.99768
5	TcCLB.508953.10	2.15202
5	TcCLB.508953.19	1.93187
5	TcCLB.508953.28	2.31801
5	TcCLB.508953.40	2.21609
5	TcCLB.508955.20	2.93304
5	TcCLB.510247.20	2.53234
6	TcCLB.506129.89	3.226
6	TcCLB.506529.100	2.63601
6	TcCLB.506529.110	3.42577
6	TcCLB.506529.120	2.38266
6	TcCLB.506529.130	2.46886
6	TcCLB.506529.14	2.58301
6	TcCLB.506529.140	2.17416
6	TcCLB.506529.150	3.31453
6	TcCLB.506529.160	2.63077
6	TcCLB.506529.170	2.431
6	TcCLB.506529.180	1.89867
6	TcCLB.506529.190	2.62786
6	TcCLB.506529.200	2.6861
6	TcCLB.506529.220	2.77696
6	TcCLB.506529.224	3.04021
6	TcCLB.506529.230	2.14853
6	TcCLB.506529.260	2.62553
6	TcCLB.506529.280	2.8416
6	TcCLB.506529.290	2.41411
6	TcCLB.506529.30	2.26385
6	TcCLB.506529.300	2.67387
6	TcCLB.506529.310	2.67969
6	TcCLB.506529.314	2.66921
6	TcCLB.506529.320	2.58476
6	TcCLB.506529.324	1.79034
6	TcCLB.506529.330	2.37218
6	TcCLB.506529.360	2.39373
6	TcCLB.506529.380	2.93071
6	TcCLB.506529.40	2.65115
6	TcCLB.506529.400	2.27841
6	TcCLB.506529.410	1.99419
6	TcCLB.506529.425	3.1829
6	TcCLB.506529.440	2.21667
6	TcCLB.506529.460	2.84452
6	TcCLB.506529.470	2.66804
6	TcCLB.506529.490	3.1264
6	TcCLB.506529.50	2.26909
6	TcCLB.506529.508	3.95926
6	TcCLB.506529.516	3.92897
6	TcCLB.506529.524	3.22483
6	TcCLB.506529.530	3.15145
6	TcCLB.506529.590	4.13573
6	TcCLB.506529.595	3.03264
6	TcCLB.506529.60	2.1695
6	TcCLB.506529.600	3.73328
6	TcCLB.506529.610	2.67154
6	TcCLB.506529.620	2.30695
6	TcCLB.506529.640	2.61446
6	TcCLB.506529.650	2.3285
6	TcCLB.506529.660	1.86897
6	TcCLB.506529.669	1.83111
6	TcCLB.506529.70	2.55855
6	TcCLB.506529.80	2.79851
6	TcCLB.506529.90	3.09554
6	TcCLB.506531.20	2.34713
6	TcCLB.506531.30	2.50613
6	TcCLB.506531.9	3.1398
6	TcCLB.507603.10	3.41936
6	TcCLB.507603.100	2.71522
6	TcCLB.507603.110	2.6098
6	TcCLB.507603.120	2.30345
6	TcCLB.507603.130	1.86023
6	TcCLB.507603.140	3.01109
6	TcCLB.507603.150	2.31277
6	TcCLB.507603.160	2.13921
6	TcCLB.507603.170	2.32675
6	TcCLB.507603.180	2.54341
6	TcCLB.507603.190	2.77463
6	TcCLB.507603.20	3.82938
6	TcCLB.507603.200	2.38324
6	TcCLB.507603.220	2.72104
6	TcCLB.507603.230	2.4974
6	TcCLB.507603.240	2.45022
6	TcCLB.507603.250	2.34014
6	TcCLB.507603.30	3.0868
6	TcCLB.507603.40	3.0967
6	TcCLB.507603.50	3.24988
6	TcCLB.507603.54	2.8748
6	TcCLB.507603.60	2.34073
6	TcCLB.507603.70	2.72279
6	TcCLB.507603.80	2.6133
6	TcCLB.507603.90	2.66164
6	TcCLB.507997.40	3.09437
6	TcCLB.507997.50	2.10893
6	TcCLB.507997.54	3.00759
6	TcCLB.507997.60	3.00759
6	TcCLB.507997.70	2.65057
6	TcCLB.507997.80	2.11417
6	TcCLB.507997.89	2.79152
6	TcCLB.510071.20	2.11533
6	TcCLB.510073.30	2.50846
6	TcCLB.510073.40	2.3879
6	TcCLB.510073.50	2.13047
6	TcCLB.510073.70	1.7455
6	TcCLB.510073.80	2.74259
6	TcCLB.510073.90	2.54399
6	TcCLB.510075.30	2.5405
6	TcCLB.510075.40	2.8515
6	TcCLB.510075.50	2.25278
6	TcCLB.510075.60	3.0373
7	TcCLB.430605.10	1.99943
7	TcCLB.430605.20	2.05709
7	TcCLB.482369.10	2.52011
7	TcCLB.482369.20	2.13047
7	TcCLB.504449.30	2.41586
7	TcCLB.504449.40	2.30753
7	TcCLB.504881.30	1.99768
7	TcCLB.504881.40	1.91265
7	TcCLB.504881.50	2.47002
7	TcCLB.504883.10	2.15727
7	TcCLB.504883.30	2.07689
7	TcCLB.504883.40	2.89227
7	TcCLB.504883.50	2.04602
7	TcCLB.504883.60	1.87363
7	TcCLB.504883.70	2.12116
7	TcCLB.505843.10	2.32442
7	TcCLB.505843.24	2.59175
7	TcCLB.505843.30	1.65173
7	TcCLB.505843.40	2.26443
7	TcCLB.505977.13	2.17532
7	TcCLB.505977.26	1.93537
7	TcCLB.505977.40	2.48866
7	TcCLB.505983.20	1.66804
7	TcCLB.505983.30	2.20677
7	TcCLB.506579.100	2.06059
7	TcCLB.506579.30	1.98254
7	TcCLB.506579.40	1.98079
7	TcCLB.506579.50	2.11009
7	TcCLB.506579.60	1.85674
7	TcCLB.506579.70	1.91323
7	TcCLB.506579.80	2.61854
7	TcCLB.506579.90	2.06175
7	TcCLB.508277.10	3.0006
7	TcCLB.508277.120	1.95983
7	TcCLB.508277.130	1.85557
7	TcCLB.508277.140	1.85965
7	TcCLB.508277.150	1.97439
7	TcCLB.508277.160	2.33665
7	TcCLB.508277.170	2.76938
7	TcCLB.508277.180	2.08272
7	TcCLB.508277.190	2.02273
7	TcCLB.508277.20	2.85791
7	TcCLB.508277.200	1.74433
7	TcCLB.508277.210	2.31627
7	TcCLB.508277.220	2.10019
7	TcCLB.508277.230	1.90566
7	TcCLB.508277.250	2.08155
7	TcCLB.508277.260	2.13513
7	TcCLB.508277.269	1.83286
7	TcCLB.508277.280	1.95167
7	TcCLB.508277.290	2.32908
7	TcCLB.508277.30	2.58068
7	TcCLB.508277.300	2.20211
7	TcCLB.508277.310	2.15785
7	TcCLB.508277.320	1.90683
7	TcCLB.508277.330	2.20095
7	TcCLB.508277.340	2.03845
7	TcCLB.508277.350	2.09611
7	TcCLB.508277.360	2.26792
7	TcCLB.508277.370	2.04253
7	TcCLB.508277.380	2.10077
7	TcCLB.508277.390	1.91848
7	TcCLB.508277.40	2.69192
7	TcCLB.508277.401	2.23182
7	TcCLB.508277.50	2.56845
7	TcCLB.508277.60	2.3582
7	TcCLB.508277.65	2.05651
7	TcCLB.508277.70	1.89751
7	TcCLB.508277.80	2.166
7	TcCLB.508277.90	2.28656
7	TcCLB.509445.20	1.71055
7	TcCLB.509445.30	2.09553
7	TcCLB.509445.39	2.55506
8	TcCLB.417091.10	1.88237
8	TcCLB.503855.30	2.31161
8	TcCLB.503855.40	2.14911
8	TcCLB.503855.50	1.96682
8	TcCLB.503855.60	1.77112
8	TcCLB.503855.80	1.86315
8	TcCLB.504033.100	2.57253
8	TcCLB.504033.110	2.16658
8	TcCLB.504033.120	2.6034
8	TcCLB.504033.140	2.20852
8	TcCLB.504033.160	2.22308
8	TcCLB.504033.170	1.68143
8	TcCLB.504033.180	2.09961
8	TcCLB.504033.190	2.6331
8	TcCLB.504033.200	2.06059
8	TcCLB.504033.210	1.81131
8	TcCLB.504033.220	2.35587
8	TcCLB.504033.73	2.08272
8	TcCLB.504033.80	1.92546
8	TcCLB.504033.90	2.15552
8	TcCLB.504255.10	1.82762
8	TcCLB.504255.20	2.03263
8	TcCLB.504255.30	2.13164
8	TcCLB.504255.50	2.50147
8	TcCLB.504557.40	2.55855
8	TcCLB.504557.60	2.04661
8	TcCLB.506625.110	1.84334
8	TcCLB.506625.130	2.08912
8	TcCLB.506625.140	1.24579
8	TcCLB.506625.150	1.89401
8	TcCLB.506625.160	2.20735
8	TcCLB.506625.180	2.10718
8	TcCLB.506625.190	1.79792
8	TcCLB.506625.200	1.81539
8	TcCLB.506625.210	1.8812
8	TcCLB.506625.220	2.12057
8	TcCLB.506625.230	1.31218
8	TcCLB.506625.240	2.02622
8	TcCLB.506625.249	2.09728
8	TcCLB.506625.60	2.696
8	TcCLB.506625.70	1.80258
8	TcCLB.506625.80	2.66863
8	TcCLB.506625.84	2.4875
8	TcCLB.506625.90	2.56088
8	TcCLB.506647.10	2.09902
8	TcCLB.506647.20	1.80199
8	TcCLB.506649.10	2.23531
8	TcCLB.506649.100	2.49856
8	TcCLB.506649.110	1.87771
8	TcCLB.506649.20	2.30928
8	TcCLB.506649.30	2.08155
8	TcCLB.506649.40	2.01341
8	TcCLB.506649.50	1.78976
8	TcCLB.506649.60	2.35005
8	TcCLB.506649.64	1.97846
8	TcCLB.506649.70	2.95576
8	TcCLB.506649.80	2.03845
8	TcCLB.506649.90	2.12232
8	TcCLB.508067.10	2.25569
8	TcCLB.508127.9	1.9674
8	TcCLB.508137.20	1.63775
8	TcCLB.508137.30	1.81655
8	TcCLB.508137.40	2.06233
8	TcCLB.509297.10	1.89867
8	TcCLB.509297.20	1.88528
8	TcCLB.510127.60	2.71405
8	TcCLB.510241.10	2.07223
8	TcCLB.510241.100	2.04544
8	TcCLB.510241.110	1.90974
8	TcCLB.510241.120	1.75715
8	TcCLB.510241.124	1.7257
8	TcCLB.510241.130	2.28598
8	TcCLB.510241.20	2.12465
8	TcCLB.510241.30	2.06699
8	TcCLB.510241.5	2.44731
8	TcCLB.510241.60	1.88295
8	TcCLB.510241.70	2.30112
8	TcCLB.510241.90	2.46944
8	TcCLB.510243.10	1.71987
8	TcCLB.510243.100	2.17882
8	TcCLB.510243.110	1.81422
8	TcCLB.510243.119	2.37276
8	TcCLB.510243.128	2.06233
8	TcCLB.510243.20	1.79966
8	TcCLB.510243.30	1.80141
8	TcCLB.510243.50	1.9243
8	TcCLB.510243.54	1.90741
8	TcCLB.510243.60	2.14911
8	TcCLB.510243.70	2.18813
8	TcCLB.510243.80	1.90857
9	TcCLB.442629.9	1.95226
9	TcCLB.503803.10	1.79267
9	TcCLB.503803.20	2.04602
9	TcCLB.503803.4	1.60805
9	TcCLB.503805.10	2.13921
9	TcCLB.503805.20	1.98837
9	TcCLB.503805.3	1.88237
9	TcCLB.503805.30	1.79384
9	TcCLB.503805.40	1.84626
9	TcCLB.503805.6	1.90159
9	TcCLB.503805.9	1.83286
9	TcCLB.504247.10	1.92372
9	TcCLB.504247.20	1.75482
9	TcCLB.504247.30	2.04369
9	TcCLB.504247.34	1.6098
9	TcCLB.504247.40	1.7886
9	TcCLB.504247.50	1.5964
9	TcCLB.504247.70	1.83694
9	TcCLB.504247.79	1.80723
9	TcCLB.506473.10	2.21085
9	TcCLB.506473.14	2.26327
9	TcCLB.506473.20	1.68202
9	TcCLB.506473.6	2.15668
9	TcCLB.506563.10	1.66745
9	TcCLB.506563.100	1.41818
9	TcCLB.506563.110	1.52651
9	TcCLB.506563.120	1.86431
9	TcCLB.506563.130	2.03496
9	TcCLB.506563.160	1.9575
9	TcCLB.506563.170	1.73152
9	TcCLB.506563.180	1.96099
9	TcCLB.506563.190	2.02739
9	TcCLB.506563.20	1.37566
9	TcCLB.506563.200	2.40829
9	TcCLB.506563.210	2.42576
9	TcCLB.506563.220	1.97206
9	TcCLB.506563.30	1.87246
9	TcCLB.506563.4	1.74026
9	TcCLB.506563.50	1.6791
9	TcCLB.506563.60	1.76414
9	TcCLB.506563.70	1.68434
9	TcCLB.506563.79	1.53059
9	TcCLB.506563.90	1.44788
9	TcCLB.506891.20	1.82645
9	TcCLB.506891.30	1.95284
9	TcCLB.508993.10	1.86664
9	TcCLB.508993.20	1.93129
9	TcCLB.508995.20	2.01399
9	TcCLB.508995.30	2.24871
9	TcCLB.508995.40	2.25686
9	TcCLB.508995.50	2.22075
9	TcCLB.508995.60	2.01632
9	TcCLB.508995.69	1.80199
9	TcCLB.508997.20	2.14445
9	TcCLB.510953.30	1.74783
9	TcCLB.510953.40	1.60805
9	TcCLB.510953.49	1.65581
9	TcCLB.510955.10	1.62261
9	TcCLB.510955.20	1.59291
9	TcCLB.510955.30	1.58883
9	TcCLB.510955.4	1.82878
9	TcCLB.510955.40	1.86664
9	TcCLB.510955.50	1.53
9	TcCLB.510955.60	1.58766
9	TcCLB.510957.9	2.10135
9	TcCLB.511417.100	1.41119
9	TcCLB.511417.120	1.85732
9	TcCLB.511417.129	1.88062
9	TcCLB.511417.30	2.13047
9	TcCLB.511417.40	2.1794
9	TcCLB.511417.50	2.17532
9	TcCLB.511417.60	1.94294
9	TcCLB.511417.70	1.70589
9	TcCLB.511417.94	2.32092
9	TcCLB.511419.10	1.89285
9	TcCLB.511419.20	1.38615
9	TcCLB.511419.30	1.94468
9	TcCLB.511419.4	1.70007
9	TcCLB.511419.60	1.86839
9	TcCLB.511419.70	1.85965
9	TcCLB.511419.80	1.43565
9	TcCLB.511421.100	2.71755
9	TcCLB.511421.110	2.52535
9	TcCLB.511421.120	2.72104
9	TcCLB.511421.150	2.21434
9	TcCLB.511421.155	1.64591
9	TcCLB.511421.160	2.34306
9	TcCLB.511421.170	2.08854
9	TcCLB.511421.180	1.82587
9	TcCLB.511421.185	1.97555
9	TcCLB.511421.190	1.64532
9	TcCLB.511421.20	1.9377
9	TcCLB.511421.200	2.15727
9	TcCLB.511421.210	1.95167
9	TcCLB.511421.24	2.17474
9	TcCLB.511421.30	1.67794
9	TcCLB.511421.40	1.7321
9	TcCLB.511421.50	1.90275
9	TcCLB.511421.60	1.81714
9	TcCLB.511421.90	2.55098
9	TcCLB.511423.100	1.52709
9	TcCLB.511423.104	2.14212
9	TcCLB.511423.110	1.76938
9	TcCLB.511423.149	1.61504
9	TcCLB.511423.160	1.63251
9	TcCLB.511423.170	1.85616
9	TcCLB.511423.40	2.09262
9	TcCLB.511423.50	1.99419
9	TcCLB.511423.60	2.28656
9	TcCLB.511423.70	1.93537
9	TcCLB.511423.80	1.87363
9	TcCLB.511423.90	1.90217
9	TcCLB.511425.10	2.04486
9	TcCLB.511425.19	1.73618
9	TcCLB.511425.30	1.97613
9	TcCLB.511425.40	1.67736
9	TcCLB.511425.49	2.05593
9	TcCLB.511427.10	2.23706
9	TcCLB.511427.19	2.24696
9	TcCLB.511429.10	1.92022
9	TcCLB.511429.20	1.67794
9	TcCLB.511429.30	1.57835
9	TcCLB.511431.10	2.41935
9	TcCLB.511431.30	1.88295
9	TcCLB.511431.40	1.94352
9	TcCLB.511431.50	2.08446
9	TcCLB.511431.54	1.83053
9	TcCLB.511431.60	2.22308
9	TcCLB.511431.90	2.01749
9	TcCLB.511433.10	2.30636
9	TcCLB.511433.20	2.00234
9	TcCLB.511435.10	1.82121
9	TcCLB.511435.20	1.84218
9	TcCLB.511435.30	2.03729
9	TcCLB.511435.40	1.53874
9	TcCLB.511435.49	1.43041
10	TcCLB.416883.18	2.29879
10	TcCLB.417797.9	2.10776
10	TcCLB.426397.9	2.11242
10	TcCLB.482471.10	1.84334
10	TcCLB.482471.19	2.12931
10	TcCLB.503479.10	1.99652
10	TcCLB.503479.20	1.6098
10	TcCLB.503479.30	1.89168
10	TcCLB.503479.49	2.17882
10	TcCLB.504133.30	1.9377
10	TcCLB.504133.45	1.76414
10	TcCLB.504181.40	2.272
10	TcCLB.504181.50	1.69774
10	TcCLB.504229.110	2.2918
10	TcCLB.506457.10	1.78918
10	TcCLB.506457.110	1.79617
10	TcCLB.506457.120	2.19687
10	TcCLB.506457.130	2.01632
10	TcCLB.506457.140	1.75307
10	TcCLB.506457.149	1.81422
10	TcCLB.506457.20	1.93595
10	TcCLB.506457.30	1.86256
10	TcCLB.506457.4	1.52942
10	TcCLB.506457.40	2.18813
10	TcCLB.506457.50	1.82412
10	TcCLB.506457.60	1.49622
10	TcCLB.506457.70	1.62669
10	TcCLB.506457.80	1.88062
10	TcCLB.506457.90	1.25161
10	TcCLB.506457.99	1.6162
10	TcCLB.506869.20	2.38441
10	TcCLB.506869.30	1.78336
10	TcCLB.506869.34	1.43857
10	TcCLB.506869.4	1.93886
10	TcCLB.506869.40	2.34772
10	TcCLB.506869.50	1.99302
10	TcCLB.506869.54	2.22017
10	TcCLB.506869.60	2.41469
10	TcCLB.506869.70	2.19571
10	TcCLB.507933.20	1.65988
10	TcCLB.507933.29	1.82937
10	TcCLB.508779.20	2.09961
10	TcCLB.508779.30	1.90566
10	TcCLB.508779.40	2.05593
10	TcCLB.508779.50	1.75598
10	TcCLB.508779.70	1.82063
10	TcCLB.508779.80	1.98079
10	TcCLB.508779.9	2.04195
10	TcCLB.508779.90	1.77404
10	TcCLB.508781.110	2.11766
10	TcCLB.508781.120	1.95983
10	TcCLB.508781.15	1.58941
10	TcCLB.508781.20	2.05767
10	TcCLB.508781.30	1.80258
10	TcCLB.508781.40	1.75016
10	TcCLB.508781.60	2.0833
10	TcCLB.508781.70	2.11766
10	TcCLB.508781.80	2.14911
10	TcCLB.508781.90	1.70881
10	TcCLB.508783.10	2.2854
10	TcCLB.508785.10	1.58126
10	TcCLB.508785.4	2.09437
10	TcCLB.508787.10	2.10077
10	TcCLB.508787.14	2.11475
10	TcCLB.508787.30	2.28132
10	TcCLB.508787.5	1.45429
10	TcCLB.509245.10	2.40072
10	TcCLB.509247.10	1.60747
10	TcCLB.509247.20	1.49914
10	TcCLB.509247.50	1.95226
10	TcCLB.509247.60	1.57543
10	TcCLB.509967.10	2.08912
10	TcCLB.509967.120	2.17532
10	TcCLB.509967.140	1.95342
10	TcCLB.509967.150	1.70182
10	TcCLB.509967.160	1.92663
10	TcCLB.509967.170	1.64183
10	TcCLB.509967.180	1.54398
10	TcCLB.509967.189	2.12349
10	TcCLB.509967.3	2.39722
10	TcCLB.509967.40	2.12815
10	TcCLB.509967.50	1.40071
10	TcCLB.509967.60	2.82355
10	TcCLB.509967.7	1.51894
10	TcCLB.509967.70	2.30869
10	TcCLB.509967.80	2.04661
10	TcCLB.509967.90	2.30054
10	TcCLB.511131.20	1.82529
10	TcCLB.511131.30	1.67794
10	TcCLB.511131.40	2.30054
10	TcCLB.511131.50	2.0204
10	TcCLB.511131.60	1.63542
10	TcCLB.511131.70	1.78569
10	TcCLB.511131.80	1.7554
10	TcCLB.511131.89	1.76297
10	TcCLB.511131.98	1.71114
10	TcCLB.511133.10	1.7519
10	TcCLB.511133.20	1.65522
10	TcCLB.511133.30	1.78976
10	TcCLB.511133.4	2.03729
10	TcCLB.511135.20	1.97613
10	TcCLB.511135.30	1.82412
10	TcCLB.511135.40	2.20036
10	TcCLB.511137.10	1.68551
10	TcCLB.511137.20	1.91615
10	TcCLB.511139.10	2.06233
10	TcCLB.511139.30	2.04486
10	TcCLB.511139.40	1.91149
10	TcCLB.511141.10	2.10077
10	TcCLB.511141.20	1.82995
10	TcCLB.511141.30	2.40537
10	TcCLB.511143.12	1.56903
10	TcCLB.511143.19	1.58825
10	TcCLB.511143.30	1.73734
10	TcCLB.511143.39	2.42751
10	TcCLB.511143.6	1.85325
10	TcCLB.511145.10	1.848
10	TcCLB.511145.24	1.85965
10	TcCLB.511145.30	2.23531
10	TcCLB.511145.40	2.22308
10	TcCLB.511145.43	2.26851
10	TcCLB.511145.49	2.80316
10	TcCLB.511145.50	2.16134
10	TcCLB.511145.60	2.71638
10	TcCLB.511145.70	2.31102
10	TcCLB.511145.80	2.25569
10	TcCLB.511145.89	2.60514
10	TcCLB.511911.102	2.45255
10	TcCLB.511911.110	2.25861
10	TcCLB.511911.120	2.3879
10	TcCLB.511911.130	2.50322
10	TcCLB.511911.140	3.04312
10	TcCLB.511911.150	2.70765
10	TcCLB.511911.159	2.87713
10	TcCLB.511911.94	2.4875
10	TcCLB.511911.98	1.9907
11	TcCLB.405165.10	3.26677
11	TcCLB.405165.19	2.86781
11	TcCLB.420989.10	2.79443
11	TcCLB.427247.10	2.8416
11	TcCLB.427247.4	2.56204
11	TcCLB.480975.10	3.77172
11	TcCLB.504213.10	2.34888
11	TcCLB.504213.100	2.29763
11	TcCLB.504213.110	2.71173
11	TcCLB.504213.120	2.43158
11	TcCLB.504213.130	2.54399
11	TcCLB.504213.140	2.64067
11	TcCLB.504213.20	2.35121
11	TcCLB.504213.29	2.51196
11	TcCLB.504213.40	2.74259
11	TcCLB.504213.50	3.05186
11	TcCLB.504213.60	2.43566
11	TcCLB.504213.70	2.2621
11	TcCLB.504213.80	2.68785
11	TcCLB.504213.90	2.66863
11	TcCLB.506605.10	2.38965
11	TcCLB.506605.100	2.53467
11	TcCLB.506605.120	2.34073
11	TcCLB.506605.130	2.58767
11	TcCLB.506605.139	2.7059
11	TcCLB.506605.150	2.30345
11	TcCLB.506605.160	2.69891
11	TcCLB.506605.170	2.91033
11	TcCLB.506605.180	2.75308
11	TcCLB.506605.190	2.67969
11	TcCLB.506605.194	3.04603
11	TcCLB.506605.200	3.17533
11	TcCLB.506605.210	3.20154
11	TcCLB.506605.214	2.75541
11	TcCLB.506605.220	2.91382
11	TcCLB.506605.229	3.45489
11	TcCLB.506605.30	2.54865
11	TcCLB.506605.40	2.20211
11	TcCLB.506605.50	2.70823
11	TcCLB.506605.59	2.60398
11	TcCLB.506605.70	2.53118
11	TcCLB.506605.80	2.75308
11	TcCLB.506605.90	2.31743
11	TcCLB.506657.10	4.19514
11	TcCLB.506657.20	3.27725
11	TcCLB.506657.30	3.28832
11	TcCLB.506657.40	2.71173
11	TcCLB.506657.50	2.37567
11	TcCLB.506657.70	2.63485
11	TcCLB.506657.79	2.60573
11	TcCLB.506657.88	2.5172
11	TcCLB.506659.10	2.75482
11	TcCLB.506659.20	3.19222
11	TcCLB.506659.30	3.08447
11	TcCLB.506659.35	2.30054
11	TcCLB.506659.39	2.63834
11	TcCLB.506661.10	3.07865
11	TcCLB.506661.100	2.32151
11	TcCLB.506661.110	2.62436
11	TcCLB.506661.120	2.75482
11	TcCLB.506661.130	3.28249
11	TcCLB.506661.140	2.6331
11	TcCLB.506661.150	2.33024
11	TcCLB.506661.20	2.99361
11	TcCLB.506661.30	3.33724
11	TcCLB.506661.40	2.21318
11	TcCLB.506661.50	2.70241
11	TcCLB.506661.60	3.00002
11	TcCLB.506661.70	2.56321
11	TcCLB.506661.80	2.47468
11	TcCLB.506661.90	2.50089
11	TcCLB.506795.10	2.9412
11	TcCLB.506795.20	2.7921
11	TcCLB.506795.29	1.94585
11	TcCLB.506795.40	3.19397
11	TcCLB.506795.44	2.76065
11	TcCLB.506795.50	3.12757
11	TcCLB.506795.60	2.61854
11	TcCLB.506795.80	3.12873
11	TcCLB.508089.30	2.85558
11	TcCLB.508089.40	3.50672
11	TcCLB.508089.50	2.91499
11	TcCLB.508089.60	3.21843
11	TcCLB.508089.71	2.33607
11	TcCLB.508265.10	3.23357
11	TcCLB.508265.110	2.89926
11	TcCLB.508265.30	3.4543
11	TcCLB.508265.40	2.88121
11	TcCLB.508265.44	3.40713
11	TcCLB.508265.60	3.22542
11	TcCLB.508265.70	2.29763
11	TcCLB.508265.80	3.52128
11	TcCLB.508675.20	2.83869
11	TcCLB.508675.40	2.74667
11	TcCLB.508675.50	2.76705
11	TcCLB.508675.60	2.73677
11	TcCLB.508675.9	2.52943
11	TcCLB.510167.20	3.78803
11	TcCLB.510167.29	3.54516
11	TcCLB.510167.4	3.85967
11	TcCLB.510403.89	3.92024
11	TcCLB.510405.9	2.5999
11	TcCLB.510407.100	2.78453
11	TcCLB.510407.20	3.10893
11	TcCLB.510407.30	2.79559
11	TcCLB.510407.40	2.855
11	TcCLB.510407.60	2.94586
11	TcCLB.510407.70	2.62495
11	TcCLB.510407.80	2.83461
11	TcCLB.510407.9	2.90276
11	TcCLB.510407.90	2.80899
11	TcCLB.510409.10	3.16717
11	TcCLB.510409.20	2.64417
11	TcCLB.510409.30	2.77346
11	TcCLB.510409.50	2.15843
11	TcCLB.510409.60	2.16018
11	TcCLB.510989.10	3.36228
11	TcCLB.510989.20	2.24812
11	TcCLB.510989.30	2.99769
11	TcCLB.510989.40	2.58709
11	TcCLB.510989.50	3.11883
11	TcCLB.510989.69	3.88296
12	TcCLB.445553.10	1.94003
12	TcCLB.503571.10	1.73036
12	TcCLB.503571.19	1.96973
12	TcCLB.503595.10	1.32383
12	TcCLB.503595.19	1.6063
12	TcCLB.503689.10	1.94585
12	TcCLB.503689.20	1.65988
12	TcCLB.503689.30	1.67561
12	TcCLB.503689.34	1.47118
12	TcCLB.503689.4	2.19105
12	TcCLB.503689.40	1.73967
12	TcCLB.503895.10	1.53175
12	TcCLB.503897.10	2.01574
12	TcCLB.503897.100	1.48807
12	TcCLB.503897.110	1.62902
12	TcCLB.503897.120	1.75016
12	TcCLB.503897.130	1.41643
12	TcCLB.503897.140	1.79384
12	TcCLB.503897.150	1.33548
12	TcCLB.503897.170	1.67328
12	TcCLB.503897.20	1.39838
12	TcCLB.503897.30	1.56961
12	TcCLB.503897.40	2.07515
12	TcCLB.503897.50	1.38615
12	TcCLB.503897.60	1.89867
12	TcCLB.503897.70	1.08387
12	TcCLB.503897.80	1.67328
12	TcCLB.503897.90	1.59349
12	TcCLB.503905.10	1.75307
12	TcCLB.503905.40	1.55621
12	TcCLB.503905.50	1.92255
12	TcCLB.505941.30	1.67677
12	TcCLB.505941.40	2.26909
12	TcCLB.505941.49	1.35586
12	TcCLB.505943.10	1.48516
12	TcCLB.505943.120	1.83694
12	TcCLB.505943.20	1.58359
12	TcCLB.505943.30	1.82937
12	TcCLB.505943.40	1.69949
12	TcCLB.505943.50	1.95633
12	TcCLB.505945.10	1.31975
12	TcCLB.505945.5	1.88528
12	TcCLB.505945.50	1.80898
12	TcCLB.505945.60	1.51253
12	TcCLB.505945.69	1.46011
12	TcCLB.505945.80	1.59524
12	TcCLB.506685.30	2.25336
12	TcCLB.506865.10	1.77287
12	TcCLB.506865.2	1.52302
12	TcCLB.506865.20	1.71871
12	TcCLB.506865.30	1.51719
12	TcCLB.506865.4	1.49098
12	TcCLB.506865.40	1.51719
12	TcCLB.506865.50	1.4805
12	TcCLB.506865.60	1.73967
12	TcCLB.506865.70	2.01399
12	TcCLB.506865.79	2.05593
12	TcCLB.506867.10	1.75656
12	TcCLB.508987.20	1.55214
12	TcCLB.508987.30	1.82412
12	TcCLB.508987.39	2.02331
12	TcCLB.508987.9	1.88761
12	TcCLB.508989.100	1.59232
12	TcCLB.508989.110	1.35761
12	TcCLB.508989.120	1.57718
12	TcCLB.508989.20	1.93478
12	TcCLB.508989.30	1.75482
12	TcCLB.508989.50	1.72803
12	TcCLB.508989.60	1.76647
12	TcCLB.508989.70	1.8515
12	TcCLB.508989.80	1.77112
12	TcCLB.508989.9	1.59989
12	TcCLB.508989.90	1.81655
12	TcCLB.509473.10	1.74725
12	TcCLB.509475.10	1.91207
12	TcCLB.511407.10	1.53292
12	TcCLB.511407.20	1.81947
12	TcCLB.511407.30	1.44963
12	TcCLB.511407.40	1.82587
12	TcCLB.511407.50	1.67386
12	TcCLB.511407.60	1.44672
12	TcCLB.511407.70	1.91556
12	TcCLB.511407.80	1.71172
12	TcCLB.511409.10	1.42051
12	TcCLB.511409.20	1.43565
12	TcCLB.511409.30	1.77345
12	TcCLB.511409.40	1.78219
12	TcCLB.511409.50	1.58417
12	TcCLB.511409.60	1.75656
12	TcCLB.511409.70	2.24463
12	TcCLB.511411.16	1.97613
12	TcCLB.511411.24	1.55738
12	TcCLB.511411.8	1.74433
12	TcCLB.511571.10	1.56495
12	TcCLB.511571.20	1.17648
12	TcCLB.511571.40	1.35936
12	TcCLB.511571.49	1.64241
12	TcCLB.511573.10	1.70939
12	TcCLB.511573.20	1.45546
12	TcCLB.511573.30	1.55388
12	TcCLB.511573.40	1.60514
12	TcCLB.511573.49	1.32441
12	TcCLB.511575.10	1.52942
12	TcCLB.511575.100	1.73618
12	TcCLB.511575.110	1.47409
12	TcCLB.511575.20	1.3943
12	TcCLB.511575.30	1.45604
12	TcCLB.511575.40	1.50147
12	TcCLB.511575.60	1.80782
12	TcCLB.511575.70	1.2551
12	TcCLB.511575.90	1.81422
13	TcCLB.503853.10	2.78045
13	TcCLB.506857.10	3.23823
13	TcCLB.506857.100	2.99594
13	TcCLB.506857.110	2.52652
13	TcCLB.506857.120	2.47468
13	TcCLB.506857.20	2.7257
13	TcCLB.506857.30	2.35762
13	TcCLB.506857.40	2.3978
13	TcCLB.506857.50	3.13747
13	TcCLB.506857.60	3.02739
13	TcCLB.506857.70	2.76764
13	TcCLB.506857.80	2.99187
13	TcCLB.506857.90	3.0006
13	TcCLB.506859.10	3.17067
13	TcCLB.506859.100	2.64941
13	TcCLB.506859.110	2.42809
13	TcCLB.506859.120	2.59524
13	TcCLB.506859.130	2.14271
13	TcCLB.506859.150	2.94702
13	TcCLB.506859.160	2.78278
13	TcCLB.506859.20	3.05069
13	TcCLB.506859.240	3.38616
13	TcCLB.506859.249	3.42227
13	TcCLB.506859.30	2.72163
13	TcCLB.506859.4	3.56729
13	TcCLB.506859.49	3.08622
13	TcCLB.506859.70	3.59059
13	TcCLB.506859.80	3.11883
13	TcCLB.506859.90	2.70415
13	TcCLB.506861.10	4.63894
13	TcCLB.506861.20	3.809
13	TcCLB.506861.39	2.83578
13	TcCLB.506863.10	3.19047
13	TcCLB.506863.20	3.17708
13	TcCLB.506863.30	3.99653
13	TcCLB.506863.4	3.08272
13	TcCLB.506863.40	2.45604
13	TcCLB.506863.50	2.58126
13	TcCLB.506863.60	2.71347
13	TcCLB.506863.70	2.91382
13	TcCLB.506863.80	3.21086
13	TcCLB.508321.30	3.13456
13	TcCLB.508321.50	3.09088
13	TcCLB.508321.60	2.81772
13	TcCLB.508323.100	3.79327
13	TcCLB.508323.110	4.19805
13	TcCLB.508323.120	3.88005
13	TcCLB.508323.190	4.49508
13	TcCLB.508323.199	4.6203
13	TcCLB.508323.20	2.73852
13	TcCLB.508323.30	2.96216
13	TcCLB.508323.40	2.64941
13	TcCLB.508323.50	2.8416
13	TcCLB.508323.80	3.88529
13	TcCLB.508323.84	3.35355
13	TcCLB.508323.9	2.64533
13	TcCLB.508323.90	4.03148
13	TcCLB.508323.94	4.23299
13	TcCLB.510165.10	3.02798
13	TcCLB.510165.20	3.24347
13	TcCLB.510165.30	3.81948
13	TcCLB.510165.40	3.36461
13	TcCLB.510165.50	3.16484
13	TcCLB.510165.54	3.14562
13	TcCLB.510165.60	3.80259
13	TcCLB.510521.10	4.21494
13	TcCLB.510523.20	4.52886
13	TcCLB.510523.29	3.96042
13	TcCLB.510525.10	4.11535
13	TcCLB.510525.120	3.3186
13	TcCLB.510525.130	3.55739
13	TcCLB.510525.139	3.18814
13	TcCLB.510525.20	4.07225
13	TcCLB.510525.30	3.25978
13	TcCLB.510525.40	3.014
13	TcCLB.510525.50	2.85849
13	TcCLB.510525.60	3.28249
13	TcCLB.510525.70	3.35296
13	TcCLB.510529.10	2.33374
13	TcCLB.510529.20	2.72745
13	TcCLB.510529.30	2.77171
13	TcCLB.510529.39	3.19047
13	TcCLB.510531.10	2.53467
13	TcCLB.510531.100	3.17766
13	TcCLB.510531.109	2.91149
13	TcCLB.510531.20	2.31452
13	TcCLB.510531.30	2.97556
13	TcCLB.510531.50	3.28832
13	TcCLB.510531.54	2.49215
13	TcCLB.510531.70	3.39839
13	TcCLB.510531.90	3.31627
13	TcCLB.510533.10	2.85325
13	TcCLB.510533.100	2.24638
13	TcCLB.510533.110	2.81248
13	TcCLB.510533.120	2.74492
13	TcCLB.510533.130	2.49914
13	TcCLB.510533.150	3.20969
13	TcCLB.510533.160	2.22832
13	TcCLB.510533.170	2.89693
13	TcCLB.510533.180	2.11358
13	TcCLB.510533.190	2.23647
13	TcCLB.510533.220	2.87771
13	TcCLB.510533.230	3.45722
13	TcCLB.510533.40	3.33899
13	TcCLB.510533.50	2.55971
13	TcCLB.510533.60	2.36635
13	TcCLB.510533.70	2.73036
13	TcCLB.510533.80	2.73269
13	TcCLB.510533.90	2.54282
13	TcCLB.510535.100	3.03613
13	TcCLB.510535.20	2.89693
13	TcCLB.510535.30	2.73968
13	TcCLB.510535.40	2.79035
13	TcCLB.510535.50	2.42226
13	TcCLB.510535.60	3.0967
13	TcCLB.510535.64	3.17824
13	TcCLB.510535.70	2.80957
13	TcCLB.510535.80	2.57835
13	TcCLB.510535.90	1.91323
14	TcCLB.421619.10	1.83577
14	TcCLB.503821.10	1.39954
14	TcCLB.503821.19	1.41527
14	TcCLB.504011.40	1.41935
14	TcCLB.504011.60	1.83461
14	TcCLB.504087.10	1.53932
14	TcCLB.504087.20	1.88353
14	TcCLB.504089.14	1.66745
14	TcCLB.504089.30	1.58184
14	TcCLB.504089.40	1.70531
14	TcCLB.504089.50	1.87829
14	TcCLB.504089.60	1.96449
14	TcCLB.504101.10	1.54748
14	TcCLB.506179.20	1.40712
14	TcCLB.506179.30	1.85849
14	TcCLB.506179.40	1.1526
14	TcCLB.506179.50	1.4671
14	TcCLB.506179.59	1.55155
14	TcCLB.506181.10	1.30112
14	TcCLB.506181.104	1.48574
14	TcCLB.506181.110	1.43216
14	TcCLB.506181.120	1.06524
14	TcCLB.506181.130	1.34247
14	TcCLB.506181.140	1.54224
14	TcCLB.506181.20	1.43158
14	TcCLB.506181.30	1.45779
14	TcCLB.506181.40	1.34771
14	TcCLB.506181.59	1.71114
14	TcCLB.506181.70	1.46186
14	TcCLB.506181.80	1.65289
14	TcCLB.506181.90	1.5434
14	TcCLB.506181.97	1.29879
14	TcCLB.506227.10	1.73327
14	TcCLB.506227.100	1.25103
14	TcCLB.506227.110	1.09378
14	TcCLB.506227.120	1.29413
14	TcCLB.506227.130	1.69891
14	TcCLB.506227.140	1.04194
14	TcCLB.506227.150	1.56378
14	TcCLB.506227.160	1.3017
14	TcCLB.506227.170	1.09319
14	TcCLB.506227.180	1.40071
14	TcCLB.506227.190	1.06058
14	TcCLB.506227.20	1.66338
14	TcCLB.506227.200	1.6494
14	TcCLB.506227.205	1.42808
14	TcCLB.506227.210	1.27665
14	TcCLB.506227.220	1.28015
14	TcCLB.506227.230	1.44381
14	TcCLB.506227.240	1.51603
14	TcCLB.506227.30	1.60747
14	TcCLB.506227.40	1.61038
14	TcCLB.506227.50	1.37508
14	TcCLB.506227.80	1.47584
14	TcCLB.506227.90	1.27199
14	TcCLB.506239.10	1.41876
14	TcCLB.506239.20	1.57485
14	TcCLB.506239.40	1.7321
14	TcCLB.506239.50	1.50613
14	TcCLB.506733.10	1.32791
14	TcCLB.506733.100	1.43449
14	TcCLB.506733.110	1.81364
14	TcCLB.506733.120	1.80665
14	TcCLB.506733.130	1.50147
14	TcCLB.506733.140	1.3413
14	TcCLB.506733.20	1.8812
14	TcCLB.506733.30	1.50205
14	TcCLB.506733.40	1.71696
14	TcCLB.506733.50	1.62902
14	TcCLB.506733.60	1.56262
14	TcCLB.506733.70	1.41818
14	TcCLB.506733.80	1.6727
14	TcCLB.506733.90	1.92139
14	TcCLB.506735.10	1.99943
14	TcCLB.506735.20	1.69599
14	TcCLB.506735.30	1.51253
14	TcCLB.506735.40	1.90916
14	TcCLB.506735.50	1.66047
14	TcCLB.506735.60	1.22424
14	TcCLB.506735.70	1.50846
14	TcCLB.506735.80	1.1293
14	TcCLB.506737.10	1.39954
14	TcCLB.506737.100	1.43973
14	TcCLB.506737.135	1.25219
14	TcCLB.506737.140	1.29937
14	TcCLB.506737.20	1.70531
14	TcCLB.506737.30	1.29121
14	TcCLB.506737.40	1.8579
14	TcCLB.506737.50	1.72977
14	TcCLB.506737.60	1.16425
14	TcCLB.506737.70	1.43682
14	TcCLB.506737.81	1.25918
14	TcCLB.507099.10	1.51952
14	TcCLB.507099.100	1.25918
14	TcCLB.507099.110	1.82878
14	TcCLB.507099.120	1.68959
14	TcCLB.507099.130	1.6727
14	TcCLB.507099.140	1.75074
14	TcCLB.507099.20	1.83577
14	TcCLB.507099.30	1.69541
14	TcCLB.507099.40	1.66862
14	TcCLB.507099.50	1.7752
14	TcCLB.507099.60	1.60514
14	TcCLB.507099.70	1.57427
14	TcCLB.507099.90	1.57543
14	TcCLB.507629.10	1.60805
14	TcCLB.507629.20	1.55971
14	TcCLB.507629.30	1.65755
14	TcCLB.507629.39	1.75889
14	TcCLB.508731.20	1.21492
14	TcCLB.508731.30	1.83461
14	TcCLB.508731.40	1.59407
14	TcCLB.508731.50	1.45021
14	TcCLB.508731.60	1.65872
14	TcCLB.508731.9	1.75074
14	TcCLB.509581.50	1.80898
14	TcCLB.509583.10	1.59058
14	TcCLB.509583.19	1.88062
14	TcCLB.509585.10	1.97089
14	TcCLB.509589.10	1.73327
14	TcCLB.509589.20	1.63367
14	TcCLB.509589.30	1.76821
14	TcCLB.509589.40	1.64241
14	TcCLB.509591.10	1.54515
14	TcCLB.509591.20	1.7455
14	TcCLB.509591.30	1.82587
14	TcCLB.509591.40	1.5533
14	TcCLB.509591.50	1.53641
14	TcCLB.509591.60	1.85849
14	TcCLB.509625.10	1.34247
14	TcCLB.509625.20	1.48341
14	TcCLB.509625.30	1.44148
14	TcCLB.511045.10	1.66687
14	TcCLB.511045.20	1.43915
14	TcCLB.511045.29	1.51079
14	TcCLB.511045.40	1.74259
14	TcCLB.511045.50	1.67619
14	TcCLB.511047.40	2.007
14	TcCLB.511047.50	1.75715
14	TcCLB.511049.40	1.84626
14	TcCLB.511051.20	1.51894
14	TcCLB.511051.30	1.62436
14	TcCLB.511051.59	1.67386
14	TcCLB.511051.70	2.13047
15	TcCLB.474341.9	2.06117
15	TcCLB.479379.9	1.97031
15	TcCLB.503813.10	1.56961
15	TcCLB.503813.20	1.88178
15	TcCLB.503813.30	1.7222
15	TcCLB.506713.10	1.98487
15	TcCLB.506713.14	1.87188
15	TcCLB.506713.20	1.99128
15	TcCLB.506713.24	2.13339
15	TcCLB.506713.30	2.1992
15	TcCLB.506713.40	2.09495
15	TcCLB.509231.10	2.25919
15	TcCLB.509231.20	2.20211
15	TcCLB.509231.23	2.16309
15	TcCLB.509231.26	2.24579
15	TcCLB.509231.30	1.71114
15	TcCLB.509231.39	1.61445
15	TcCLB.509231.5	1.33431
15	TcCLB.509231.50	1.89168
15	TcCLB.509233.120	1.83636
15	TcCLB.509233.140	1.76239
15	TcCLB.509233.150	2.08679
15	TcCLB.509233.160	1.98545
15	TcCLB.509233.170	3.08622
15	TcCLB.509233.180	1.77928
15	TcCLB.509233.200	1.78103
15	TcCLB.509233.210	1.81772
15	TcCLB.509233.40	1.77112
15	TcCLB.509233.50	1.84276
15	TcCLB.509233.60	2.15028
15	TcCLB.509233.70	1.76472
15	TcCLB.509233.80	1.67794
15	TcCLB.509453.10	1.86256
15	TcCLB.509453.20	1.24171
15	TcCLB.509453.30	1.69075
15	TcCLB.509453.4	1.03612
15	TcCLB.509453.40	1.954
15	TcCLB.509453.50	1.86664
15	TcCLB.509453.60	1.84451
15	TcCLB.509453.70	1.98778
15	TcCLB.509453.79	1.82587
15	TcCLB.509453.90	2.15202
15	TcCLB.509455.100	1.97846
15	TcCLB.509455.110	1.86315
15	TcCLB.509455.114	2.98895
15	TcCLB.509455.120	2.77696
15	TcCLB.509455.130	2.74143
15	TcCLB.509455.140	2.78453
15	TcCLB.509455.20	2.03438
15	TcCLB.509455.30	2.07107
15	TcCLB.509455.40	2.02331
15	TcCLB.509455.50	1.92022
15	TcCLB.509455.60	1.73676
15	TcCLB.509455.70	1.80258
15	TcCLB.509455.80	2.69367
15	TcCLB.509455.9	1.93362
15	TcCLB.509455.90	2.29763
15	TcCLB.511867.10	1.74375
15	TcCLB.511867.100	2.23706
15	TcCLB.511867.110	2.05301
15	TcCLB.511867.120	2.46944
15	TcCLB.511867.130	2.71755
15	TcCLB.511867.140	2.7688
15	TcCLB.511867.150	2.9045
15	TcCLB.511867.160	3.38674
15	TcCLB.511867.170	3.2458
15	TcCLB.511867.180	2.5667
15	TcCLB.511867.190	2.61504
15	TcCLB.511867.20	1.79326
15	TcCLB.511867.200	1.97206
15	TcCLB.511867.209	2.14154
15	TcCLB.511867.30	1.94701
15	TcCLB.511867.40	2.30229
15	TcCLB.511867.50	1.99652
15	TcCLB.511867.60	2.00467
15	TcCLB.511867.70	2.29588
15	TcCLB.511867.80	2.29763
15	TcCLB.511867.90	1.70182
15	TcCLB.511869.9	2.33083
15	TcCLB.511871.10	2.00001
15	TcCLB.511871.100	2.07573
15	TcCLB.511871.110	1.88062
15	TcCLB.511871.20	2.00351
15	TcCLB.511871.30	1.68667
15	TcCLB.511871.34	1.83461
15	TcCLB.511871.4	1.97439
15	TcCLB.511871.40	1.92954
15	TcCLB.511871.60	1.83228
15	TcCLB.511871.70	1.62377
15	TcCLB.511871.80	1.64591
15	TcCLB.511871.90	1.78976
15	TcCLB.511875.50	2.40013
15	TcCLB.511875.64	3.332
16	TcCLB.414145.9	1.88819
16	TcCLB.442383.19	1.91964
16	TcCLB.458015.10	1.68027
16	TcCLB.458015.4	1.95226
16	TcCLB.503675.10	1.75307
16	TcCLB.503675.20	1.85092
16	TcCLB.503675.40	1.82179
16	TcCLB.503757.20	2.17299
16	TcCLB.503757.30	1.80665
16	TcCLB.503757.40	1.66687
16	TcCLB.503757.49	1.16367
16	TcCLB.503759.59	1.87421
16	TcCLB.503969.10	1.69891
16	TcCLB.503969.20	1.82995
16	TcCLB.503971.10	1.81655
16	TcCLB.503971.20	1.30927
16	TcCLB.503971.30	2.66513
16	TcCLB.503971.40	1.7123
16	TcCLB.503971.5	2.75715
16	TcCLB.503971.50	1.59174
16	TcCLB.503971.59	1.81248
16	TcCLB.506363.10	2.43974
16	TcCLB.506363.100	1.88703
16	TcCLB.506363.110	2.10427
16	TcCLB.506363.120	1.60222
16	TcCLB.506363.130	1.8084
16	TcCLB.506363.140	1.60281
16	TcCLB.506363.150	1.80083
16	TcCLB.506363.159	1.58825
16	TcCLB.506363.20	2.40188
16	TcCLB.506363.30	2.79093
16	TcCLB.506363.40	2.51312
16	TcCLB.506363.50	2.19396
16	TcCLB.506363.60	2.58709
16	TcCLB.506673.10	1.66221
16	TcCLB.506673.20	1.84451
16	TcCLB.506673.30	2.41178
16	TcCLB.506673.40	1.91207
16	TcCLB.506673.50	1.86315
16	TcCLB.506673.60	1.90275
16	TcCLB.507163.30	1.22948
16	TcCLB.507163.80	2.80258
16	TcCLB.507163.90	2.4345
16	TcCLB.507165.10	2.88878
16	TcCLB.507165.20	2.53933
16	TcCLB.507165.30	2.69192
16	TcCLB.507165.40	2.25919
16	TcCLB.507165.50	2.53292
16	TcCLB.507837.10	1.94527
16	TcCLB.507837.100	1.65814
16	TcCLB.507837.20	2.02389
16	TcCLB.507837.30	1.68493
16	TcCLB.507837.40	1.42459
16	TcCLB.507837.60	1.64998
16	TcCLB.507837.80	2.06
16	TcCLB.507837.90	1.4374
16	TcCLB.507839.18	1.27199
16	TcCLB.507841.30	2.08505
16	TcCLB.507841.34	1.65581
16	TcCLB.507841.40	2.06059
16	TcCLB.508143.110	1.13047
16	TcCLB.508143.65	1.1759
16	TcCLB.508439.10	1.52942
16	TcCLB.508439.30	1.54922
16	TcCLB.509819.10	1.78452
16	TcCLB.509819.20	1.65697
16	TcCLB.509819.30	1.30112
16	TcCLB.509819.40	1.75132
16	TcCLB.509823.10	1.33548
16	TcCLB.509823.4	2.03205
16	TcCLB.509825.20	1.81481
16	TcCLB.509825.30	2.219
16	TcCLB.509825.40	1.89576
16	TcCLB.509827.10	1.70648
16	TcCLB.509827.20	2.19687
16	TcCLB.510283.100	1.39023
16	TcCLB.510283.110	2.22949
16	TcCLB.510283.114	1.97148
16	TcCLB.510283.120	2.07398
16	TcCLB.510283.130	1.66804
16	TcCLB.510283.140	2.5603
16	TcCLB.510283.150	1.59756
16	TcCLB.510283.160	2.16542
16	TcCLB.510283.40	1.85674
16	TcCLB.510283.50	2.03438
16	TcCLB.510283.60	2.02855
16	TcCLB.510283.70	1.87829
16	TcCLB.510283.80	2.46944
16	TcCLB.510283.90	2.03671
16	TcCLB.510285.100	1.9144
16	TcCLB.510285.110	2.03845
16	TcCLB.510285.120	1.84567
16	TcCLB.510285.130	1.7688
16	TcCLB.510285.140	1.79384
16	TcCLB.510285.20	1.92372
16	TcCLB.510285.30	2.02273
16	TcCLB.510285.40	1.75598
16	TcCLB.510285.60	2.40188
16	TcCLB.510285.70	1.72686
16	TcCLB.510285.74	1.74375
16	TcCLB.510285.80	1.77578
16	TcCLB.510285.90	1.9639
16	TcCLB.510717.30	1.71405
16	TcCLB.510717.40	2.14445
16	TcCLB.510719.10	1.88237
16	TcCLB.510719.100	2.22832
16	TcCLB.510719.110	1.65814
16	TcCLB.510719.120	1.742
16	TcCLB.510719.130	1.6494
16	TcCLB.510719.140	1.62494
16	TcCLB.510719.150	2.0303
16	TcCLB.510719.170	1.49157
16	TcCLB.510719.180	2.2819
16	TcCLB.510719.20	1.64998
16	TcCLB.510719.200	1.87945
16	TcCLB.510719.210	1.75773
16	TcCLB.510719.220	1.95342
16	TcCLB.510719.230	1.90625
16	TcCLB.510719.240	2.08563
16	TcCLB.510719.250	1.7985
16	TcCLB.510719.260	1.88528
16	TcCLB.510719.270	1.67561
16	TcCLB.510719.280	1.83228
16	TcCLB.510719.290	1.13105
16	TcCLB.510719.300	2.1363
16	TcCLB.510719.310	1.37916
16	TcCLB.510719.40	1.59756
16	TcCLB.510719.50	1.81539
16	TcCLB.510719.60	1.62203
16	TcCLB.510719.70	1.90916
16	TcCLB.510719.74	1.91789
16	TcCLB.510719.80	1.9342
16	TcCLB.510719.90	1.35703
17	TcCLB.503493.10	1.82587
17	TcCLB.503493.20	1.92605
17	TcCLB.503493.30	1.65755
17	TcCLB.503493.40	2.35238
17	TcCLB.503751.20	2.16425
17	TcCLB.503751.30	1.59989
17	TcCLB.503967.10	2.17008
17	TcCLB.503967.19	2.01807
17	TcCLB.503967.4	2.84335
17	TcCLB.506513.100	1.85849
17	TcCLB.506513.110	1.70997
17	TcCLB.506513.120	1.66047
17	TcCLB.506513.14	2.51953
17	TcCLB.506513.150	1.71521
17	TcCLB.506513.160	1.81189
17	TcCLB.506513.170	1.71172
17	TcCLB.506513.180	1.65522
17	TcCLB.506513.190	2.08388
17	TcCLB.506513.20	1.84276
17	TcCLB.506513.200	1.17357
17	TcCLB.506513.24	2.57486
17	TcCLB.506513.30	1.39605
17	TcCLB.506513.40	1.26617
17	TcCLB.506513.50	1.92546
17	TcCLB.506513.60	1.97148
17	TcCLB.506513.7	2.16542
17	TcCLB.506513.70	1.61445
17	TcCLB.506513.80	1.58883
17	TcCLB.506513.90	1.28539
17	TcCLB.506515.10	2.76007
17	TcCLB.506515.20	1.89576
17	TcCLB.506517.100	1.68027
17	TcCLB.506517.110	1.74899
17	TcCLB.506517.130	1.56961
17	TcCLB.506517.14	1.64299
17	TcCLB.506517.140	1.64183
17	TcCLB.506517.149	1.26151
17	TcCLB.506517.158	1.46477
17	TcCLB.506517.30	1.69658
17	TcCLB.506517.40	1.26967
17	TcCLB.506517.50	1.53175
17	TcCLB.506519.100	1.86897
17	TcCLB.506519.110	1.80432
17	TcCLB.506519.120	1.65814
17	TcCLB.506519.130	1.59058
17	TcCLB.506519.51	2.14853
17	TcCLB.506519.60	2.21725
17	TcCLB.506519.70	1.98604
17	TcCLB.506519.80	2.03205
17	TcCLB.506519.90	1.97555
17	TcCLB.507047.100	1.81888
17	TcCLB.507047.110	2.07515
17	TcCLB.507047.120	1.90566
17	TcCLB.507047.130	1.89634
17	TcCLB.507047.134	2.00642
17	TcCLB.507047.140	1.71812
17	TcCLB.507047.150	2.04602
17	TcCLB.507047.160	1.71638
17	TcCLB.507047.170	1.92954
17	TcCLB.507047.180	1.28364
17	TcCLB.507047.50	2.28831
17	TcCLB.507047.60	2.06466
17	TcCLB.507047.70	2.01749
17	TcCLB.507047.80	2.10077
17	TcCLB.507047.90	1.82121
17	TcCLB.507975.80	2.16833
17	TcCLB.507979.10	1.6593
17	TcCLB.507979.20	1.83868
17	TcCLB.507979.4	1.0897
17	TcCLB.507979.50	2.1031
17	TcCLB.510053.10	1.41876
17	TcCLB.510053.20	2.04661
17	TcCLB.510053.30	2.96333
17	TcCLB.510053.40	2.60048
17	TcCLB.510053.50	2.34073
17	TcCLB.510053.60	2.33607
17	TcCLB.510053.70	1.74666
17	TcCLB.510055.100	1.74433
17	TcCLB.510055.110	1.51253
17	TcCLB.510055.130	1.93071
17	TcCLB.510055.140	1.37974
17	TcCLB.510055.150	1.6296
17	TcCLB.510055.160	1.8713
17	TcCLB.510055.50	1.49273
17	TcCLB.510055.60	1.62377
17	TcCLB.510055.70	1.39372
17	TcCLB.510055.80	1.94235
17	TcCLB.510057.4	2.29705
17	TcCLB.510057.40	2.11358
17	TcCLB.510057.50	2.96391
17	TcCLB.510057.60	2.14038
17	TcCLB.511303.100	1.78801
17	TcCLB.511303.110	1.84101
17	TcCLB.511303.120	2.12698
17	TcCLB.511303.130	1.87712
17	TcCLB.511303.140	1.74259
17	TcCLB.511303.150	1.72395
17	TcCLB.511303.160	2.12232
17	TcCLB.511303.20	1.93537
17	TcCLB.511303.24	1.83752
17	TcCLB.511303.30	1.79617
17	TcCLB.511303.34	1.99128
17	TcCLB.511303.40	1.99652
17	TcCLB.511303.50	1.77054
17	TcCLB.511303.60	2.11708
17	TcCLB.511303.64	1.57019
17	TcCLB.511303.70	1.90625
17	TcCLB.511303.80	2.01224
17	TcCLB.511303.9	2.0635
17	TcCLB.511303.90	2.00875
17	TcCLB.511305.10	2.25453
17	TcCLB.511305.20	1.64066
17	TcCLB.511305.40	2.47701
17	TcCLB.511307.10	2.17649
17	TcCLB.511307.20	2.1858
17	TcCLB.511307.3	2.0798
17	TcCLB.511307.6	1.8084
17	TcCLB.511309.14	1.99302
17	TcCLB.511309.20	2.2324
17	TcCLB.511309.30	1.76064
17	TcCLB.511309.40	2.04777
17	TcCLB.511309.60	2.08213
17	TcCLB.511309.7	1.61795
17	TcCLB.511309.70	2.03671
17	TcCLB.511311.60	1.75307
17	TcCLB.511311.70	2.0006
17	TcCLB.511313.10	2.01807
17	TcCLB.511313.20	1.57718
17	TcCLB.511313.40	1.83752
17	TcCLB.511315.20	1.75656
17	TcCLB.511315.30	1.67794
17	TcCLB.511315.9	1.68784
18	TcCLB.504017.10	1.94643
18	TcCLB.504017.20	2.01982
18	TcCLB.504017.30	1.9045
18	TcCLB.504017.40	1.77637
18	TcCLB.504017.50	1.30519
18	TcCLB.504017.54	1.73909
18	TcCLB.504017.60	2.0303
18	TcCLB.504017.70	1.59989
18	TcCLB.504017.79	1.94468
18	TcCLB.506961.30	1.86606
18	TcCLB.506963.30	1.67736
18	TcCLB.506963.40	1.95459
18	TcCLB.506963.60	2.27317
18	TcCLB.506963.70	2.32791
18	TcCLB.506963.80	2.51429
18	TcCLB.506963.90	2.30403
18	TcCLB.511587.120	1.8614
18	TcCLB.511589.10	2.23647
18	TcCLB.511589.100	2.08505
18	TcCLB.511589.110	1.93886
18	TcCLB.511589.120	2.18755
18	TcCLB.511589.130	1.57543
18	TcCLB.511589.140	1.6197
18	TcCLB.511589.150	1.73152
18	TcCLB.511589.160	2.24463
18	TcCLB.511589.170	1.42226
18	TcCLB.511589.180	1.583
18	TcCLB.511589.190	1.74608
18	TcCLB.511589.20	1.74725
18	TcCLB.511589.200	2.01516
18	TcCLB.511589.209	1.9773
18	TcCLB.511589.220	1.60572
18	TcCLB.511589.230	1.81306
18	TcCLB.511589.240	1.70531
18	TcCLB.511589.250	2.16891
18	TcCLB.511589.260	1.24346
18	TcCLB.511589.29	1.91323
18	TcCLB.511589.40	2.15435
18	TcCLB.511589.50	2.23997
18	TcCLB.511589.60	1.51952
18	TcCLB.511589.70	2.02564
18	TcCLB.511589.74	2.26268
18	TcCLB.511589.80	1.7321
18	TcCLB.511589.90	1.80025
19	TcCLB.503715.10	1.87246
19	TcCLB.503715.20	2.08971
19	TcCLB.503715.30	2.07573
19	TcCLB.503715.40	2.41586
19	TcCLB.506401.100	2.44731
19	TcCLB.506401.110	2.16542
19	TcCLB.506401.12	2.49623
19	TcCLB.506401.130	1.14969
19	TcCLB.506401.140	2.25744
19	TcCLB.506401.150	2.21842
19	TcCLB.506401.160	1.8946
19	TcCLB.506401.170	1.73501
19	TcCLB.506401.180	2.27025
19	TcCLB.506401.200	1.88062
19	TcCLB.506401.210	1.66978
19	TcCLB.506401.220	2.20444
19	TcCLB.506401.230	2.07398
19	TcCLB.506401.24	2.34189
19	TcCLB.506401.240	1.95983
19	TcCLB.506401.250	2.13863
19	TcCLB.506401.280	2.17707
19	TcCLB.506401.290	2.32675
19	TcCLB.506401.300	1.93944
19	TcCLB.506401.304	2.39664
19	TcCLB.506401.310	2.05884
19	TcCLB.506401.330	1.96565
19	TcCLB.506401.350	3.10369
19	TcCLB.506401.360	2.86315
19	TcCLB.506401.50	2.17532
19	TcCLB.506401.70	2.36111
19	TcCLB.506401.80	1.97089
19	TcCLB.506401.90	1.88703
19	TcCLB.506487.37	2.11824
19	TcCLB.508567.100	2.21434
19	TcCLB.508567.20	1.92954
19	TcCLB.508567.30	2.59175
19	TcCLB.508567.40	1.74317
19	TcCLB.508567.49	1.88411
19	TcCLB.508567.60	2.31859
19	TcCLB.508567.70	1.52826
19	TcCLB.508567.80	2.36169
19	TcCLB.508567.89	2.27899
19	TcCLB.508569.10	2.06583
19	TcCLB.508569.100	1.93245
19	TcCLB.508569.120	2.26676
19	TcCLB.508569.130	2.13455
19	TcCLB.508569.140	1.8946
19	TcCLB.508569.20	1.93828
19	TcCLB.508569.70	2.47235
19	TcCLB.508569.80	2.02331
19	TcCLB.508569.90	1.8416
19	TcCLB.508571.10	2.29588
19	TcCLB.508973.110	2.79093
19	TcCLB.508973.20	1.8847
19	TcCLB.508973.30	1.78743
19	TcCLB.508973.50	1.75889
19	TcCLB.508973.60	1.71347
19	TcCLB.508973.69	2.06408
19	TcCLB.508973.80	2.18056
19	TcCLB.508973.9	1.62261
19	TcCLB.508973.90	2.63368
19	TcCLB.508975.10	3.14504
19	TcCLB.508975.20	3.29414
19	TcCLB.508975.4	2.78394
19	TcCLB.509513.5	2.96508
19	TcCLB.510855.10	1.71405
19	TcCLB.510855.20	2.5603
19	TcCLB.510855.40	2.34422
19	TcCLB.510857.10	2.32034
19	TcCLB.510857.20	2.27841
19	TcCLB.510857.30	2.24172
19	TcCLB.510857.4	2.29879
19	TcCLB.510857.40	2.41877
19	TcCLB.510857.50	1.96565
19	TcCLB.510857.54	1.84626
19	TcCLB.510857.60	2.74783
19	TcCLB.510859.24	2.66804
19	TcCLB.510859.30	2.28016
19	TcCLB.510859.40	2.55739
19	TcCLB.510861.110	2.46012
19	TcCLB.510861.125	1.85092
19	TcCLB.510861.14	2.6232
19	TcCLB.510861.140	2.13979
19	TcCLB.510861.150	2.55564
19	TcCLB.510861.30	1.70531
19	TcCLB.510861.60	2.48167
19	TcCLB.510861.70	2.29355
19	TcCLB.510861.80	2.25162
19	TcCLB.510861.94	2.64067
19	TcCLB.510863.20	1.89751
19	TcCLB.510863.30	1.91032
19	TcCLB.510863.9	2.24113
19	TcCLB.511393.10	1.88237
19	TcCLB.511393.20	2.10834
19	TcCLB.511393.30	2.17998
19	TcCLB.511393.40	2.15843
19	TcCLB.511393.49	2.28947
19	TcCLB.511393.60	1.87538
19	TcCLB.511393.70	1.8812
19	TcCLB.511393.79	0.989523
19	TcCLB.511393.88	1.83403
19	TcCLB.511395.10	1.69425
19	TcCLB.511395.14	1.66105
19	TcCLB.511395.20	1.63542
19	TcCLB.511395.30	1.95226
19	TcCLB.511395.40	1.87014
19	TcCLB.511395.50	1.95459
19	TcCLB.511395.60	1.85208
19	TcCLB.511395.70	1.85674
19	TcCLB.511395.80	1.78161
19	TcCLB.511395.90	1.7787
20	TcCLB.397937.10	2.22657
20	TcCLB.397937.5	1.32907
20	TcCLB.445011.10	2.12174
20	TcCLB.445011.19	1.78103
20	TcCLB.486901.10	2.00467
20	TcCLB.503527.10	1.89867
20	TcCLB.503527.20	2.15843
20	TcCLB.503527.29	1.95866
20	TcCLB.503527.4	1.61678
20	TcCLB.503527.40	2.6529
20	TcCLB.503527.50	2.15377
20	TcCLB.503527.60	2.31627
20	TcCLB.503611.10	2.12582
20	TcCLB.503611.30	2.14096
20	TcCLB.503611.50	1.8416
20	TcCLB.503795.10	2.13339
20	TcCLB.503915.9	2.04137
20	TcCLB.504009.10	2.02855
20	TcCLB.504009.20	1.81772
20	TcCLB.504009.30	1.92954
20	TcCLB.504009.40	1.98196
20	TcCLB.504009.60	1.97148
20	TcCLB.504009.70	1.89984
20	TcCLB.504097.10	2.16658
20	TcCLB.504097.20	2.3017
20	TcCLB.504097.30	2.09495
20	TcCLB.504097.4	1.99768
20	TcCLB.504163.10	2.15727
20	TcCLB.504163.100	2.00409
20	TcCLB.504163.110	2.70008
20	TcCLB.504163.20	2.13746
20	TcCLB.504163.60	2.25919
20	TcCLB.504163.70	1.95808
20	TcCLB.504163.80	2.57078
20	TcCLB.504163.90	2.09262
20	TcCLB.504203.10	1.94934
20	TcCLB.504203.20	2.12349
20	TcCLB.504203.29	1.84975
20	TcCLB.504203.40	2.26035
20	TcCLB.504203.50	2.01457
20	TcCLB.504203.60	2.27142
20	TcCLB.506341.10	1.98371
20	TcCLB.506341.20	2.31335
20	TcCLB.506565.12	2.30229
20	TcCLB.506565.20	1.54224
20	TcCLB.506567.10	1.95924
20	TcCLB.506567.100	2.1066
20	TcCLB.506567.110	1.82995
20	TcCLB.506567.120	2.23997
20	TcCLB.506567.130	1.93478
20	TcCLB.506567.20	2.15319
20	TcCLB.506567.34	2.40363
20	TcCLB.506567.50	1.76647
20	TcCLB.506567.60	2.0734
20	TcCLB.506567.70	1.65231
20	TcCLB.506567.74	1.63309
20	TcCLB.506567.77	1.32325
20	TcCLB.506567.80	2.20968
20	TcCLB.506567.90	2.53409
20	TcCLB.506677.10	2.63019
20	TcCLB.506677.20	2.69542
20	TcCLB.506677.30	2.58068
20	TcCLB.506677.4	2.63077
20	TcCLB.508145.40	1.82762
20	TcCLB.508145.49	2.10135
20	TcCLB.508169.100	1.81539
20	TcCLB.508169.110	1.89926
20	TcCLB.508169.120	1.73327
20	TcCLB.508169.129	2.3815
20	TcCLB.508169.30	1.92372
20	TcCLB.508169.40	1.84684
20	TcCLB.508169.50	2.32092
20	TcCLB.508169.60	2.40479
20	TcCLB.508169.69	2.4974
20	TcCLB.508169.80	2.08679
20	TcCLB.508169.90	2.02622
20	TcCLB.509677.10	2.17649
20	TcCLB.509757.10	2.06874
20	TcCLB.509757.20	2.51021
20	TcCLB.509757.30	2.39955
20	TcCLB.509757.40	2.0734
20	TcCLB.509757.49	2.41469
20	TcCLB.509759.10	2.02331
20	TcCLB.509759.19	2.06175
20	TcCLB.510123.10	1.48749
20	TcCLB.510123.20	2.28773
20	TcCLB.510123.24	1.41061
20	TcCLB.510123.30	1.68784
20	TcCLB.510123.40	2.28481
20	TcCLB.510123.50	2.08388
20	TcCLB.510123.60	1.78976
20	TcCLB.510123.70	1.83286
20	TcCLB.510125.10	2.01457
20	TcCLB.510251.10	1.96565
20	TcCLB.510253.10	1.88004
20	TcCLB.510253.20	2.21609
20	TcCLB.510253.29	1.7356
20	TcCLB.510255.10	1.69075
20	TcCLB.510255.20	2.24754
20	TcCLB.510255.29	2.27084
20	TcCLB.510255.4	1.58999
20	TcCLB.510257.10	1.96565
20	TcCLB.510257.100	2.1992
20	TcCLB.510257.120	1.67619
20	TcCLB.510257.130	2.11126
20	TcCLB.510257.139	1.60805
20	TcCLB.510257.20	1.81772
20	TcCLB.510257.24	2.05651
20	TcCLB.510257.30	2.40246
20	TcCLB.510257.40	2.15435
20	TcCLB.510257.50	1.74492
20	TcCLB.510257.60	1.87363
20	TcCLB.510257.70	1.79966
20	TcCLB.510257.80	2.03088
20	TcCLB.510257.90	2.22308
20	TcCLB.510259.12	2.08563
20	TcCLB.510259.18	2.12232
20	TcCLB.510259.24	2.80375
20	TcCLB.510259.30	2.24463
20	TcCLB.510259.40	2.87305
20	TcCLB.510259.50	2.72512
20	TcCLB.510259.6	2.17998
20	TcCLB.510287.10	1.30053
20	TcCLB.510287.20	1.5533
20	TcCLB.510287.30	1.60048
20	TcCLB.510287.4	2.00526
20	TcCLB.510287.40	1.98778
20	TcCLB.510287.50	2.07689
20	TcCLB.510287.60	1.98895
20	TcCLB.510289.10	1.68842
20	TcCLB.510289.20	2.02506
20	TcCLB.510289.3	2.00234
20	TcCLB.510289.30	1.90508
20	TcCLB.510289.40	2.23007
20	TcCLB.510289.44	1.59349
20	TcCLB.510289.50	1.96157
20	TcCLB.510289.54	2.37392
20	TcCLB.510289.6	1.56146
20	TcCLB.510289.60	2.69833
20	TcCLB.510289.70	1.76763
20	TcCLB.510289.80	1.96157
20	TcCLB.510289.90	1.88528
20	TcCLB.510289.99	1.69075
20	TcCLB.510291.14	2.16076
20	TcCLB.510291.20	2.76123
20	TcCLB.510291.30	2.57952
20	TcCLB.510291.40	2.802
20	TcCLB.510293.20	2.52652
20	TcCLB.510293.30	2.3547
20	TcCLB.510293.50	1.74375
20	TcCLB.510293.54	2.67678
20	TcCLB.510293.60	1.89984
20	TcCLB.510293.70	1.72278
20	TcCLB.510293.79	2.16717
20	TcCLB.510295.10	2.15727
20	TcCLB.510295.15	1.66862
20	TcCLB.510295.20	1.83985
20	TcCLB.510295.30	1.64474
20	TcCLB.510295.40	1.98196
20	TcCLB.510295.50	2.02506
20	TcCLB.510295.59	2.09262
20	TcCLB.510297.10	2.03671
20	TcCLB.510297.100	2.41761
20	TcCLB.510297.110	2.07515
20	TcCLB.510297.119	1.85441
20	TcCLB.510297.20	2.26035
20	TcCLB.510297.30	1.89343
20	TcCLB.510297.40	2.12989
20	TcCLB.510297.50	1.70881
20	TcCLB.510297.60	2.33374
20	TcCLB.510297.70	1.97381
20	TcCLB.510297.80	2.13572
20	TcCLB.510297.90	1.58766
20	TcCLB.510963.10	2.3151
20	TcCLB.510963.20	2.07748
20	TcCLB.510963.30	2.33083
20	TcCLB.510963.39	2.18813
20	TcCLB.510963.5	2.06699
20	TcCLB.510963.50	1.97555
20	TcCLB.510963.60	1.26734
20	TcCLB.510963.70	2.0798
20	TcCLB.510963.80	2.21376
21	TcCLB.404843.10	2.75948
21	TcCLB.404843.20	3.77172
21	TcCLB.414517.9	2.77637
21	TcCLB.503529.10	2.28016
21	TcCLB.503529.20	3.11592
21	TcCLB.503529.30	2.61737
21	TcCLB.503531.10	3.57195
21	TcCLB.503531.20	3.58768
21	TcCLB.503531.49	4.17533
21	TcCLB.503619.10	2.6861
21	TcCLB.503619.20	2.46886
21	TcCLB.503619.25	3.36578
21	TcCLB.503619.29	2.47992
21	TcCLB.503619.39	2.92372
21	TcCLB.503777.10	2.62844
21	TcCLB.503777.19	2.82064
21	TcCLB.503777.4	2.20269
21	TcCLB.503953.10	2.30636
21	TcCLB.503953.14	2.32151
21	TcCLB.503953.20	2.2656
21	TcCLB.503953.30	2.69192
21	TcCLB.503953.40	1.61795
21	TcCLB.503953.50	2.55273
21	TcCLB.503953.59	2.95285
21	TcCLB.503955.10	2.6529
21	TcCLB.503955.100	2.80957
21	TcCLB.503955.110	2.89169
21	TcCLB.503955.20	2.36461
21	TcCLB.503955.30	2.46769
21	TcCLB.503955.50	2.79792
21	TcCLB.503955.55	3.09262
21	TcCLB.503955.60	3.20387
21	TcCLB.503955.70	2.58068
21	TcCLB.503955.80	3.24929
21	TcCLB.503955.89	3.43101
21	TcCLB.506607.10	2.87655
21	TcCLB.506607.19	3.02332
21	TcCLB.506947.100	2.77113
21	TcCLB.506947.20	2.88936
21	TcCLB.506947.30	2.63426
21	TcCLB.506947.40	2.55622
21	TcCLB.506947.50	3.59234
21	TcCLB.506947.60	2.77812
21	TcCLB.506947.70	2.44964
21	TcCLB.506947.80	2.26268
21	TcCLB.506947.90	2.4607
21	TcCLB.507803.40	3.20445
21	TcCLB.507803.49	2.54166
21	TcCLB.507805.20	2.3879
21	TcCLB.507805.30	2.84044
21	TcCLB.507805.9	2.17299
21	TcCLB.507807.20	2.17183
21	TcCLB.507807.30	2.52302
21	TcCLB.507807.40	2.32908
21	TcCLB.507809.100	2.65465
21	TcCLB.507809.110	2.84685
21	TcCLB.507809.119	2.51662
21	TcCLB.507809.130	2.45837
21	TcCLB.507809.14	3.41412
21	TcCLB.507809.140	2.8783
21	TcCLB.507809.150	2.5999
21	TcCLB.507809.160	2.57544
21	TcCLB.507809.30	2.55913
21	TcCLB.507809.39	2.50031
21	TcCLB.507809.50	2.15377
21	TcCLB.507809.60	2.57369
21	TcCLB.507809.74	3.50148
21	TcCLB.507809.80	2.85034
21	TcCLB.507809.90	2.85092
21	TcCLB.507811.100	3.29239
21	TcCLB.507811.107	3.23182
21	TcCLB.507811.114	3.42868
21	TcCLB.507811.120	3.48634
21	TcCLB.507811.20	2.80724
21	TcCLB.507811.30	2.802
21	TcCLB.507811.40	2.97265
21	TcCLB.507811.44	3.02041
21	TcCLB.507811.50	2.68552
21	TcCLB.507811.60	2.48633
21	TcCLB.507811.70	2.77696
21	TcCLB.507811.90	2.84801
21	TcCLB.508095.20	3.48925
21	TcCLB.508373.10	2.98255
21	TcCLB.509775.20	3.6133
21	TcCLB.509775.30	2.80549
21	TcCLB.509775.34	2.82471
21	TcCLB.509775.40	2.47119
21	TcCLB.509775.49	2.94877
21	TcCLB.509777.10	3.79094
21	TcCLB.509777.100	2.91499
21	TcCLB.509777.110	2.67387
21	TcCLB.509777.130	3.37451
21	TcCLB.509777.140	2.88354
21	TcCLB.509777.4	2.87713
21	TcCLB.509777.60	3.03788
21	TcCLB.509777.64	3.22833
[truncated: 4,511 more rows]

## Sheet: S154a
Supplementary table 4:	List of genes used to estimate the chromosomal ploidy of the seven TcII field isolates, after the exclusion of genes with outlier coverages based on iterative Grubbs’ tests. Each isolate, S11, S154a, S162a, S15, S92a, S23b and S44a is represented in a different sheet.
Chromosome	Gene ID (TriTryp)	Median Coverage		Chromosome	Contains the chromosome number, from 1 to 41 based on the CL Brener predicted chromosomes.
1	TcCLB.410961.10	1.65207		Gene ID (TriTryp)	Contains the TriTryp gene ID of each gene used to estimate the median coverage of each chromosome. These genes were the ones not flagged as outliers by the Grubbs’ tests.
1	TcCLB.411427.30	1.90924		Median Coverage	Contains the median coverage of the respective gene.
1	TcCLB.411427.40	1.68228
1	TcCLB.411427.49	1.79807
1	TcCLB.421321.9	3.02181
1	TcCLB.448387.9	2.75667
1	TcCLB.463297.10	1.06432
1	TcCLB.503653.104	2.32624
1	TcCLB.503653.20	2.51083
1	TcCLB.503653.30	2.00447
1	TcCLB.503653.50	2.24066
1	TcCLB.503653.60	1.75108
1	TcCLB.503653.70	2.09551
1	TcCLB.503653.9	2.17521
1	TcCLB.503653.90	2.66647
1	TcCLB.506533.34	2.44077
1	TcCLB.506533.70	2.15885
1	TcCLB.510077.30	2.88882
1	TcCLB.510077.40	2.55236
2	TcCLB.419417.4	2.12445
2	TcCLB.449247.10	1.43224
2	TcCLB.449247.20	1.84925
2	TcCLB.449247.4	1.9105
2	TcCLB.506717.10	2.49237
2	TcCLB.507941.10	1.874
2	TcCLB.507941.100	1.5602
2	TcCLB.507941.110	1.84295
2	TcCLB.507941.120	1.30051
2	TcCLB.507941.130	1.6655
2	TcCLB.507941.14	1.8031
2	TcCLB.507941.20	1.83708
2	TcCLB.507941.30	1.71542
2	TcCLB.507941.40	1.3433
2	TcCLB.507941.50	1.68438
2	TcCLB.507941.60	1.42259
2	TcCLB.507941.70	1.97678
2	TcCLB.507941.80	1.58243
2	TcCLB.508205.10	0.993005
2	TcCLB.508205.20	1.8396
2	TcCLB.508205.30	1.46035
2	TcCLB.508205.39	2.06194
2	TcCLB.508205.4	1.40455
2	TcCLB.508205.48	1.46413
2	TcCLB.510351.100	1.11467
2	TcCLB.510351.110	1.78464
2	TcCLB.510351.120	1.6978
2	TcCLB.510351.130	1.58663
2	TcCLB.510351.140	1.19521
2	TcCLB.510351.150	1.24514
2	TcCLB.510351.40	1.53167
2	TcCLB.510351.50	1.54258
2	TcCLB.510351.60	1.50272
2	TcCLB.510351.70	1.74269
2	TcCLB.510351.80	1.69906
2	TcCLB.510351.90	1.39323
2	TcCLB.510353.10	1.83708
2	TcCLB.510353.20	2.0653
2	TcCLB.510353.30	2.29058
3	TcCLB.404001.10	1.89749
3	TcCLB.404001.4	1.7687
3	TcCLB.505229.10	2.48566
3	TcCLB.505229.20	1.90798
3	TcCLB.505229.5	2.04894
3	TcCLB.505555.10	2.16053
3	TcCLB.505555.20	1.20319
3	TcCLB.505555.30	1.6634
3	TcCLB.505555.40	1.88491
3	TcCLB.505555.50	1.68102
3	TcCLB.505555.61	1.69528
3	TcCLB.506739.10	2.30527
3	TcCLB.506739.110	3.22108
3	TcCLB.506739.120	3.0411
3	TcCLB.506739.130	3.0453
3	TcCLB.506739.140	2.61445
3	TcCLB.506739.160	1.96545
3	TcCLB.506739.170	1.99734
3	TcCLB.506739.180	2.23856
3	TcCLB.506739.190	2.18486
3	TcCLB.506739.20	1.543
3	TcCLB.506739.200	2.19158
3	TcCLB.506739.209	1.73765
3	TcCLB.506739.30	2.0804
3	TcCLB.506739.40	1.85764
3	TcCLB.506739.50	2.02167
3	TcCLB.506739.60	2.2222
3	TcCLB.506739.70	2.09844
3	TcCLB.506739.80	2.18906
3	TcCLB.506739.90	2.33253
3	TcCLB.506739.99	2.26247
3	TcCLB.507143.10	2.0653
3	TcCLB.507143.20	1.74395
3	TcCLB.507143.30	2.00405
3	TcCLB.507143.40	2.2264
3	TcCLB.507143.50	2.08879
3	TcCLB.507143.60	1.76199
3	TcCLB.507143.70	2.03887
3	TcCLB.507143.80	1.51027
3	TcCLB.507143.90	2.47643
3	TcCLB.509279.10	2.19703
4	TcCLB.422041.9	1.37854
4	TcCLB.506553.10	1.7536
4	TcCLB.506553.20	1.80016
4	TcCLB.506553.30	1.93273
4	TcCLB.506553.40	1.91385
4	TcCLB.509537.10	2.1018
4	TcCLB.509537.20	1.7536
4	TcCLB.509537.30	1.96084
4	TcCLB.509537.40	1.64494
4	TcCLB.509537.50	1.87232
4	TcCLB.509537.60	2.05229
4	TcCLB.509537.70	1.30681
4	TcCLB.509537.80	1.98391
4	TcCLB.509537.90	3.3784
4	TcCLB.510105.100	1.98056
4	TcCLB.510105.120	1.91805
4	TcCLB.510105.130	1.89497
4	TcCLB.510105.134	0.266815
4	TcCLB.510105.136	1.21703
4	TcCLB.510105.140	1.60551
4	TcCLB.510105.150	1.4658
4	TcCLB.510105.160	1.45112
4	TcCLB.510105.170	1.77667
4	TcCLB.510105.180	2.21213
4	TcCLB.510105.184	1.52202
4	TcCLB.510105.187	0.235351
4	TcCLB.510105.190	1.75527
4	TcCLB.510105.20	1.56691
4	TcCLB.510105.200	2.34134
4	TcCLB.510105.210	2.22682
4	TcCLB.510105.220	2.63753
4	TcCLB.510105.240	2.17312
4	TcCLB.510105.250	2.08334
4	TcCLB.510105.30	2.23479
4	TcCLB.510105.33	2.1169
4	TcCLB.510105.36	2.16557
4	TcCLB.510105.40	3.2924
4	TcCLB.510105.50	2.18822
4	TcCLB.510105.55	0.987551
4	TcCLB.510105.60	1.42176
4	TcCLB.510105.65	2.4693
4	TcCLB.510105.70	2.06614
4	TcCLB.510105.80	2.02461
4	TcCLB.510105.9	1.93902
4	TcCLB.510105.90	1.78464
5	TcCLB.470169.9	2.68032
5	TcCLB.506493.100	1.58537
5	TcCLB.506493.110	1.55642
5	TcCLB.506493.20	1.05887
5	TcCLB.506493.30	1.8912
5	TcCLB.506493.40	1.73094
5	TcCLB.506493.50	1.64997
5	TcCLB.506493.60	1.83414
5	TcCLB.506493.70	2.24318
5	TcCLB.506493.80	1.89707
5	TcCLB.506493.9	1.49559
5	TcCLB.506493.90	1.93441
5	TcCLB.506495.10	2.98363
5	TcCLB.506495.20	2.66479
5	TcCLB.506495.24	2.65011
5	TcCLB.506495.3	2.62788
5	TcCLB.506495.6	2.74283
5	TcCLB.506495.9	3.14053
5	TcCLB.508949.10	1.69067
5	TcCLB.508949.20	1.46664
5	TcCLB.508949.30	1.56733
5	TcCLB.508949.40	1.28919
5	TcCLB.508949.50	1.53586
5	TcCLB.508951.10	1.79177
5	TcCLB.508951.20	1.97091
5	TcCLB.508951.29	1.41253
5	TcCLB.508951.4	1.66298
5	TcCLB.508951.40	1.64746
5	TcCLB.508951.50	1.59208
5	TcCLB.508951.60	1.87358
5	TcCLB.508951.70	1.92308
5	TcCLB.508951.80	2.1685
5	TcCLB.508951.90	1.94783
5	TcCLB.508953.10	2.02419
5	TcCLB.508953.19	1.7129
5	TcCLB.508953.28	2.19619
5	TcCLB.508953.40	2.15676
5	TcCLB.508955.20	2.81289
5	TcCLB.510247.20	2.27716
6	TcCLB.506129.89	2.70633
6	TcCLB.506529.100	3.23408
6	TcCLB.506529.110	3.25338
6	TcCLB.506529.120	2.52929
6	TcCLB.506529.130	2.42357
6	TcCLB.506529.14	2.4823
6	TcCLB.506529.140	2.10977
6	TcCLB.506529.150	3.69933
6	TcCLB.506529.160	3.02726
6	TcCLB.506529.170	2.72353
6	TcCLB.506529.180	1.58159
6	TcCLB.506529.190	2.95594
6	TcCLB.506529.200	2.81331
6	TcCLB.506529.220	2.88588
6	TcCLB.506529.224	3.2752
6	TcCLB.506529.260	3.00335
6	TcCLB.506529.280	2.80156
6	TcCLB.506529.290	2.64298
6	TcCLB.506529.30	2.17018
6	TcCLB.506529.300	2.86281
6	TcCLB.506529.310	3.08557
6	TcCLB.506529.314	2.20878
6	TcCLB.506529.320	2.95678
6	TcCLB.506529.324	1.20193
6	TcCLB.506529.330	2.47853
6	TcCLB.506529.360	2.6111
6	TcCLB.506529.380	3.32092
6	TcCLB.506529.40	2.73569
6	TcCLB.506529.400	1.98601
6	TcCLB.506529.410	2.40847
6	TcCLB.506529.425	1.50021
6	TcCLB.506529.440	2.53223
6	TcCLB.506529.460	2.79359
6	TcCLB.506529.470	2.72353
6	TcCLB.506529.490	3.58774
6	TcCLB.506529.500	4.31603
6	TcCLB.506529.508	4.05718
6	TcCLB.506529.516	4.03495
6	TcCLB.506529.524	3.02055
6	TcCLB.506529.530	3.63347
6	TcCLB.506529.595	3.40273
6	TcCLB.506529.60	2.08376
6	TcCLB.506529.600	3.4451
6	TcCLB.506529.610	3.03439
6	TcCLB.506529.620	2.55488
6	TcCLB.506529.640	2.98405
6	TcCLB.506529.650	2.42567
6	TcCLB.506529.660	1.85134
6	TcCLB.506529.669	1.32107
6	TcCLB.506529.70	2.82547
6	TcCLB.506529.80	3.0432
6	TcCLB.506529.90	3.42916
6	TcCLB.506531.20	2.59767
6	TcCLB.506531.30	2.83218
6	TcCLB.506531.9	3.49041
6	TcCLB.507603.10	4.09158
6	TcCLB.507603.100	3.26932
6	TcCLB.507603.110	2.85022
6	TcCLB.507603.120	2.29478
6	TcCLB.507603.130	1.94322
6	TcCLB.507603.140	3.08515
6	TcCLB.507603.150	2.77009
6	TcCLB.507603.160	2.52509
6	TcCLB.507603.170	2.73318
6	TcCLB.507603.180	2.67528
6	TcCLB.507603.190	2.73192
6	TcCLB.507603.20	4.01439
6	TcCLB.507603.200	2.66731
6	TcCLB.507603.220	2.72898
6	TcCLB.507603.230	2.58383
6	TcCLB.507603.240	2.61194
6	TcCLB.507603.250	2.96727
6	TcCLB.507603.30	3.79079
6	TcCLB.507603.40	3.76688
6	TcCLB.507603.50	3.61375
6	TcCLB.507603.54	2.73234
6	TcCLB.507603.60	2.91105
6	TcCLB.507603.70	3.26723
6	TcCLB.507603.80	3.05872
6	TcCLB.507603.90	2.82086
6	TcCLB.507997.40	3.54705
6	TcCLB.507997.50	2.39378
6	TcCLB.507997.54	3.12795
6	TcCLB.507997.60	3.35155
6	TcCLB.507997.70	3.06292
6	TcCLB.507997.80	1.96713
6	TcCLB.507997.89	2.92406
6	TcCLB.510071.20	4.19982
6	TcCLB.510073.24	1.70325
6	TcCLB.510073.30	2.86826
6	TcCLB.510073.40	2.22346
6	TcCLB.510073.50	2.29562
6	TcCLB.510073.70	1.92854
6	TcCLB.510073.80	2.88504
6	TcCLB.510073.90	2.65557
6	TcCLB.510075.30	2.8691
6	TcCLB.510075.40	2.96895
6	TcCLB.510075.50	2.38791
6	TcCLB.510075.60	3.07047
7	TcCLB.430605.10	1.20738
7	TcCLB.430605.20	1.44609
7	TcCLB.482369.10	1.56733
7	TcCLB.482369.20	1.32736
7	TcCLB.504449.30	1.50608
7	TcCLB.504449.40	1.43057
7	TcCLB.504881.30	1.21241
7	TcCLB.504881.40	1.02027
7	TcCLB.504881.50	1.56188
7	TcCLB.504883.10	1.18011
7	TcCLB.504883.30	1.04335
7	TcCLB.504883.40	1.58579
7	TcCLB.504883.50	1.25101
7	TcCLB.504883.60	1.32233
7	TcCLB.504883.70	1.39407
7	TcCLB.505843.10	1.26821
7	TcCLB.505843.24	1.40204
7	TcCLB.505843.30	1.0123
7	TcCLB.505843.40	1.20528
7	TcCLB.505977.13	1.41085
7	TcCLB.505977.26	1.14529
7	TcCLB.505977.40	1.59082
7	TcCLB.505983.20	0.98881
7	TcCLB.505983.30	1.22961
7	TcCLB.506579.100	1.13354
7	TcCLB.506579.30	1.19228
7	TcCLB.506579.50	1.31813
7	TcCLB.506579.60	0.977902
7	TcCLB.506579.70	1.35421
7	TcCLB.506579.80	1.59628
7	TcCLB.506579.90	1.37309
7	TcCLB.508277.10	1.93777
7	TcCLB.508277.120	0.8403
7	TcCLB.508277.130	1.1067
7	TcCLB.508277.140	1.30597
7	TcCLB.508277.150	1.16878
7	TcCLB.508277.160	1.24807
7	TcCLB.508277.170	1.14739
7	TcCLB.508277.180	1.30639
7	TcCLB.508277.190	1.48972
7	TcCLB.508277.20	1.88281
7	TcCLB.508277.200	0.990908
7	TcCLB.508277.210	1.31058
7	TcCLB.508277.220	1.23171
7	TcCLB.508277.230	1.18137
7	TcCLB.508277.250	1.25059
7	TcCLB.508277.260	1.28247
7	TcCLB.508277.269	1.16039
7	TcCLB.508277.280	1.28415
7	TcCLB.508277.290	1.55726
7	TcCLB.508277.30	1.37813
7	TcCLB.508277.300	1.15704
7	TcCLB.508277.310	1.38106
7	TcCLB.508277.320	0.994264
7	TcCLB.508277.330	1.25143
7	TcCLB.508277.340	1.34792
7	TcCLB.508277.350	1.43518
7	TcCLB.508277.360	1.50314
7	TcCLB.508277.370	1.37896
7	TcCLB.508277.380	1.33449
7	TcCLB.508277.390	1.21367
7	TcCLB.508277.40	1.70703
7	TcCLB.508277.401	1.36512
7	TcCLB.508277.50	1.40036
7	TcCLB.508277.60	1.58411
7	TcCLB.508277.65	0.934272
7	TcCLB.508277.70	1.09243
7	TcCLB.508277.80	1.61138
7	TcCLB.508277.90	1.3517
7	TcCLB.509445.20	1.12641
7	TcCLB.509445.30	1.38861
7	TcCLB.509445.39	1.47755
8	TcCLB.417091.10	1.51992
8	TcCLB.503855.30	2.07705
8	TcCLB.503855.40	2.06572
8	TcCLB.503855.50	1.88491
8	TcCLB.503855.60	1.66801
8	TcCLB.503855.80	1.73346
8	TcCLB.504033.100	2.26751
8	TcCLB.504033.110	1.94993
8	TcCLB.504033.120	2.29478
8	TcCLB.504033.140	2.09676
8	TcCLB.504033.160	1.91889
8	TcCLB.504033.170	1.43308
8	TcCLB.504033.180	2.24737
8	TcCLB.504033.190	2.37575
8	TcCLB.504033.200	1.96587
8	TcCLB.504033.210	1.67137
8	TcCLB.504033.220	2.19032
8	TcCLB.504033.73	1.4742
8	TcCLB.504033.80	2.07956
8	TcCLB.504033.90	2.19409
8	TcCLB.504255.10	1.60802
8	TcCLB.504255.20	1.96671
8	TcCLB.504255.30	2.07789
8	TcCLB.504255.50	2.04348
8	TcCLB.504557.60	1.63194
8	TcCLB.506625.110	1.83624
8	TcCLB.506625.130	2.04139
8	TcCLB.506625.140	1.01104
8	TcCLB.506625.150	1.74101
8	TcCLB.506625.160	2.18864
8	TcCLB.506625.180	1.97259
8	TcCLB.506625.190	1.4658
8	TcCLB.506625.200	1.79555
8	TcCLB.506625.210	1.9986
8	TcCLB.506625.220	2.16976
8	TcCLB.506625.230	1.10376
8	TcCLB.506625.240	1.7473
8	TcCLB.506625.249	1.86435
8	TcCLB.506625.60	2.67528
8	TcCLB.506625.70	1.59963
8	TcCLB.506625.80	2.42315
8	TcCLB.506625.84	1.6076
8	TcCLB.506625.90	2.13326
8	TcCLB.506647.10	1.86057
8	TcCLB.506647.20	1.84421
8	TcCLB.506649.10	1.89959
8	TcCLB.506649.100	2.14459
8	TcCLB.506649.110	1.75402
8	TcCLB.506649.20	1.96713
8	TcCLB.506649.30	1.99944
8	TcCLB.506649.4	1.60257
8	TcCLB.506649.40	2.06069
8	TcCLB.506649.50	1.59376
8	TcCLB.506649.60	2.05481
8	TcCLB.506649.64	1.70997
8	TcCLB.506649.70	2.55614
8	TcCLB.506649.80	1.78422
8	TcCLB.506649.90	2.13872
8	TcCLB.508067.10	2.13158
8	TcCLB.508127.9	1.85051
8	TcCLB.508137.20	1.39281
8	TcCLB.508137.30	1.52328
8	TcCLB.508137.40	1.95203
8	TcCLB.509297.10	1.83876
8	TcCLB.509297.20	1.56817
8	TcCLB.510127.60	2.16766
8	TcCLB.510241.10	2.03803
8	TcCLB.510241.100	1.88155
8	TcCLB.510241.110	1.91679
8	TcCLB.510241.120	1.57698
8	TcCLB.510241.124	1.66382
8	TcCLB.510241.130	1.97301
8	TcCLB.510241.20	2.08921
8	TcCLB.510241.30	1.91385
8	TcCLB.510241.5	2.04181
8	TcCLB.510241.60	1.50482
8	TcCLB.510241.70	2.25786
8	TcCLB.510241.90	2.18612
8	TcCLB.510243.10	1.4507
8	TcCLB.510243.100	2.21759
8	TcCLB.510243.110	1.46413
8	TcCLB.510243.119	2.23688
8	TcCLB.510243.128	1.6785
8	TcCLB.510243.20	1.69277
8	TcCLB.510243.30	1.6248
8	TcCLB.510243.50	2.20668
8	TcCLB.510243.54	1.97846
8	TcCLB.510243.60	1.93693
8	TcCLB.510243.70	1.99063
8	TcCLB.510243.80	1.39658
9	TcCLB.442629.9	2.23437
9	TcCLB.503803.10	1.93777
9	TcCLB.503803.20	1.99776
9	TcCLB.503803.4	1.99608
9	TcCLB.503805.10	2.17102
9	TcCLB.503805.20	1.85218
9	TcCLB.503805.3	2.13158
9	TcCLB.503805.30	2.05313
9	TcCLB.503805.40	2.01412
9	TcCLB.503805.6	2.09047
9	TcCLB.503805.9	2.1534
9	TcCLB.504247.10	2.14795
9	TcCLB.504247.20	2.0288
9	TcCLB.504247.30	1.93273
9	TcCLB.504247.34	1.89204
9	TcCLB.504247.40	1.7645
9	TcCLB.504247.50	2.02586
9	TcCLB.504247.70	2.05146
9	TcCLB.504247.79	1.82366
9	TcCLB.506473.10	1.8719
9	TcCLB.506473.14	2.47559
9	TcCLB.506473.20	1.77751
9	TcCLB.506473.6	2.54565
9	TcCLB.506563.10	1.92518
9	TcCLB.506563.100	1.47
9	TcCLB.506563.110	1.4314
9	TcCLB.506563.120	1.71584
9	TcCLB.506563.130	2.0611
9	TcCLB.506563.160	1.98349
9	TcCLB.506563.170	1.24388
9	TcCLB.506563.180	1.76954
9	TcCLB.506563.190	1.93063
9	TcCLB.506563.20	1.55307
9	TcCLB.506563.200	2.33002
9	TcCLB.506563.210	2.46301
9	TcCLB.506563.220	2.05607
9	TcCLB.506563.30	1.99314
9	TcCLB.506563.4	1.90546
9	TcCLB.506563.50	1.65165
9	TcCLB.506563.60	1.36386
9	TcCLB.506563.70	1.5388
9	TcCLB.506563.79	1.33743
9	TcCLB.506891.20	1.76534
9	TcCLB.506891.30	1.81694
9	TcCLB.508993.10	1.90462
9	TcCLB.508993.20	1.76031
9	TcCLB.508995.20	1.9084
9	TcCLB.508995.30	2.05397
9	TcCLB.508995.40	2.17018
9	TcCLB.508995.50	2.23521
9	TcCLB.508995.60	1.84421
9	TcCLB.508995.69	1.76534
9	TcCLB.508997.20	2.33547
9	TcCLB.510953.30	1.76828
9	TcCLB.510953.40	1.41295
9	TcCLB.510953.49	1.83582
9	TcCLB.510955.10	1.39616
9	TcCLB.510955.20	1.60383
9	TcCLB.510955.30	1.73765
9	TcCLB.510955.4	1.89833
9	TcCLB.510955.40	1.82785
9	TcCLB.510955.50	1.30429
9	TcCLB.510955.60	1.71752
9	TcCLB.510957.9	1.95916
9	TcCLB.511417.100	0.882252
9	TcCLB.511417.120	1.95916
9	TcCLB.511417.129	2.0804
9	TcCLB.511417.30	2.38497
9	TcCLB.511417.40	2.19493
9	TcCLB.511417.50	2.0867
9	TcCLB.511417.60	2.15214
9	TcCLB.511417.70	1.55516
9	TcCLB.511417.94	2.27086
9	TcCLB.511419.10	1.64326
9	TcCLB.511419.20	1.50524
9	TcCLB.511419.30	1.76408
9	TcCLB.511419.4	1.34918
9	TcCLB.511419.60	1.86393
9	TcCLB.511419.70	1.75108
9	TcCLB.511419.80	1.5602
9	TcCLB.511421.100	2.91441
9	TcCLB.511421.120	2.83512
9	TcCLB.511421.150	2.22304
9	TcCLB.511421.155	0.917911
9	TcCLB.511421.160	2.60522
9	TcCLB.511421.170	1.87987
9	TcCLB.511421.180	1.88407
9	TcCLB.511421.185	1.80352
9	TcCLB.511421.190	1.86561
9	TcCLB.511421.20	2.06908
9	TcCLB.511421.200	2.26961
9	TcCLB.511421.210	1.72381
9	TcCLB.511421.24	2.17186
9	TcCLB.511421.30	1.83792
9	TcCLB.511421.40	1.37099
9	TcCLB.511421.50	1.96
9	TcCLB.511421.60	1.91847
9	TcCLB.511421.90	2.43658
9	TcCLB.511423.100	1.52286
9	TcCLB.511423.104	1.74688
9	TcCLB.511423.110	2.21549
9	TcCLB.511423.130	2.19409
9	TcCLB.511423.149	1.51992
9	TcCLB.511423.160	1.86896
9	TcCLB.511423.170	1.68396
9	TcCLB.511423.40	2.16305
9	TcCLB.511423.50	1.82743
9	TcCLB.511423.60	2.30401
9	TcCLB.511423.70	1.97468
9	TcCLB.511423.80	2.04432
9	TcCLB.511423.90	2.03258
9	TcCLB.511425.10	1.94909
9	TcCLB.511425.19	1.95371
9	TcCLB.511425.30	1.62774
9	TcCLB.511425.40	1.86015
9	TcCLB.511425.49	2.1878
9	TcCLB.511427.10	1.8568
9	TcCLB.511427.19	2.42147
9	TcCLB.511429.10	1.93609
9	TcCLB.511429.20	1.56565
9	TcCLB.511429.30	1.7838
9	TcCLB.511431.10	2.54607
9	TcCLB.511431.30	1.77877
9	TcCLB.511431.40	1.62564
9	TcCLB.511431.50	2.21717
9	TcCLB.511431.54	1.61683
9	TcCLB.511431.60	2.12529
9	TcCLB.511431.90	1.9621
9	TcCLB.511433.10	2.27842
9	TcCLB.511433.20	2.22598
9	TcCLB.511435.10	1.9063
9	TcCLB.511435.20	1.874
9	TcCLB.511435.30	1.93944
9	TcCLB.511435.40	1.52873
9	TcCLB.511435.49	1.54509
10	TcCLB.416883.18	1.67263
10	TcCLB.416883.9	2.01957
10	TcCLB.417797.9	1.87735
10	TcCLB.426397.9	2.03719
10	TcCLB.482471.10	1.68857
10	TcCLB.482471.19	2.13242
10	TcCLB.503479.10	1.98098
10	TcCLB.503479.20	1.36176
10	TcCLB.503479.30	1.7989
10	TcCLB.503479.49	1.86183
10	TcCLB.504133.30	2.07159
10	TcCLB.504133.45	1.74185
10	TcCLB.504181.40	2.19619
10	TcCLB.504181.50	2.07663
10	TcCLB.504229.110	2.00321
10	TcCLB.506457.10	1.7129
10	TcCLB.506457.110	1.73136
10	TcCLB.506457.120	2.27296
10	TcCLB.506457.130	1.95874
10	TcCLB.506457.140	1.46664
10	TcCLB.506457.149	1.7301
10	TcCLB.506457.20	1.68899
10	TcCLB.506457.30	1.88952
10	TcCLB.506457.4	1.52999
10	TcCLB.506457.40	1.83498
10	TcCLB.506457.50	1.68605
10	TcCLB.506457.60	1.42805
10	TcCLB.506457.70	1.80939
10	TcCLB.506457.80	1.97468
10	TcCLB.506457.90	1.35799
10	TcCLB.506457.99	1.55432
10	TcCLB.506869.10	1.62229
10	TcCLB.506869.20	2.30107
10	TcCLB.506869.30	1.68186
10	TcCLB.506869.34	1.44063
10	TcCLB.506869.4	1.95413
10	TcCLB.506869.40	1.89791
10	TcCLB.506869.50	1.77457
10	TcCLB.506869.54	2.23479
10	TcCLB.506869.60	2.34764
10	TcCLB.506869.70	2.12739
10	TcCLB.507933.20	1.59544
10	TcCLB.507933.29	1.81569
10	TcCLB.508779.20	1.98182
10	TcCLB.508779.30	1.54048
10	TcCLB.508779.40	2.02167
10	TcCLB.508779.50	1.57152
10	TcCLB.508779.70	1.86183
10	TcCLB.508779.80	1.61222
10	TcCLB.508779.9	1.87735
10	TcCLB.508779.90	1.91176
10	TcCLB.508781.10	1.90211
10	TcCLB.508781.110	1.95958
10	TcCLB.508781.120	1.9965
10	TcCLB.508781.15	1.90672
10	TcCLB.508781.20	1.89959
10	TcCLB.508781.30	1.76576
10	TcCLB.508781.40	1.56188
10	TcCLB.508781.60	2.05733
10	TcCLB.508781.70	2.00615
10	TcCLB.508781.80	1.95539
10	TcCLB.508781.90	1.85386
10	TcCLB.508783.10	2.21255
10	TcCLB.508785.10	1.14487
10	TcCLB.508785.4	2.24695
10	TcCLB.508787.10	1.72339
10	TcCLB.508787.14	1.38652
10	TcCLB.508787.30	2.41098
10	TcCLB.508787.5	1.53209
10	TcCLB.509245.10	2.38581
10	TcCLB.509247.10	1.61935
10	TcCLB.509247.20	1.25269
10	TcCLB.509247.30	1.91763
10	TcCLB.509247.50	1.90043
10	TcCLB.509247.60	1.5753
10	TcCLB.509967.10	1.7473
10	TcCLB.509967.100	1.82659
10	TcCLB.509967.120	2.11438
10	TcCLB.509967.140	1.62187
10	TcCLB.509967.150	1.53377
10	TcCLB.509967.160	2.05104
10	TcCLB.509967.170	1.54384
10	TcCLB.509967.180	1.53251
10	TcCLB.509967.189	2.08628
10	TcCLB.509967.3	2.20878
10	TcCLB.509967.40	2.01999
10	TcCLB.509967.50	1.4742
10	TcCLB.509967.60	2.54901
10	TcCLB.509967.7	1.12599
10	TcCLB.509967.70	2.25157
10	TcCLB.509967.80	2.00615
10	TcCLB.509967.90	2.10432
10	TcCLB.511131.20	1.81023
10	TcCLB.511131.30	1.7364
10	TcCLB.511131.40	2.11229
10	TcCLB.511131.50	1.87106
10	TcCLB.511131.60	1.50272
10	TcCLB.511131.70	1.75318
10	TcCLB.511131.80	1.81191
10	TcCLB.511131.89	1.72465
10	TcCLB.511131.98	2.23982
10	TcCLB.511133.10	1.50566
10	TcCLB.511133.20	1.55726
10	TcCLB.511133.30	1.70074
10	TcCLB.511133.4	1.71542
10	TcCLB.511135.10	1.5409
10	TcCLB.511135.20	1.88533
10	TcCLB.511135.30	1.92979
10	TcCLB.511135.40	2.34176
10	TcCLB.511137.10	1.56943
10	TcCLB.511137.20	2.07537
10	TcCLB.511139.10	2.20794
10	TcCLB.511139.30	1.9751
10	TcCLB.511139.40	1.69319
10	TcCLB.511141.10	1.70703
10	TcCLB.511141.20	2.02377
10	TcCLB.511141.30	2.37029
10	TcCLB.511143.19	1.80352
10	TcCLB.511143.30	1.54719
10	TcCLB.511143.39	2.1018
10	TcCLB.511143.6	2.01873
10	TcCLB.511145.10	1.95622
10	TcCLB.511145.24	1.57404
10	TcCLB.511145.30	2.22136
10	TcCLB.511145.40	1.9558
10	TcCLB.511145.43	2.06866
10	TcCLB.511145.49	2.49866
10	TcCLB.511145.50	1.85428
10	TcCLB.511145.60	2.44413
10	TcCLB.511145.70	2.39966
10	TcCLB.511145.80	1.99314
10	TcCLB.511145.89	1.9965
10	TcCLB.511911.102	2.21633
10	TcCLB.511911.110	2.18528
10	TcCLB.511911.120	2.06824
10	TcCLB.511911.130	2.40805
10	TcCLB.511911.140	2.7487
10	TcCLB.511911.150	2.64634
10	TcCLB.511911.159	2.67906
10	TcCLB.511911.94	2.15088
10	TcCLB.511911.98	2.15634
11	TcCLB.405165.10	3.94895
11	TcCLB.405165.19	3.4149
11	TcCLB.420989.10	2.9786
11	TcCLB.427247.10	3.53362
11	TcCLB.427247.4	2.95049
11	TcCLB.480975.10	4.66843
11	TcCLB.504213.10	3.13676
11	TcCLB.504213.100	2.58467
11	TcCLB.504213.110	3.32806
11	TcCLB.504213.120	1.94448
11	TcCLB.504213.130	2.96853
11	TcCLB.504213.140	2.53474
11	TcCLB.504213.20	3.14724
11	TcCLB.504213.29	2.24695
11	TcCLB.504213.40	3.32302
11	TcCLB.504213.50	3.73122
11	TcCLB.504213.60	3.10781
11	TcCLB.504213.70	2.70801
11	TcCLB.504213.80	3.2001
11	TcCLB.504213.90	3.04027
11	TcCLB.506605.10	3.06921
11	TcCLB.506605.100	3.02181
11	TcCLB.506605.120	2.0825
11	TcCLB.506605.130	3.28946
11	TcCLB.506605.139	3.344
11	TcCLB.506605.150	2.66228
11	TcCLB.506605.160	3.16444
11	TcCLB.506605.170	3.34232
11	TcCLB.506605.180	3.34945
11	TcCLB.506605.190	3.47195
11	TcCLB.506605.194	3.83316
11	TcCLB.506605.200	3.82519
11	TcCLB.506605.210	3.62592
11	TcCLB.506605.214	3.44888
11	TcCLB.506605.220	4.18807
11	TcCLB.506605.229	4.29883
11	TcCLB.506605.30	3.27184
11	TcCLB.506605.40	2.7466
11	TcCLB.506605.50	2.82505
11	TcCLB.506605.59	2.48104
11	TcCLB.506605.70	3.01887
11	TcCLB.506605.80	3.26009
11	TcCLB.506605.90	2.83722
11	TcCLB.506657.10	5.10221
11	TcCLB.506657.20	3.74003
11	TcCLB.506657.30	4.35295
11	TcCLB.506657.40	3.45307
11	TcCLB.506657.50	3.18039
11	TcCLB.506657.70	3.21563
11	TcCLB.506657.79	3.32596
11	TcCLB.506657.88	2.56872
11	TcCLB.506659.10	3.30708
11	TcCLB.506659.20	3.79456
11	TcCLB.506659.30	3.47741
11	TcCLB.506659.35	2.40427
11	TcCLB.506659.39	2.57753
11	TcCLB.506661.10	3.5332
11	TcCLB.506661.100	2.95594
11	TcCLB.506661.110	3.33141
11	TcCLB.506661.120	3.66787
11	TcCLB.506661.130	3.59152
11	TcCLB.506661.140	3.26303
11	TcCLB.506661.150	2.56831
11	TcCLB.506661.20	2.85819
11	TcCLB.506661.30	4.04586
11	TcCLB.506661.40	2.38204
11	TcCLB.506661.50	3.19339
11	TcCLB.506661.60	2.90938
11	TcCLB.506661.70	3.01216
11	TcCLB.506661.80	2.99328
11	TcCLB.506661.90	3.13172
11	TcCLB.506795.10	3.03439
11	TcCLB.506795.20	3.26639
11	TcCLB.506795.29	2.37994
11	TcCLB.506795.40	3.90951
11	TcCLB.506795.44	3.3461
11	TcCLB.506795.50	4.02782
11	TcCLB.506795.60	3.21898
11	TcCLB.506795.80	3.53698
11	TcCLB.508089.20	5.50453
11	TcCLB.508089.30	3.31421
11	TcCLB.508089.40	4.14109
11	TcCLB.508089.50	3.61081
11	TcCLB.508089.60	3.41783
11	TcCLB.508089.71	3.05285
11	TcCLB.508265.10	4.23632
11	TcCLB.508265.110	3.54243
11	TcCLB.508265.30	4.27911
11	TcCLB.508265.40	3.88938
11	TcCLB.508265.44	3.76352
11	TcCLB.508265.60	3.87847
11	TcCLB.508265.70	2.95133
11	TcCLB.508265.80	4.53418
11	TcCLB.508675.20	3.39266
11	TcCLB.508675.40	3.39518
11	TcCLB.508675.50	3.08725
11	TcCLB.508675.60	3.46944
11	TcCLB.508675.9	3.37714
11	TcCLB.510167.10	5.50243
11	TcCLB.510167.20	4.61557
11	TcCLB.510167.29	4.33658
11	TcCLB.510167.4	3.99132
11	TcCLB.510403.89	4.7431
11	TcCLB.510405.9	3.14263
11	TcCLB.510407.100	2.95384
11	TcCLB.510407.20	3.19129
11	TcCLB.510407.30	3.70604
11	TcCLB.510407.40	3.49167
11	TcCLB.510407.60	4.03075
11	TcCLB.510407.70	3.3784
11	TcCLB.510407.80	3.51223
11	TcCLB.510407.9	3.35281
11	TcCLB.510407.90	3.76562
11	TcCLB.510409.10	4.11927
11	TcCLB.510409.30	3.32428
11	TcCLB.510409.50	2.56327
11	TcCLB.510409.60	2.24024
11	TcCLB.510989.10	3.91958
11	TcCLB.510989.20	2.65682
11	TcCLB.510989.30	3.17619
11	TcCLB.510989.40	3.47741
11	TcCLB.510989.50	3.70856
11	TcCLB.510989.69	4.65332
12	TcCLB.419043.10	2.84687
12	TcCLB.445553.10	1.89959
12	TcCLB.503571.10	1.80981
12	TcCLB.503571.19	2.09131
12	TcCLB.503595.10	1.32317
12	TcCLB.503595.19	1.95161
12	TcCLB.503689.10	1.80855
12	TcCLB.503689.20	1.46832
12	TcCLB.503689.30	1.74772
12	TcCLB.503689.34	1.33869
12	TcCLB.503689.4	2.03342
12	TcCLB.503689.40	1.95413
12	TcCLB.503895.10	1.29758
12	TcCLB.503895.19	2.22849
12	TcCLB.503897.10	2.15172
12	TcCLB.503897.100	1.73472
12	TcCLB.503897.110	1.90798
12	TcCLB.503897.120	1.91679
12	TcCLB.503897.130	1.50566
12	TcCLB.503897.140	1.9449
12	TcCLB.503897.150	1.59879
12	TcCLB.503897.170	1.8354
12	TcCLB.503897.20	1.50734
12	TcCLB.503897.30	1.67682
12	TcCLB.503897.40	2.07285
12	TcCLB.503897.50	1.5967
12	TcCLB.503897.60	1.98433
12	TcCLB.503897.70	0.784923
12	TcCLB.503897.80	1.74143
12	TcCLB.503897.90	1.7129
12	TcCLB.503905.10	2.08628
12	TcCLB.503905.40	1.50356
12	TcCLB.503905.50	2.02461
12	TcCLB.505941.30	1.88197
12	TcCLB.505941.40	2.61571
12	TcCLB.505941.49	1.56817
12	TcCLB.505943.10	1.45028
12	TcCLB.505943.120	1.84757
12	TcCLB.505943.20	1.78632
12	TcCLB.505943.30	1.80436
12	TcCLB.505943.40	2.07243
12	TcCLB.505943.50	1.84253
12	TcCLB.505945.10	1.34289
12	TcCLB.505945.5	1.77038
12	TcCLB.505945.50	1.66927
12	TcCLB.505945.60	1.76744
12	TcCLB.505945.69	1.20486
12	TcCLB.505945.80	1.56523
12	TcCLB.506685.30	2.37868
12	TcCLB.506685.50	1.89372
12	TcCLB.506865.10	1.92392
12	TcCLB.506865.2	1.4033
12	TcCLB.506865.20	1.89791
12	TcCLB.506865.30	1.78884
12	TcCLB.506865.4	1.58075
12	TcCLB.506865.40	1.7343
12	TcCLB.506865.50	1.72339
12	TcCLB.506865.60	1.94364
12	TcCLB.506865.70	2.3317
12	TcCLB.506865.79	1.94909
12	TcCLB.506867.10	1.58537
12	TcCLB.508987.20	1.54048
12	TcCLB.508987.30	1.91595
12	TcCLB.508987.39	2.24234
12	TcCLB.508987.9	2.13955
12	TcCLB.508989.100	1.72675
12	TcCLB.508989.110	1.80058
12	TcCLB.508989.120	1.874
12	TcCLB.508989.20	2.29562
12	TcCLB.508989.30	1.80646
12	TcCLB.508989.50	1.85051
12	TcCLB.508989.60	1.67263
12	TcCLB.508989.70	1.79765
12	TcCLB.508989.80	2.10767
12	TcCLB.508989.9	1.59586
12	TcCLB.508989.90	2.42651
12	TcCLB.509473.10	1.98517
12	TcCLB.509475.10	2.31743
12	TcCLB.511407.10	1.57152
12	TcCLB.511407.20	1.7708
12	TcCLB.511407.30	1.80562
12	TcCLB.511407.40	1.89623
12	TcCLB.511407.50	1.99021
12	TcCLB.511407.60	1.26318
12	TcCLB.511407.70	2.12907
12	TcCLB.511407.80	1.75989
12	TcCLB.511409.10	1.32904
12	TcCLB.511409.20	1.16669
12	TcCLB.511409.30	1.89581
12	TcCLB.511409.40	1.85218
12	TcCLB.511409.50	1.88071
12	TcCLB.511409.60	2.14249
12	TcCLB.511409.70	2.46804
12	TcCLB.511411.16	1.92434
12	TcCLB.511411.24	1.56607
12	TcCLB.511411.8	2.03384
12	TcCLB.511571.10	1.72842
12	TcCLB.511571.20	1.18137
12	TcCLB.511571.40	1.67011
12	TcCLB.511571.49	1.8933
12	TcCLB.511573.10	1.76241
12	TcCLB.511573.20	1.71416
12	TcCLB.511573.30	0.988391
12	TcCLB.511573.40	1.56733
12	TcCLB.511573.49	1.41882
12	TcCLB.511575.10	1.63739
12	TcCLB.511575.100	1.79765
12	TcCLB.511575.110	1.76366
12	TcCLB.511575.20	1.89036
12	TcCLB.511575.30	1.56985
12	TcCLB.511575.40	1.58453
12	TcCLB.511575.60	2.29394
12	TcCLB.511575.70	1.23255
12	TcCLB.511575.90	1.87064
13	TcCLB.503853.10	1.84295
13	TcCLB.506857.10	1.93357
13	TcCLB.506857.100	1.87819
13	TcCLB.506857.110	1.34247
13	TcCLB.506857.120	1.22164
13	TcCLB.506857.20	1.78296
13	TcCLB.506857.30	1.6978
13	TcCLB.506857.40	1.59082
13	TcCLB.506857.50	2.27632
13	TcCLB.506857.60	2.10935
13	TcCLB.506857.70	1.7989
13	TcCLB.506857.80	2.17983
13	TcCLB.506857.90	1.92434
13	TcCLB.506859.10	1.40875
13	TcCLB.506859.100	1.58495
13	TcCLB.506859.110	1.82785
13	TcCLB.506859.120	1.48217
13	TcCLB.506859.130	1.54132
13	TcCLB.506859.150	1.95287
13	TcCLB.506859.160	1.77373
13	TcCLB.506859.20	1.74311
13	TcCLB.506859.240	2.2608
13	TcCLB.506859.249	2.48398
13	TcCLB.506859.30	1.6269
13	TcCLB.506859.4	2.07075
13	TcCLB.506859.49	2.05313
13	TcCLB.506859.70	2.11229
13	TcCLB.506859.80	1.74101
13	TcCLB.506859.90	1.58453
13	TcCLB.506861.10	2.94294
13	TcCLB.506861.20	2.50538
13	TcCLB.506861.39	2.07075
13	TcCLB.506863.10	1.98307
13	TcCLB.506863.20	2.00615
13	TcCLB.506863.30	2.02754
13	TcCLB.506863.4	1.53838
13	TcCLB.506863.40	1.34079
13	TcCLB.506863.50	1.63235
13	TcCLB.506863.60	1.52622
13	TcCLB.506863.70	1.87526
13	TcCLB.506863.80	1.79848
13	TcCLB.508321.30	1.31226
13	TcCLB.508321.50	1.95245
13	TcCLB.508321.60	1.8547
13	TcCLB.508323.100	2.0611
13	TcCLB.508323.110	2.6262
13	TcCLB.508323.120	2.98069
13	TcCLB.508323.190	2.79233
13	TcCLB.508323.199	3.07131
13	TcCLB.508323.20	1.92728
13	TcCLB.508323.30	1.95245
13	TcCLB.508323.40	1.72968
13	TcCLB.508323.50	1.7494
13	TcCLB.508323.80	2.12907
13	TcCLB.508323.84	1.59795
13	TcCLB.508323.9	1.8526
13	TcCLB.508323.90	2.71723
13	TcCLB.508323.94	2.49279
13	TcCLB.510165.10	1.71122
13	TcCLB.510165.20	2.04307
13	TcCLB.510165.30	2.4479
13	TcCLB.510165.40	2.28387
13	TcCLB.510165.50	2.4135
13	TcCLB.510165.54	2.40427
13	TcCLB.510165.60	2.53013
13	TcCLB.510521.10	2.523
13	TcCLB.510523.20	2.96223
13	TcCLB.510523.29	2.41476
13	TcCLB.510525.10	2.58383
13	TcCLB.510525.120	2.08376
13	TcCLB.510525.130	2.14039
13	TcCLB.510525.139	1.89372
13	TcCLB.510525.20	2.19703
13	TcCLB.510525.30	2.26583
13	TcCLB.510525.40	2.33128
13	TcCLB.510525.50	1.79723
13	TcCLB.510525.60	2.21926
13	TcCLB.510525.70	1.94825
13	TcCLB.510529.10	1.75276
13	TcCLB.510529.20	1.69864
13	TcCLB.510529.30	1.88155
13	TcCLB.510529.39	2.1727
13	TcCLB.510531.10	1.6076
13	TcCLB.510531.100	1.9621
13	TcCLB.510531.109	1.83037
13	TcCLB.510531.20	1.39868
13	TcCLB.510531.30	1.99188
13	TcCLB.510531.50	2.19619
13	TcCLB.510531.54	1.52244
13	TcCLB.510531.70	1.70158
13	TcCLB.510531.90	2.17689
13	TcCLB.510533.10	1.93021
13	TcCLB.510533.100	1.48342
13	TcCLB.510533.110	1.56775
13	TcCLB.510533.120	1.93483
13	TcCLB.510533.130	1.57824
13	TcCLB.510533.150	2.03258
13	TcCLB.510533.160	1.44357
13	TcCLB.510533.170	1.51573
13	TcCLB.510533.180	1.28919
13	TcCLB.510533.190	1.30093
13	TcCLB.510533.220	1.82659
13	TcCLB.510533.230	2.07956
13	TcCLB.510533.40	2.10683
13	TcCLB.510533.50	1.60425
13	TcCLB.510533.60	1.49811
13	TcCLB.510533.80	1.34372
13	TcCLB.510535.10	1.45951
13	TcCLB.510535.100	1.91721
13	TcCLB.510535.30	1.66634
13	TcCLB.510535.40	1.69486
13	TcCLB.510535.50	1.42134
13	TcCLB.510535.60	1.66256
13	TcCLB.510535.64	1.35253
13	TcCLB.510535.70	1.62187
13	TcCLB.510535.80	1.75569
13	TcCLB.510535.90	1.17046
14	TcCLB.421619.10	2.14165
14	TcCLB.503821.10	1.11676
14	TcCLB.503821.19	1.56355
14	TcCLB.503821.5	2.15717
14	TcCLB.504011.40	2.00866
14	TcCLB.504011.60	2.32289
14	TcCLB.504087.10	1.72549
14	TcCLB.504087.20	2.3317
14	TcCLB.504089.14	2.0095
14	TcCLB.504089.30	1.95413
14	TcCLB.504089.40	2.25283
14	TcCLB.504089.50	2.19535
14	TcCLB.504089.54	2.95846
14	TcCLB.504089.60	1.74563
14	TcCLB.504089.70	2.33883
14	TcCLB.504101.10	1.68521
14	TcCLB.506179.20	1.61222
14	TcCLB.506179.30	2.0158
14	TcCLB.506179.40	1.57236
14	TcCLB.506179.50	1.59208
14	TcCLB.506179.59	2.05565
14	TcCLB.506181.10	1.48762
14	TcCLB.506181.104	1.72549
14	TcCLB.506181.110	1.384
14	TcCLB.506181.120	1.33449
14	TcCLB.506181.130	1.68144
14	TcCLB.506181.140	1.95832
14	TcCLB.506181.20	1.71164
14	TcCLB.506181.30	1.17969
14	TcCLB.506181.40	1.63445
14	TcCLB.506181.59	1.4377
14	TcCLB.506181.70	1.85554
14	TcCLB.506181.80	1.99188
14	TcCLB.506181.90	1.64788
14	TcCLB.506181.97	1.47587
14	TcCLB.506227.10	2.25073
14	TcCLB.506227.100	1.12683
14	TcCLB.506227.110	1.0337
14	TcCLB.506227.120	1.5086
14	TcCLB.506227.130	2.04307
14	TcCLB.506227.140	1.46203
14	TcCLB.506227.150	1.87652
14	TcCLB.506227.160	1.37141
14	TcCLB.506227.170	0.957766
14	TcCLB.506227.180	1.80226
14	TcCLB.506227.20	1.91217
14	TcCLB.506227.200	1.74814
14	TcCLB.506227.205	1.59292
14	TcCLB.506227.210	1.42385
14	TcCLB.506227.220	1.35463
14	TcCLB.506227.230	1.85302
14	TcCLB.506227.240	1.80729
14	TcCLB.506227.30	1.9386
14	TcCLB.506227.40	1.90546
14	TcCLB.506227.50	1.64116
14	TcCLB.506227.80	1.67473
14	TcCLB.506227.90	1.78506
14	TcCLB.506239.10	1.60215
14	TcCLB.506239.20	1.82491
14	TcCLB.506239.40	2.13662
14	TcCLB.506239.50	1.9558
14	TcCLB.506239.60	1.46329
14	TcCLB.506733.10	1.50398
14	TcCLB.506733.100	1.67431
14	TcCLB.506733.110	1.87652
14	TcCLB.506733.120	1.98349
14	TcCLB.506733.130	2.17773
14	TcCLB.506733.140	1.38106
14	TcCLB.506733.20	2.15382
14	TcCLB.506733.30	2.06069
14	TcCLB.506733.40	2.20374
14	TcCLB.506733.50	1.89162
14	TcCLB.506733.60	2.03929
14	TcCLB.506733.70	1.87232
14	TcCLB.506733.80	2.2415
14	TcCLB.506733.90	2.15801
14	TcCLB.506735.10	2.21591
14	TcCLB.506735.20	1.83876
14	TcCLB.506735.30	1.94364
14	TcCLB.506735.40	2.1534
14	TcCLB.506735.50	1.88616
14	TcCLB.506735.60	1.75905
14	TcCLB.506735.70	2.15676
14	TcCLB.506735.80	1.45699
14	TcCLB.506737.10	1.82408
14	TcCLB.506737.100	1.8933
14	TcCLB.506737.135	0.990908
14	TcCLB.506737.140	1.54761
14	TcCLB.506737.20	2.45839
14	TcCLB.506737.30	1.65543
14	TcCLB.506737.40	2.16431
14	TcCLB.506737.50	2.02586
14	TcCLB.506737.60	1.13522
14	TcCLB.506737.70	1.65291
14	TcCLB.506737.81	1.30723
14	TcCLB.507099.10	1.73556
14	TcCLB.507099.100	1.51111
14	TcCLB.507099.110	2.18402
14	TcCLB.507099.120	2.05859
14	TcCLB.507099.130	1.89497
14	TcCLB.507099.140	1.88407
14	TcCLB.507099.20	1.99104
14	TcCLB.507099.30	1.46413
14	TcCLB.507099.40	2.0846
14	TcCLB.507099.50	1.90001
14	TcCLB.507099.60	2.04684
14	TcCLB.507099.70	1.96797
14	TcCLB.507099.90	1.86729
14	TcCLB.507629.10	1.65878
14	TcCLB.507629.20	2.30652
14	TcCLB.507629.30	2.02838
14	TcCLB.507629.39	1.83876
14	TcCLB.508731.20	1.44525
14	TcCLB.508731.30	1.63823
14	TcCLB.508731.40	1.73849
14	TcCLB.508731.50	1.79261
14	TcCLB.508731.60	2.23185
14	TcCLB.508731.9	2.18193
14	TcCLB.509581.50	2.26289
14	TcCLB.509583.10	2.0439
14	TcCLB.509583.19	2.56705
14	TcCLB.509585.10	2.48188
14	TcCLB.509589.10	2.32163
14	TcCLB.509589.20	2.1857
14	TcCLB.509589.30	2.24653
14	TcCLB.509589.40	2.09844
14	TcCLB.509591.10	1.07313
14	TcCLB.509591.20	1.98853
14	TcCLB.509591.30	2.1492
14	TcCLB.509591.40	2.01747
14	TcCLB.509591.50	1.45448
14	TcCLB.509591.60	2.23814
14	TcCLB.509625.10	1.60928
14	TcCLB.509625.20	1.3647
14	TcCLB.509625.30	1.32191
14	TcCLB.511045.10	1.92434
14	TcCLB.511045.20	1.97091
14	TcCLB.511045.29	1.52873
14	TcCLB.511045.40	1.98265
14	TcCLB.511045.50	2.12487
14	TcCLB.511047.40	2.11313
14	TcCLB.511047.50	1.90798
14	TcCLB.511049.40	1.98182
14	TcCLB.511051.20	1.40414
14	TcCLB.511051.30	1.83918
14	TcCLB.511051.59	2.12613
14	TcCLB.511051.70	2.85484
14	TcCLB.511051.80	2.67738
15	TcCLB.474341.9	2.93161
15	TcCLB.479379.9	2.60984
15	TcCLB.503813.10	1.53377
15	TcCLB.503813.20	2.28261
15	TcCLB.503813.30	2.51335
15	TcCLB.506713.10	2.91777
15	TcCLB.506713.14	2.14962
15	TcCLB.506713.20	2.07914
15	TcCLB.506713.24	2.45294
15	TcCLB.506713.30	2.59432
15	TcCLB.506713.40	2.12487
15	TcCLB.509231.10	2.42399
15	TcCLB.509231.20	2.94797
15	TcCLB.509231.23	2.14753
15	TcCLB.509231.26	2.88882
15	TcCLB.509231.30	1.94532
15	TcCLB.509231.39	1.83121
15	TcCLB.509231.5	1.78842
15	TcCLB.509231.50	2.0674
15	TcCLB.509233.120	2.24695
15	TcCLB.509233.140	1.8761
15	TcCLB.509233.150	2.2071
15	TcCLB.509233.160	2.18654
15	TcCLB.509233.170	4.06432
15	TcCLB.509233.180	1.93525
15	TcCLB.509233.200	2.38204
15	TcCLB.509233.210	2.205
15	TcCLB.509233.40	2.1555
15	TcCLB.509233.50	2.16934
15	TcCLB.509233.60	2.60732
15	TcCLB.509233.70	2.02209
15	TcCLB.509233.80	2.2608
15	TcCLB.509453.10	1.85806
15	TcCLB.509453.20	1.8526
15	TcCLB.509453.30	1.7515
15	TcCLB.509453.4	1.24094
15	TcCLB.509453.40	2.01999
15	TcCLB.509453.50	2.41686
15	TcCLB.509453.60	2.20584
15	TcCLB.509453.70	2.49405
15	TcCLB.509453.79	2.18277
15	TcCLB.509453.90	2.30359
15	TcCLB.509455.100	2.61739
15	TcCLB.509455.110	2.39546
15	TcCLB.509455.114	3.8189
15	TcCLB.509455.120	3.32092
15	TcCLB.509455.130	3.41322
15	TcCLB.509455.140	3.14724
15	TcCLB.509455.20	2.33715
15	TcCLB.509455.30	2.82925
15	TcCLB.509455.40	2.54313
15	TcCLB.509455.50	2.07201
15	TcCLB.509455.60	2.10515
15	TcCLB.509455.80	3.46104
15	TcCLB.509455.9	2.11145
15	TcCLB.509455.90	2.80114
15	TcCLB.511867.10	1.94154
15	TcCLB.511867.100	2.52509
15	TcCLB.511867.110	2.65053
15	TcCLB.511867.120	2.82463
15	TcCLB.511867.130	3.26513
15	TcCLB.511867.140	3.15521
15	TcCLB.511867.150	3.24122
15	TcCLB.511867.160	3.88518
15	TcCLB.511867.170	3.65444
15	TcCLB.511867.180	3.06586
15	TcCLB.511867.190	3.43545
15	TcCLB.511867.20	2.21633
15	TcCLB.511867.200	2.68955
15	TcCLB.511867.209	2.58928
15	TcCLB.511867.30	2.38456
15	TcCLB.511867.40	2.71472
15	TcCLB.511867.50	2.41308
15	TcCLB.511867.60	2.377
15	TcCLB.511867.70	2.36442
15	TcCLB.511867.80	2.73318
15	TcCLB.511867.90	2.07663
15	TcCLB.511869.9	2.88672
15	TcCLB.511871.10	2.10138
15	TcCLB.511871.100	2.25199
15	TcCLB.511871.110	1.98769
15	TcCLB.511871.20	2.19661
15	TcCLB.511871.30	2.03677
15	TcCLB.511871.34	2.278
15	TcCLB.511871.4	2.2436
15	TcCLB.511871.40	2.36735
15	TcCLB.511871.60	2.13536
15	TcCLB.511871.70	1.874
15	TcCLB.511871.80	2.43406
15	TcCLB.511871.90	2.02754
15	TcCLB.511875.50	1.48217
15	TcCLB.511875.64	1.74185
16	TcCLB.414145.9	1.88658
16	TcCLB.442383.19	2.18402
16	TcCLB.458015.10	1.48804
16	TcCLB.458015.4	1.86057
16	TcCLB.503675.10	1.42973
16	TcCLB.503675.20	1.9407
16	TcCLB.503675.40	1.54803
16	TcCLB.503757.20	2.10641
16	TcCLB.503757.30	1.81191
16	TcCLB.503757.40	1.51657
16	TcCLB.503757.49	0.851627
16	TcCLB.503969.10	1.67011
16	TcCLB.503969.20	2.06824
16	TcCLB.503971.10	1.69235
16	TcCLB.503971.20	1.24178
16	TcCLB.503971.30	1.93105
16	TcCLB.503971.40	1.50692
16	TcCLB.503971.5	2.78478
16	TcCLB.503971.50	1.69235
16	TcCLB.503971.59	1.70535
16	TcCLB.506363.10	2.6392
16	TcCLB.506363.100	1.67347
16	TcCLB.506363.110	1.71248
16	TcCLB.506363.120	1.34582
16	TcCLB.506363.130	1.58327
16	TcCLB.506363.140	1.47084
16	TcCLB.506363.150	1.59837
16	TcCLB.506363.159	1.2787
16	TcCLB.506363.20	2.27464
16	TcCLB.506363.30	2.69081
16	TcCLB.506363.40	1.9235
16	TcCLB.506363.50	2.26709
16	TcCLB.506363.60	2.70884
16	TcCLB.506673.10	1.5904
16	TcCLB.506673.20	1.94112
16	TcCLB.506673.30	2.42567
16	TcCLB.506673.40	1.84841
16	TcCLB.506673.50	1.62858
16	TcCLB.506673.60	1.81317
16	TcCLB.507163.30	0.982098
16	TcCLB.507163.80	2.62494
16	TcCLB.507163.90	1.68773
16	TcCLB.507165.10	2.33044
16	TcCLB.507165.20	2.31953
16	TcCLB.507165.30	2.53432
16	TcCLB.507165.40	2.21171
16	TcCLB.507165.50	2.00657
16	TcCLB.507165.59	2.10641
16	TcCLB.507837.10	1.89959
16	TcCLB.507837.100	1.63949
16	TcCLB.507837.20	2.01957
16	TcCLB.507837.30	2.05271
16	TcCLB.507837.40	1.49014
16	TcCLB.507837.60	1.30387
16	TcCLB.507837.80	2.05943
16	TcCLB.507837.90	1.40372
16	TcCLB.507839.18	1.25898
16	TcCLB.507841.30	1.79303
16	TcCLB.507841.34	1.28919
16	TcCLB.507841.40	1.93819
16	TcCLB.508143.110	1.74479
16	TcCLB.508143.65	1.50398
16	TcCLB.508439.10	1.2229
16	TcCLB.508439.30	1.54006
16	TcCLB.509819.10	1.72675
16	TcCLB.509819.20	1.77247
16	TcCLB.509819.30	1.39533
16	TcCLB.509819.40	1.82575
16	TcCLB.509823.4	1.97217
16	TcCLB.509825.20	1.97762
16	TcCLB.509825.30	2.05397
16	TcCLB.509825.40	1.87148
16	TcCLB.509827.10	1.49853
16	TcCLB.509827.20	1.7817
16	TcCLB.510283.100	0.917072
16	TcCLB.510283.110	1.86771
16	TcCLB.510283.114	2.04223
16	TcCLB.510283.120	2.04013
16	TcCLB.510283.130	1.2959
16	TcCLB.510283.140	2.47098
16	TcCLB.510283.150	1.67431
16	TcCLB.510283.160	2.00153
16	TcCLB.510283.40	2.02628
16	TcCLB.510283.43	2.59473
16	TcCLB.510283.46	2.33463
16	TcCLB.510283.50	2.14249
16	TcCLB.510283.60	1.69277
16	TcCLB.510283.70	2.00866
16	TcCLB.510283.80	2.28093
16	TcCLB.510283.90	1.92728
16	TcCLB.510285.100	1.70241
16	TcCLB.510285.110	2.03551
16	TcCLB.510285.120	1.93609
16	TcCLB.510285.130	1.47671
16	TcCLB.510285.140	1.27912
16	TcCLB.510285.20	1.9428
16	TcCLB.510285.30	1.94238
16	TcCLB.510285.40	1.83624
16	TcCLB.510285.60	2.23814
16	TcCLB.510285.70	1.64033
16	TcCLB.510285.74	1.67598
16	TcCLB.510285.80	1.75905
16	TcCLB.510285.90	2.02796
16	TcCLB.510717.30	1.63865
16	TcCLB.510717.40	1.87316
16	TcCLB.510719.10	1.73933
16	TcCLB.510719.100	1.73346
16	TcCLB.510719.110	1.54635
16	TcCLB.510719.120	1.6806
16	TcCLB.510719.130	1.90169
16	TcCLB.510719.140	1.57572
16	TcCLB.510719.150	2.04139
16	TcCLB.510719.170	1.44273
16	TcCLB.510719.180	2.18822
16	TcCLB.510719.20	1.2959
16	TcCLB.510719.200	1.64872
16	TcCLB.510719.210	1.54006
16	TcCLB.510719.220	2.10432
16	TcCLB.510719.230	1.67011
16	TcCLB.510719.240	2.1018
16	TcCLB.510719.250	1.52454
16	TcCLB.510719.260	1.43518
16	TcCLB.510719.270	1.44651
16	TcCLB.510719.280	2.03258
16	TcCLB.510719.290	1.16333
16	TcCLB.510719.300	2.01202
16	TcCLB.510719.310	1.3089
16	TcCLB.510719.40	1.56313
16	TcCLB.510719.50	1.39071
16	TcCLB.510719.60	1.73849
16	TcCLB.510719.70	1.88575
16	TcCLB.510719.74	1.80729
16	TcCLB.510719.80	1.89288
16	TcCLB.510719.90	1.3475
17	TcCLB.503493.10	2.46301
17	TcCLB.503493.20	2.95217
17	TcCLB.503493.30	2.12361
17	TcCLB.503493.40	2.88169
17	TcCLB.503751.20	2.00657
17	TcCLB.503751.30	2.17018
17	TcCLB.503967.10	2.87036
17	TcCLB.503967.19	2.75835
17	TcCLB.503967.4	3.08935
17	TcCLB.506513.100	2.23311
17	TcCLB.506513.110	2.18822
17	TcCLB.506513.120	2.27548
17	TcCLB.506513.130	2.27254
17	TcCLB.506513.14	2.55236
17	TcCLB.506513.150	2.75206
17	TcCLB.506513.160	2.17396
17	TcCLB.506513.170	2.12529
17	TcCLB.506513.180	2.27674
17	TcCLB.506513.190	2.70339
17	TcCLB.506513.20	2.50957
17	TcCLB.506513.200	1.29716
17	TcCLB.506513.24	2.65934
17	TcCLB.506513.30	1.35379
17	TcCLB.506513.40	1.90169
17	TcCLB.506513.50	2.18193
17	TcCLB.506513.60	2.41896
17	TcCLB.506513.7	2.57376
17	TcCLB.506513.70	2.02041
17	TcCLB.506513.80	1.96126
17	TcCLB.506513.90	1.66759
17	TcCLB.506515.10	2.86155
17	TcCLB.506515.20	2.45294
17	TcCLB.506517.100	2.18612
17	TcCLB.506517.110	1.72759
17	TcCLB.506517.130	2.15634
17	TcCLB.506517.14	2.37113
17	TcCLB.506517.140	1.89497
17	TcCLB.506517.149	1.13858
17	TcCLB.506517.158	2.68787
17	TcCLB.506517.30	2.2608
17	TcCLB.506517.40	1.37183
17	TcCLB.506517.50	2.04097
17	TcCLB.506519.100	2.3296
17	TcCLB.506519.110	2.34932
17	TcCLB.506519.120	2.29142
17	TcCLB.506519.130	2.31156
17	TcCLB.506519.140	2.20039
17	TcCLB.506519.51	2.72479
17	TcCLB.506519.60	2.97692
17	TcCLB.506519.70	2.30149
17	TcCLB.506519.80	2.11774
17	TcCLB.506519.90	2.47265
17	TcCLB.507047.100	2.56033
17	TcCLB.507047.110	2.65137
17	TcCLB.507047.120	2.61235
17	TcCLB.507047.130	2.41434
17	TcCLB.507047.134	2.10515
17	TcCLB.507047.140	2.41098
17	TcCLB.507047.150	2.50831
17	TcCLB.507047.160	2.27086
17	TcCLB.507047.170	2.64424
17	TcCLB.507047.180	1.5602
17	TcCLB.507047.50	3.24122
17	TcCLB.507047.60	2.52761
17	TcCLB.507047.70	2.67528
17	TcCLB.507047.80	3.21479
17	TcCLB.507047.90	2.3598
17	TcCLB.507975.80	2.71765
17	TcCLB.507979.10	2.04432
17	TcCLB.507979.20	2.04726
17	TcCLB.507979.4	1.20319
17	TcCLB.507979.50	2.50454
17	TcCLB.510053.10	1.72423
17	TcCLB.510053.20	2.63291
17	TcCLB.510053.30	3.4493
17	TcCLB.510053.40	3.32344
17	TcCLB.510053.50	3.60452
17	TcCLB.510053.60	2.89847
17	TcCLB.510053.70	2.38749
17	TcCLB.510053.79	2.34638
17	TcCLB.510055.100	2.18486
17	TcCLB.510055.110	1.70409
17	TcCLB.510055.130	2.44287
17	TcCLB.510055.140	1.46203
17	TcCLB.510055.150	2.05146
17	TcCLB.510055.160	2.85568
17	TcCLB.510055.50	1.6462
17	TcCLB.510055.60	2.26373
17	TcCLB.510055.70	1.53586
17	TcCLB.510055.80	2.54146
17	TcCLB.510057.30	3.62004
17	TcCLB.510057.4	2.81163
17	TcCLB.510057.40	2.59054
17	TcCLB.510057.50	3.3784
17	TcCLB.510057.60	2.1857
17	TcCLB.511303.100	2.00153
17	TcCLB.511303.110	2.45587
17	TcCLB.511303.120	2.89847
17	TcCLB.511303.130	2.56285
17	TcCLB.511303.140	2.25954
17	TcCLB.511303.150	2.17018
17	TcCLB.511303.160	2.96853
17	TcCLB.511303.20	2.33044
17	TcCLB.511303.24	2.29562
17	TcCLB.511303.30	2.35896
17	TcCLB.511303.34	2.38078
17	TcCLB.511303.40	2.69248
17	TcCLB.511303.50	2.41728
17	TcCLB.511303.60	2.89889
17	TcCLB.511303.64	1.4679
17	TcCLB.511303.70	2.29058
17	TcCLB.511303.80	2.77177
17	TcCLB.511303.9	2.64717
17	TcCLB.511303.90	2.9723
17	TcCLB.511305.10	2.79527
17	TcCLB.511305.20	2.16179
17	TcCLB.511305.40	2.88295
17	TcCLB.511307.10	3.05705
17	TcCLB.511307.20	3.05705
17	TcCLB.511307.3	2.84099
17	TcCLB.511307.6	2.29268
17	TcCLB.511309.14	2.32876
17	TcCLB.511309.20	3.00419
17	TcCLB.511309.30	2.20878
17	TcCLB.511309.40	2.65053
17	TcCLB.511309.60	2.64172
17	TcCLB.511309.7	1.98979
17	TcCLB.511309.70	2.85106
17	TcCLB.511311.60	1.94238
17	TcCLB.511311.70	2.57795
17	TcCLB.511311.80	2.61487
17	TcCLB.511313.10	2.88588
17	TcCLB.511313.20	2.0846
17	TcCLB.511313.40	2.3296
17	TcCLB.511315.20	2.58341
17	TcCLB.511315.30	2.08963
17	TcCLB.511315.9	2.25702
18	TcCLB.504017.10	1.35841
18	TcCLB.504017.20	1.65039
18	TcCLB.504017.30	1.67305
18	TcCLB.504017.40	1.68773
18	TcCLB.504017.50	1.56607
18	TcCLB.504017.54	1.44399
18	TcCLB.504017.60	1.52957
18	TcCLB.504017.70	1.45448
18	TcCLB.506963.100	2.58341
18	TcCLB.506963.110	2.77429
18	TcCLB.506963.14	2.79275
18	TcCLB.506963.30	1.77541
18	TcCLB.506963.40	1.87945
18	TcCLB.506963.60	1.90127
18	TcCLB.506963.70	1.86519
18	TcCLB.506963.80	2.40217
18	TcCLB.506963.90	2.66857
18	TcCLB.506967.20	0.624666
18	TcCLB.507237.40	0.597397
18	TcCLB.511587.120	1.53293
18	TcCLB.511589.10	1.87652
18	TcCLB.511589.100	1.69528
18	TcCLB.511589.110	2.02628
18	TcCLB.511589.120	1.92518
18	TcCLB.511589.130	1.64536
18	TcCLB.511589.140	1.39365
18	TcCLB.511589.150	1.58579
18	TcCLB.511589.160	2.10767
18	TcCLB.511589.170	1.27408
18	TcCLB.511589.180	1.5711
18	TcCLB.511589.190	1.38861
18	TcCLB.511589.20	1.42973
18	TcCLB.511589.200	1.58411
18	TcCLB.511589.209	1.68563
18	TcCLB.511589.220	1.33869
18	TcCLB.511589.230	1.6764
18	TcCLB.511589.240	1.58075
18	TcCLB.511589.250	1.37561
18	TcCLB.511589.260	1.24178
18	TcCLB.511589.29	1.53419
18	TcCLB.511589.40	2.04894
18	TcCLB.511589.50	2.0653
18	TcCLB.511589.60	1.29086
18	TcCLB.511589.70	1.35631
18	TcCLB.511589.74	2.0309
18	TcCLB.511589.80	1.87652
18	TcCLB.511589.90	1.5086
19	TcCLB.503715.10	1.76492
19	TcCLB.503715.20	1.31352
19	TcCLB.503715.30	1.45406
19	TcCLB.503715.40	2.18235
19	TcCLB.506401.100	2.09676
19	TcCLB.506401.110	1.92392
19	TcCLB.506401.12	1.83247
19	TcCLB.506401.130	0.880993
19	TcCLB.506401.140	1.99608
19	TcCLB.506401.150	1.88323
19	TcCLB.506401.160	1.41504
19	TcCLB.506401.170	1.57278
19	TcCLB.506401.180	1.88994
19	TcCLB.506401.200	1.42469
19	TcCLB.506401.210	1.30765
19	TcCLB.506401.220	1.98475
19	TcCLB.506401.230	2.00741
19	TcCLB.506401.24	2.10851
19	TcCLB.506401.240	1.7989
19	TcCLB.506401.250	1.7708
19	TcCLB.506401.290	1.98433
19	TcCLB.506401.300	1.55936
19	TcCLB.506401.304	2.00866
19	TcCLB.506401.310	1.8417
19	TcCLB.506401.320	2.98363
19	TcCLB.506401.330	1.2464
19	TcCLB.506401.350	2.8175
19	TcCLB.506401.360	2.66815
19	TcCLB.506401.370	2.83386
19	TcCLB.506401.50	1.67263
19	TcCLB.506401.70	2.13788
19	TcCLB.506401.80	1.81065
19	TcCLB.506401.90	1.40497
19	TcCLB.506487.37	1.60005
19	TcCLB.508567.100	1.94867
19	TcCLB.508567.20	1.83163
19	TcCLB.508567.30	2.11522
19	TcCLB.508567.40	1.53922
19	TcCLB.508567.49	1.30974
19	TcCLB.508567.60	2.00908
19	TcCLB.508567.70	1.0186
19	TcCLB.508567.80	2.11145
19	TcCLB.508567.89	2.03426
19	TcCLB.508569.10	1.702
19	TcCLB.508569.100	1.81485
19	TcCLB.508569.120	2.14333
19	TcCLB.508569.130	1.98811
19	TcCLB.508569.140	1.46161
19	TcCLB.508569.20	1.46958
19	TcCLB.508569.70	2.39882
19	TcCLB.508569.80	1.8031
19	TcCLB.508569.90	1.61935
19	TcCLB.508571.10	2.16598
19	TcCLB.508973.110	2.56705
19	TcCLB.508973.20	1.788
19	TcCLB.508973.30	1.52664
19	TcCLB.508973.50	1.39574
19	TcCLB.508973.60	1.35967
19	TcCLB.508973.69	1.9751
19	TcCLB.508973.80	2.08963
19	TcCLB.508973.9	1.53041
19	TcCLB.508973.90	2.31072
19	TcCLB.508975.10	2.8389
19	TcCLB.508975.20	2.95846
19	TcCLB.508975.4	2.7164
19	TcCLB.510855.10	1.48762
19	TcCLB.510855.20	2.3124
19	TcCLB.510855.40	1.79555
19	TcCLB.510857.10	2.16431
19	TcCLB.510857.20	1.87735
19	TcCLB.510857.30	1.9772
19	TcCLB.510857.4	1.8182
19	TcCLB.510857.40	2.42189
19	TcCLB.510857.50	1.88365
19	TcCLB.510857.54	1.54677
19	TcCLB.510857.60	2.56579
19	TcCLB.510859.24	2.47307
19	TcCLB.510859.30	2.00699
19	TcCLB.510859.40	2.42231
19	TcCLB.510861.110	2.20626
19	TcCLB.510861.125	1.68941
19	TcCLB.510861.14	2.29436
19	TcCLB.510861.140	2.02964
19	TcCLB.510861.150	1.97217
19	TcCLB.510861.30	1.30303
19	TcCLB.510861.60	2.19116
19	TcCLB.510861.70	2.2608
19	TcCLB.510861.80	1.47168
19	TcCLB.510861.94	2.18654
19	TcCLB.510863.20	2.0439
19	TcCLB.510863.30	1.72717
19	TcCLB.510863.9	1.84841
19	TcCLB.511393.10	1.33533
19	TcCLB.511393.30	1.78422
19	TcCLB.511393.40	1.99776
19	TcCLB.511393.49	1.76786
19	TcCLB.511393.60	1.86057
19	TcCLB.511393.70	1.78464
19	TcCLB.511393.79	0.745908
19	TcCLB.511393.88	1.13229
19	TcCLB.511395.10	1.44231
19	TcCLB.511395.14	1.18766
19	TcCLB.511395.20	1.35757
19	TcCLB.511395.30	1.63655
19	TcCLB.511395.40	1.73472
19	TcCLB.511395.50	1.44567
19	TcCLB.511395.60	1.72968
19	TcCLB.511395.70	1.39491
19	TcCLB.511395.80	1.33869
19	TcCLB.511395.90	1.95413
20	TcCLB.397937.10	2.71136
20	TcCLB.397937.5	1.80981
20	TcCLB.445011.10	2.23688
20	TcCLB.445011.19	1.4507
20	TcCLB.486901.10	2.05188
20	TcCLB.503527.10	2.01747
20	TcCLB.503527.20	1.65878
20	TcCLB.503527.29	1.87442
20	TcCLB.503527.4	1.74311
20	TcCLB.503527.40	2.6455
20	TcCLB.503527.50	2.04348
20	TcCLB.503527.60	2.11396
20	TcCLB.503611.10	2.2415
20	TcCLB.503611.30	2.58257
20	TcCLB.503611.50	1.77961
20	TcCLB.503795.10	2.42986
20	TcCLB.503915.9	2.12235
20	TcCLB.504009.10	1.86015
20	TcCLB.504009.20	2.03048
20	TcCLB.504009.30	1.93567
20	TcCLB.504009.40	2.13955
20	TcCLB.504009.60	2.14081
20	TcCLB.504009.70	2.05775
20	TcCLB.504097.10	1.95874
20	TcCLB.504097.20	2.3317
20	TcCLB.504097.30	2.15592
20	TcCLB.504097.4	1.80268
20	TcCLB.504163.10	1.9751
20	TcCLB.504163.100	2.18193
20	TcCLB.504163.110	2.82799
20	TcCLB.504163.20	2.02628
20	TcCLB.504163.60	2.21297
20	TcCLB.504163.70	1.72884
20	TcCLB.504163.80	2.36484
20	TcCLB.504163.90	1.89078
20	TcCLB.504203.10	2.07872
20	TcCLB.504203.20	2.49195
20	TcCLB.504203.29	2.12823
20	TcCLB.504203.40	2.09299
20	TcCLB.504203.50	1.57866
20	TcCLB.504203.60	2.28261
20	TcCLB.506341.10	2.34638
20	TcCLB.506341.20	1.76576
20	TcCLB.506565.12	1.98685
20	TcCLB.506565.20	1.29548
20	TcCLB.506567.10	1.556
20	TcCLB.506567.100	2.12697
20	TcCLB.506567.110	1.73849
20	TcCLB.506567.120	2.38749
20	TcCLB.506567.130	2.12949
20	TcCLB.506567.20	2.119
20	TcCLB.506567.34	2.37575
20	TcCLB.506567.50	1.58327
20	TcCLB.506567.60	2.2029
20	TcCLB.506567.70	1.71458
20	TcCLB.506567.74	1.09117
20	TcCLB.506567.80	1.97636
20	TcCLB.506567.90	2.39211
20	TcCLB.506677.10	2.61068
20	TcCLB.506677.20	2.77597
20	TcCLB.506677.30	2.91105
20	TcCLB.508145.40	1.74856
20	TcCLB.508145.49	2.15508
20	TcCLB.508169.100	2.08753
20	TcCLB.508169.110	1.94951
20	TcCLB.508169.120	1.77709
20	TcCLB.508169.129	2.17815
20	TcCLB.508169.30	2.02964
20	TcCLB.508169.40	2.17144
20	TcCLB.508169.50	2.04936
20	TcCLB.508169.60	2.25702
20	TcCLB.508169.69	2.32456
20	TcCLB.508169.80	1.99524
20	TcCLB.508169.90	2.3254
20	TcCLB.509677.10	1.97217
20	TcCLB.509757.10	2.26499
20	TcCLB.509757.20	2.12697
20	TcCLB.509757.30	2.71682
20	TcCLB.509757.40	2.1018
20	TcCLB.509757.49	2.4005
20	TcCLB.509759.10	2.05146
20	TcCLB.509759.19	1.84211
20	TcCLB.510123.10	1.41462
20	TcCLB.510123.20	2.18402
20	TcCLB.510123.24	1.38694
20	TcCLB.510123.30	1.26905
20	TcCLB.510123.40	1.75611
20	TcCLB.510123.50	1.98056
20	TcCLB.510123.60	1.63991
20	TcCLB.510123.70	2.00237
20	TcCLB.510125.10	2.18444
20	TcCLB.510251.10	2.12823
20	TcCLB.510253.10	2.12949
20	TcCLB.510253.20	2.38456
20	TcCLB.510253.29	1.55432
20	TcCLB.510255.10	1.13396
20	TcCLB.510255.20	1.74982
20	TcCLB.510255.29	1.85344
20	TcCLB.510255.4	1.30932
20	TcCLB.510257.10	2.10264
20	TcCLB.510257.100	2.09886
20	TcCLB.510257.120	1.80268
20	TcCLB.510257.130	2.32037
20	TcCLB.510257.139	1.69948
20	TcCLB.510257.20	1.788
20	TcCLB.510257.24	1.99314
20	TcCLB.510257.30	2.18277
20	TcCLB.510257.40	1.70829
20	TcCLB.510257.50	2.19074
20	TcCLB.510257.60	1.44483
20	TcCLB.510257.70	1.93147
20	TcCLB.510257.80	1.53209
20	TcCLB.510257.90	2.02251
20	TcCLB.510259.12	2.35519
20	TcCLB.510259.18	2.40511
20	TcCLB.510259.24	2.8326
20	TcCLB.510259.30	2.9249
20	TcCLB.510259.40	3.01132
20	TcCLB.510259.50	2.46804
20	TcCLB.510259.6	2.29268
20	TcCLB.510287.10	1.5946
20	TcCLB.510287.20	1.16962
20	TcCLB.510287.30	1.3991
20	TcCLB.510287.4	1.6462
20	TcCLB.510287.40	2.13578
20	TcCLB.510287.50	2.01873
20	TcCLB.510287.60	1.9621
20	TcCLB.510289.10	1.83918
20	TcCLB.510289.20	2.03384
20	TcCLB.510289.3	2.30652
20	TcCLB.510289.30	1.70913
20	TcCLB.510289.40	2.05691
20	TcCLB.510289.44	1.47629
20	TcCLB.510289.50	1.76157
20	TcCLB.510289.54	1.74353
20	TcCLB.510289.6	1.44357
20	TcCLB.510289.60	2.65179
20	TcCLB.510289.70	1.55055
20	TcCLB.510289.80	2.12361
20	TcCLB.510289.90	1.3475
20	TcCLB.510289.99	1.6827
20	TcCLB.510291.14	2.25828
20	TcCLB.510291.20	2.76632
20	TcCLB.510291.30	2.48021
20	TcCLB.510291.40	2.63627
20	TcCLB.510293.20	2.60019
20	TcCLB.510293.30	2.95888
20	TcCLB.510293.50	1.65795
20	TcCLB.510293.54	1.64368
20	TcCLB.510293.60	1.58285
20	TcCLB.510293.70	1.94532
20	TcCLB.510293.79	2.33757
20	TcCLB.510295.10	1.38694
20	TcCLB.510295.15	1.74059
20	TcCLB.510295.20	1.66298
20	TcCLB.510295.30	1.89036
20	TcCLB.510295.40	1.69822
20	TcCLB.510295.50	2.08376
20	TcCLB.510295.59	2.53978
20	TcCLB.510297.10	2.35351
20	TcCLB.510297.100	2.15717
20	TcCLB.510297.110	2.18822
20	TcCLB.510297.119	1.76786
20	TcCLB.510297.20	2.30275
20	TcCLB.510297.30	2.00069
20	TcCLB.510297.40	1.8396
20	TcCLB.510297.50	1.80226
20	TcCLB.510297.60	2.35393
20	TcCLB.510297.70	1.85848
20	TcCLB.510297.80	1.90924
20	TcCLB.510297.90	1.7859
20	TcCLB.510963.10	2.61277
20	TcCLB.510963.20	2.15508
20	TcCLB.510963.30	2.46133
20	TcCLB.510963.39	2.02083
20	TcCLB.510963.5	2.46342
20	TcCLB.510963.50	1.88575
20	TcCLB.510963.60	1.27031
20	TcCLB.510963.70	1.97804
20	TcCLB.510963.80	2.80156
21	TcCLB.404843.10	2.0611
21	TcCLB.404843.20	2.77765
21	TcCLB.414517.9	2.30485
21	TcCLB.503529.10	2.0632
21	TcCLB.503529.20	2.21297
21	TcCLB.503529.30	1.86393
21	TcCLB.503531.10	2.67235
21	TcCLB.503531.20	2.64927
21	TcCLB.503531.49	2.87959
21	TcCLB.503619.10	1.68438
21	TcCLB.503619.20	1.70535
21	TcCLB.503619.25	1.70116
21	TcCLB.503619.29	1.93944
21	TcCLB.503619.39	2.01034
21	TcCLB.503777.10	1.79807
21	TcCLB.503777.19	1.85428
21	TcCLB.503777.4	1.33408
21	TcCLB.503953.10	1.58789
21	TcCLB.503953.14	1.40665
21	TcCLB.503953.20	1.02824
21	TcCLB.503953.30	1.98014
21	TcCLB.503953.40	1.48594
21	TcCLB.503953.50	1.70787
21	TcCLB.503953.59	2.10683
21	TcCLB.503955.10	1.86393
21	TcCLB.503955.100	2.0653
21	TcCLB.503955.110	1.91176
21	TcCLB.503955.20	1.6462
21	TcCLB.503955.30	1.87232
21	TcCLB.503955.50	1.84086
21	TcCLB.503955.55	2.09718
21	TcCLB.503955.60	1.82533
21	TcCLB.503955.70	1.71164
21	TcCLB.503955.80	2.205
21	TcCLB.503955.89	1.81694
21	TcCLB.506607.10	2.09718
21	TcCLB.506607.19	2.16137
21	TcCLB.506947.100	1.86561
21	TcCLB.506947.20	1.89707
21	TcCLB.506947.30	1.76157
21	TcCLB.506947.40	1.9772
21	TcCLB.506947.50	2.08376
21	TcCLB.506947.60	1.85009
21	TcCLB.506947.70	1.64158
21	TcCLB.506947.80	1.37225
21	TcCLB.506947.90	1.63361
21	TcCLB.507803.40	2.42147
21	TcCLB.507803.49	1.87694
21	TcCLB.507805.20	1.70241
21	TcCLB.507805.30	1.89455
21	TcCLB.507805.9	1.83121
21	TcCLB.507807.20	1.44105
21	TcCLB.507807.30	1.83456
21	TcCLB.507807.40	1.57782
21	TcCLB.507809.100	2.09131
21	TcCLB.507809.110	2.0095
21	TcCLB.507809.119	2.00699
21	TcCLB.507809.130	1.85051
21	TcCLB.507809.14	2.53055
21	TcCLB.507809.140	2.03467
21	TcCLB.507809.150	1.702
21	TcCLB.507809.160	1.86267
21	TcCLB.507809.30	1.99063
21	TcCLB.507809.39	1.94154
21	TcCLB.507809.50	1.76283
21	TcCLB.507809.60	2.05943
21	TcCLB.507809.74	2.6283
21	TcCLB.507809.80	2.1362
21	TcCLB.507809.90	2.05062
21	TcCLB.507811.100	2.31785
21	TcCLB.507811.107	2.61026
21	TcCLB.507811.114	2.83512
21	TcCLB.507811.120	2.78729
21	TcCLB.507811.20	2.0804
21	TcCLB.507811.30	2.19577
21	TcCLB.507811.40	2.33463
[truncated: 4,585 more rows]

## Sheet: S162
Supplementary table 4:	List of genes used to estimate the chromosomal ploidy of the seven TcII field isolates, after the exclusion of genes with outlier coverages based on iterative Grubbs’ tests. Each isolate, S11, S154a, S162a, S15, S92a, S23b and S44a is represented in a different sheet.
Chromosome	Gene ID (TriTryp)	Median Coverage		Chromosome	Contains the chromosome number, from 1 to 41 based on the CL Brener predicted chromosomes.
1	TcCLB.410961.10	1.1555		Gene ID (TriTryp)	Contains the TriTryp gene ID of each gene used to estimate the median coverage of each chromosome. These genes were the ones not flagged as outliers by the Grubbs’ tests.
1	TcCLB.411427.30	1.39676		Median Coverage	Contains the median coverage of the respective gene.
1	TcCLB.411427.40	1.25757
1	TcCLB.411427.49	1.5061
1	TcCLB.421321.9	2.04068
1	TcCLB.463297.10	0.933596
1	TcCLB.503653.104	2.09353
1	TcCLB.503653.20	1.8793
1	TcCLB.503653.30	1.39999
1	TcCLB.503653.50	1.63521
1	TcCLB.503653.60	1.47342
1	TcCLB.503653.70	1.58639
1	TcCLB.503653.9	2.26661
1	TcCLB.503653.90	2.08022
1	TcCLB.506533.34	1.7159
1	TcCLB.506533.70	1.62431
1	TcCLB.510077.30	2.00396
1	TcCLB.510077.40	1.65457
2	TcCLB.419417.10	2.23111
2	TcCLB.419417.4	2.19197
2	TcCLB.449247.10	1.28985
2	TcCLB.449247.20	1.71105
2	TcCLB.449247.4	1.65175
2	TcCLB.506717.10	2.1484
2	TcCLB.506717.4	2.50425
2	TcCLB.507941.10	1.84823
2	TcCLB.507941.100	1.58598
2	TcCLB.507941.110	1.58639
2	TcCLB.507941.120	1.26967
2	TcCLB.507941.130	1.45405
2	TcCLB.507941.14	1.54523
2	TcCLB.507941.20	1.84218
2	TcCLB.507941.30	1.67273
2	TcCLB.507941.40	1.33624
2	TcCLB.507941.50	1.73042
2	TcCLB.507941.60	1.2491
2	TcCLB.507941.70	1.77238
2	TcCLB.507941.80	1.21359
2	TcCLB.508205.10	0.721782
2	TcCLB.508205.20	1.67837
2	TcCLB.508205.30	1.45083
2	TcCLB.508205.39	2.08506
2	TcCLB.508205.4	1.08207
2	TcCLB.508205.48	1.51498
2	TcCLB.510351.100	1.13936
2	TcCLB.510351.110	1.58961
2	TcCLB.510351.120	1.56218
2	TcCLB.510351.130	1.18212
2	TcCLB.510351.140	1.00945
2	TcCLB.510351.150	1.19988
2	TcCLB.510351.40	1.52385
2	TcCLB.510351.50	1.31567
2	TcCLB.510351.60	1.35117
2	TcCLB.510351.70	1.56783
2	TcCLB.510351.80	1.53394
2	TcCLB.510351.90	1.31728
2	TcCLB.510353.10	1.76028
2	TcCLB.510353.20	2.00437
2	TcCLB.510353.30	2.02615
3	TcCLB.404001.10	3.50643
3	TcCLB.404001.4	3.31761
3	TcCLB.505229.10	4.46908
3	TcCLB.505229.20	3.42413
3	TcCLB.505229.5	3.20061
3	TcCLB.505555.10	3.67871
3	TcCLB.505555.20	2.48367
3	TcCLB.505555.30	3.3975
3	TcCLB.505555.40	3.42009
3	TcCLB.505555.50	3.21877
3	TcCLB.505555.61	3.17237
3	TcCLB.506739.10	4.27017
3	TcCLB.506739.110	5.80532
3	TcCLB.506739.120	6.34111
3	TcCLB.506739.130	5.95056
3	TcCLB.506739.140	5.04642
3	TcCLB.506739.160	3.53145
3	TcCLB.506739.170	3.66499
3	TcCLB.506739.180	4.26977
3	TcCLB.506739.190	3.99784
3	TcCLB.506739.20	2.87462
3	TcCLB.506739.200	4.02124
3	TcCLB.506739.209	3.23975
3	TcCLB.506739.30	4.01156
3	TcCLB.506739.40	3.2696
3	TcCLB.506739.50	4.2153
3	TcCLB.506739.60	3.91594
3	TcCLB.506739.70	4.10355
3	TcCLB.506739.80	4.09306
3	TcCLB.506739.90	4.15519
3	TcCLB.506739.99	4.08418
3	TcCLB.507143.10	3.69162
3	TcCLB.507143.20	3.95628
3	TcCLB.507143.30	3.99703
3	TcCLB.507143.40	4.0632
3	TcCLB.507143.50	3.51289
3	TcCLB.507143.60	3.13888
3	TcCLB.507143.70	4.01842
3	TcCLB.507143.80	2.33238
3	TcCLB.507143.90	4.74585
3	TcCLB.507145.31	5.95258
3	TcCLB.509279.10	4.49207
4	TcCLB.422041.9	1.32011
4	TcCLB.506553.10	1.41895
4	TcCLB.506553.20	1.84541
4	TcCLB.506553.30	1.86316
4	TcCLB.506553.40	1.95555
4	TcCLB.509537.10	2.17624
4	TcCLB.509537.20	1.81757
4	TcCLB.509537.30	1.80304
4	TcCLB.509537.40	1.57912
4	TcCLB.509537.50	1.84177
4	TcCLB.509537.60	1.82322
4	TcCLB.509537.70	1.28218
4	TcCLB.509537.80	1.8567
4	TcCLB.510105.100	1.88898
4	TcCLB.510105.120	1.89382
4	TcCLB.510105.130	1.81111
4	TcCLB.510105.136	1.54967
4	TcCLB.510105.140	1.55492
4	TcCLB.510105.150	1.50529
4	TcCLB.510105.160	1.59325
4	TcCLB.510105.170	1.70097
4	TcCLB.510105.180	2.02414
4	TcCLB.510105.184	1.4367
4	TcCLB.510105.190	1.57791
4	TcCLB.510105.20	1.38708
4	TcCLB.510105.200	2.38321
4	TcCLB.510105.210	2.17422
4	TcCLB.510105.220	2.65433
4	TcCLB.510105.240	2.04592
4	TcCLB.510105.250	1.99872
4	TcCLB.510105.30	2.3005
4	TcCLB.510105.33	2.09756
4	TcCLB.510105.36	2.39088
4	TcCLB.510105.50	2.20448
4	TcCLB.510105.55	1.19382
4	TcCLB.510105.60	1.8212
4	TcCLB.510105.65	2.77456
4	TcCLB.510105.70	1.93376
4	TcCLB.510105.80	2.2065
4	TcCLB.510105.9	1.84581
4	TcCLB.510105.90	1.76956
5	TcCLB.470169.9	2.98113
5	TcCLB.506493.100	1.68564
5	TcCLB.506493.110	1.20674
5	TcCLB.506493.20	0.961434
5	TcCLB.506493.30	1.74777
5	TcCLB.506493.40	1.5767
5	TcCLB.506493.50	1.63157
5	TcCLB.506493.60	1.69693
5	TcCLB.506493.70	2.07215
5	TcCLB.506493.80	1.70056
5	TcCLB.506493.9	1.4367
5	TcCLB.506493.90	2.0197
5	TcCLB.506495.10	3.05295
5	TcCLB.506495.20	2.55105
5	TcCLB.506495.24	2.16656
5	TcCLB.506495.3	2.21981
5	TcCLB.506495.6	2.64909
5	TcCLB.506495.9	2.87422
5	TcCLB.508949.10	1.58921
5	TcCLB.508949.20	1.18333
5	TcCLB.508949.30	1.44276
5	TcCLB.508949.40	1.13371
5	TcCLB.508949.50	1.59728
5	TcCLB.508951.10	1.77722
5	TcCLB.508951.20	1.86114
5	TcCLB.508951.29	1.38587
5	TcCLB.508951.4	1.17849
5	TcCLB.508951.40	1.32616
5	TcCLB.508951.50	1.45325
5	TcCLB.508951.60	1.81152
5	TcCLB.508951.70	1.71832
5	TcCLB.508951.80	1.93215
5	TcCLB.508951.90	1.84258
5	TcCLB.508953.10	2.00195
5	TcCLB.508953.19	1.61382
5	TcCLB.508953.28	2.04955
5	TcCLB.508953.40	1.93578
5	TcCLB.508955.20	2.78747
5	TcCLB.510247.20	2.26661
6	TcCLB.506129.89	2.97669
6	TcCLB.506529.100	2.72817
6	TcCLB.506529.110	2.96096
6	TcCLB.506529.120	2.2884
6	TcCLB.506529.130	2.3352
6	TcCLB.506529.14	2.4397
6	TcCLB.506529.140	1.81595
6	TcCLB.506529.150	3.32286
6	TcCLB.506529.160	2.95935
6	TcCLB.506529.170	2.55589
6	TcCLB.506529.180	1.90592
6	TcCLB.506529.190	2.60834
6	TcCLB.506529.200	2.63698
6	TcCLB.506529.220	2.66402
6	TcCLB.506529.224	2.92384
6	TcCLB.506529.230	2.14316
6	TcCLB.506529.260	2.67572
6	TcCLB.506529.280	2.62892
6	TcCLB.506529.290	2.36142
6	TcCLB.506529.30	2.12137
6	TcCLB.506529.300	2.83427
6	TcCLB.506529.310	2.99485
6	TcCLB.506529.314	2.27307
6	TcCLB.506529.320	2.68701
6	TcCLB.506529.324	1.27734
6	TcCLB.506529.330	2.50667
6	TcCLB.506529.360	2.04189
6	TcCLB.506529.380	3.24701
6	TcCLB.506529.40	2.35053
6	TcCLB.506529.400	1.81434
6	TcCLB.506529.410	2.20085
6	TcCLB.506529.440	2.45785
6	TcCLB.506529.460	2.90609
6	TcCLB.506529.470	2.93635
6	TcCLB.506529.490	3.34707
6	TcCLB.506529.50	2.12742
6	TcCLB.506529.500	3.96718
6	TcCLB.506529.508	3.85421
6	TcCLB.506529.516	3.64804
6	TcCLB.506529.524	2.72171
6	TcCLB.506529.530	3.01058
6	TcCLB.506529.590	4.17133
6	TcCLB.506529.595	3.11347
6	TcCLB.506529.60	2.05883
6	TcCLB.506529.600	3.35393
6	TcCLB.506529.610	2.91053
6	TcCLB.506529.620	2.45099
6	TcCLB.506529.640	2.81733
6	TcCLB.506529.650	2.29163
6	TcCLB.506529.660	1.53878
6	TcCLB.506529.669	0.933193
6	TcCLB.506529.70	2.64505
6	TcCLB.506529.80	2.82419
6	TcCLB.506529.90	3.07917
6	TcCLB.506531.20	2.4514
6	TcCLB.506531.30	2.70194
6	TcCLB.506531.9	3.25266
6	TcCLB.507603.10	3.87116
6	TcCLB.507603.100	2.95249
6	TcCLB.507603.110	2.58817
6	TcCLB.507603.120	2.12621
6	TcCLB.507603.130	1.77157
6	TcCLB.507603.140	2.93151
6	TcCLB.507603.150	2.52039
6	TcCLB.507603.160	2.17866
6	TcCLB.507603.170	2.56799
6	TcCLB.507603.180	2.60955
6	TcCLB.507603.190	2.75439
6	TcCLB.507603.20	3.57219
6	TcCLB.507603.200	2.35779
6	TcCLB.507603.220	2.32874
6	TcCLB.507603.230	2.36949
6	TcCLB.507603.240	2.45301
6	TcCLB.507603.250	2.60269
6	TcCLB.507603.30	3.72228
6	TcCLB.507603.40	3.28453
6	TcCLB.507603.50	3.31358
6	TcCLB.507603.54	2.61076
6	TcCLB.507603.60	2.31987
6	TcCLB.507603.70	2.77255
6	TcCLB.507603.80	3.11266
6	TcCLB.507603.90	2.59624
6	TcCLB.507997.40	3.23813
6	TcCLB.507997.50	2.4873
6	TcCLB.507997.54	3.01623
6	TcCLB.507997.60	3.49715
6	TcCLB.507997.70	2.8367
6	TcCLB.507997.80	1.57025
6	TcCLB.507997.89	2.08506
6	TcCLB.510073.30	2.58615
6	TcCLB.510073.40	1.89906
6	TcCLB.510073.50	2.07699
6	TcCLB.510073.70	1.98863
6	TcCLB.510073.80	2.55145
6	TcCLB.510073.90	2.545
6	TcCLB.510075.30	2.51232
6	TcCLB.510075.40	3.09087
6	TcCLB.510075.50	2.31987
6	TcCLB.510075.60	2.74794
7	TcCLB.430605.10	0.833539
7	TcCLB.430605.20	0.675788
7	TcCLB.482369.10	1.15308
7	TcCLB.482369.20	0.953769
7	TcCLB.504449.30	1.08368
7	TcCLB.504449.40	1.05342
7	TcCLB.504881.30	0.879936
7	TcCLB.504881.40	0.82547
7	TcCLB.504881.50	1.10264
7	TcCLB.504883.10	0.927544
7	TcCLB.504883.30	0.783511
7	TcCLB.504883.40	1.11717
7	TcCLB.504883.50	0.915844
7	TcCLB.504883.60	0.93642
7	TcCLB.504883.70	0.93642
7	TcCLB.505843.10	1.0744
7	TcCLB.505843.24	1.12322
7	TcCLB.505843.40	0.922703
7	TcCLB.505977.13	0.921089
7	TcCLB.505977.26	0.735903
7	TcCLB.505977.40	1.10506
7	TcCLB.505983.20	0.644318
7	TcCLB.505983.30	0.797631
7	TcCLB.506579.100	0.808928
7	TcCLB.506579.30	0.983624
7	TcCLB.506579.50	0.964662
7	TcCLB.506579.60	0.677805
7	TcCLB.506579.70	1.03648
7	TcCLB.506579.80	1.09135
7	TcCLB.506579.90	0.93642
7	TcCLB.508277.120	0.628987
7	TcCLB.508277.130	0.679419
7	TcCLB.508277.140	0.943279
7	TcCLB.508277.150	0.921089
7	TcCLB.508277.160	1.00259
7	TcCLB.508277.170	1.15106
7	TcCLB.508277.180	0.802876
7	TcCLB.508277.190	1.07037
7	TcCLB.508277.20	1.08893
7	TcCLB.508277.200	0.710082
7	TcCLB.508277.210	0.901723
7	TcCLB.508277.220	0.845643
7	TcCLB.508277.230	1.03849
7	TcCLB.508277.250	0.727027
7	TcCLB.508277.260	1.09579
7	TcCLB.508277.269	0.809332
7	TcCLB.508277.280	0.754058
7	TcCLB.508277.290	1.00743
7	TcCLB.508277.30	1.13048
7	TcCLB.508277.300	0.745586
7	TcCLB.508277.310	0.996535
7	TcCLB.508277.320	0.734692
7	TcCLB.508277.330	0.976362
7	TcCLB.508277.340	0.867429
7	TcCLB.508277.350	0.956189
7	TcCLB.508277.360	1.00743
7	TcCLB.508277.370	0.942069
7	TcCLB.508277.380	0.996938
7	TcCLB.508277.390	0.74962
7	TcCLB.508277.40	1.1793
7	TcCLB.508277.401	0.91544
7	TcCLB.508277.50	1.11636
7	TcCLB.508277.60	0.966276
7	TcCLB.508277.65	0.757689
7	TcCLB.508277.70	0.727834
7	TcCLB.508277.80	1.028
7	TcCLB.508277.90	0.927948
7	TcCLB.509445.20	0.644318
7	TcCLB.509445.30	0.918265
7	TcCLB.509445.39	0.994114
8	TcCLB.417091.10	1.74535
8	TcCLB.503855.30	1.91117
8	TcCLB.503855.40	1.92166
8	TcCLB.503855.50	1.83855
8	TcCLB.503855.60	1.6808
8	TcCLB.503855.80	2.21094
8	TcCLB.504033.100	2.33238
8	TcCLB.504033.110	1.78933
8	TcCLB.504033.120	1.93981
8	TcCLB.504033.140	2.13952
8	TcCLB.504033.160	2.16817
8	TcCLB.504033.170	1.55653
8	TcCLB.504033.180	2.25693
8	TcCLB.504033.190	2.16333
8	TcCLB.504033.200	2.01566
8	TcCLB.504033.210	1.35359
8	TcCLB.504033.220	2.15889
8	TcCLB.504033.73	1.45647
8	TcCLB.504033.80	1.93578
8	TcCLB.504033.90	2.02817
8	TcCLB.504255.10	1.73647
8	TcCLB.504255.20	2.22909
8	TcCLB.504255.30	1.86235
8	TcCLB.504255.50	2.07537
8	TcCLB.504557.40	2.31624
8	TcCLB.504557.60	1.86921
8	TcCLB.506625.110	1.71993
8	TcCLB.506625.130	2.28961
8	TcCLB.506625.140	1.88696
8	TcCLB.506625.150	1.67111
8	TcCLB.506625.160	2.10927
8	TcCLB.506625.180	1.95393
8	TcCLB.506625.190	1.63157
8	TcCLB.506625.200	1.5525
8	TcCLB.506625.210	1.60616
8	TcCLB.506625.220	1.95474
8	TcCLB.506625.230	1.17406
8	TcCLB.506625.240	1.81636
8	TcCLB.506625.249	1.94264
8	TcCLB.506625.60	2.5103
8	TcCLB.506625.70	1.67474
8	TcCLB.506625.80	2.30454
8	TcCLB.506625.84	1.07884
8	TcCLB.506625.90	2.24644
8	TcCLB.506647.10	1.9031
8	TcCLB.506647.20	1.85267
8	TcCLB.506649.10	1.82483
8	TcCLB.506649.100	2.26702
8	TcCLB.506649.110	1.84742
8	TcCLB.506649.20	2.05076
8	TcCLB.506649.30	2.0778
8	TcCLB.506649.40	1.87728
8	TcCLB.506649.50	1.54766
8	TcCLB.506649.60	2.01647
8	TcCLB.506649.64	1.64691
8	TcCLB.506649.70	2.50546
8	TcCLB.506649.80	1.76068
8	TcCLB.506649.90	2.11249
8	TcCLB.508067.10	2.18068
8	TcCLB.508127.9	1.89584
8	TcCLB.508137.20	1.16478
8	TcCLB.508137.30	1.33261
8	TcCLB.508137.40	1.90794
8	TcCLB.509297.10	1.91077
8	TcCLB.509297.20	1.59486
8	TcCLB.510127.60	2.428
8	TcCLB.510241.10	1.9144
8	TcCLB.510241.100	1.76754
8	TcCLB.510241.110	1.77641
8	TcCLB.510241.120	1.6118
8	TcCLB.510241.124	1.58921
8	TcCLB.510241.130	2.23393
8	TcCLB.510241.20	2.12621
8	TcCLB.510241.30	1.90592
8	TcCLB.510241.40	1.53111
8	TcCLB.510241.5	2.0903
8	TcCLB.510241.60	1.45889
8	TcCLB.510241.70	2.07376
8	TcCLB.510241.90	2.07255
8	TcCLB.510243.10	1.34109
8	TcCLB.510243.100	2.25774
8	TcCLB.510243.110	1.82846
8	TcCLB.510243.119	2.20367
8	TcCLB.510243.128	1.92489
8	TcCLB.510243.20	1.76673
8	TcCLB.510243.30	1.62472
8	TcCLB.510243.50	2.08869
8	TcCLB.510243.54	2.05238
8	TcCLB.510243.60	1.98661
8	TcCLB.510243.70	1.89503
8	TcCLB.510243.80	1.46454
9	TcCLB.442629.9	2.12944
9	TcCLB.503803.10	1.92004
9	TcCLB.503803.20	1.55734
9	TcCLB.503803.4	2.42154
9	TcCLB.503805.10	2.10967
9	TcCLB.503805.20	1.77238
9	TcCLB.503805.3	2.00114
9	TcCLB.503805.30	2.05359
9	TcCLB.503805.40	1.97693
9	TcCLB.503805.6	1.98056
9	TcCLB.503805.9	1.96846
9	TcCLB.504247.10	2.20529
9	TcCLB.504247.20	1.9035
9	TcCLB.504247.30	1.89906
9	TcCLB.504247.34	1.78489
9	TcCLB.504247.40	1.8103
9	TcCLB.504247.50	1.88979
9	TcCLB.504247.70	1.90028
9	TcCLB.504247.79	1.9854
9	TcCLB.506473.10	2.10927
9	TcCLB.506473.14	2.09756
9	TcCLB.506473.20	1.78731
9	TcCLB.506473.6	2.36627
9	TcCLB.506563.10	2.10039
9	TcCLB.506563.100	1.37619
9	TcCLB.506563.110	0.94691
9	TcCLB.506563.120	1.87042
9	TcCLB.506563.130	2.12903
9	TcCLB.506563.160	1.94223
9	TcCLB.506563.170	1.44962
9	TcCLB.506563.180	1.46091
9	TcCLB.506563.190	2.0084
9	TcCLB.506563.20	1.40685
9	TcCLB.506563.200	2.48165
9	TcCLB.506563.210	2.68661
9	TcCLB.506563.220	2.25411
9	TcCLB.506563.30	1.96039
9	TcCLB.506563.4	1.9612
9	TcCLB.506563.50	1.61503
9	TcCLB.506563.60	1.32132
9	TcCLB.506563.70	1.01267
9	TcCLB.506563.79	1.12524
9	TcCLB.506563.90	1.45889
9	TcCLB.506891.20	1.68402
9	TcCLB.506891.30	1.92529
9	TcCLB.508993.10	1.95353
9	TcCLB.508993.20	1.84379
9	TcCLB.508995.10	2.07618
9	TcCLB.508995.20	1.92448
9	TcCLB.508995.30	2.0665
9	TcCLB.508995.40	2.28679
9	TcCLB.508995.50	2.43042
9	TcCLB.508995.60	2.02293
9	TcCLB.508995.69	1.97209
9	TcCLB.508997.20	2.41024
9	TcCLB.510953.30	1.75705
9	TcCLB.510953.40	1.54322
9	TcCLB.510953.49	2.14921
9	TcCLB.510955.10	1.47826
9	TcCLB.510955.20	1.63157
9	TcCLB.510955.30	1.92125
9	TcCLB.510955.4	2.05601
9	TcCLB.510955.40	1.82604
9	TcCLB.510955.50	1.52506
9	TcCLB.510955.60	1.70541
9	TcCLB.510957.9	2.56799
9	TcCLB.511417.100	1.24869
9	TcCLB.511417.120	2.09232
9	TcCLB.511417.129	2.19157
9	TcCLB.511417.30	2.21578
9	TcCLB.511417.40	2.20327
9	TcCLB.511417.50	2.39451
9	TcCLB.511417.60	2.09474
9	TcCLB.511417.70	1.50166
9	TcCLB.511417.94	2.07901
9	TcCLB.511419.10	1.89422
9	TcCLB.511419.20	1.38062
9	TcCLB.511419.30	1.94143
9	TcCLB.511419.4	1.66022
9	TcCLB.511419.60	1.98137
9	TcCLB.511419.70	1.84984
9	TcCLB.511419.80	1.56621
9	TcCLB.511421.100	2.63093
9	TcCLB.511421.120	2.69912
9	TcCLB.511421.150	2.54016
9	TcCLB.511421.155	1.9144
9	TcCLB.511421.160	2.34408
9	TcCLB.511421.170	2.04027
9	TcCLB.511421.180	1.7752
9	TcCLB.511421.185	1.99388
9	TcCLB.511421.190	1.8563
9	TcCLB.511421.20	1.868
9	TcCLB.511421.200	2.27872
9	TcCLB.511421.210	1.84258
9	TcCLB.511421.24	2.16938
9	TcCLB.511421.30	1.97532
9	TcCLB.511421.40	1.44477
9	TcCLB.511421.50	1.9269
9	TcCLB.511421.60	1.8567
9	TcCLB.511421.90	2.8254
9	TcCLB.511423.100	1.49884
9	TcCLB.511423.104	1.81434
9	TcCLB.511423.110	2.2529
9	TcCLB.511423.130	2.15365
9	TcCLB.511423.140	1.67394
9	TcCLB.511423.149	1.39071
9	TcCLB.511423.160	1.75624
9	TcCLB.511423.170	1.7284
9	TcCLB.511423.40	1.94264
9	TcCLB.511423.50	1.8329
9	TcCLB.511423.60	2.43727
9	TcCLB.511423.70	1.97572
9	TcCLB.511423.80	2.12944
9	TcCLB.511423.90	1.99468
9	TcCLB.511425.10	1.98702
9	TcCLB.511425.19	1.72437
9	TcCLB.511425.30	1.57711
9	TcCLB.511425.40	1.97895
9	TcCLB.511425.49	2.08344
9	TcCLB.511427.10	2.22586
9	TcCLB.511427.19	2.15284
9	TcCLB.511429.10	2.04754
9	TcCLB.511429.20	1.86639
9	TcCLB.511429.30	1.76229
9	TcCLB.511431.10	2.5918
9	TcCLB.511431.30	1.9144
9	TcCLB.511431.40	2.25047
9	TcCLB.511431.50	2.08344
9	TcCLB.511431.54	1.58477
9	TcCLB.511431.60	2.24725
9	TcCLB.511431.90	1.88454
9	TcCLB.511433.10	2.17664
9	TcCLB.511433.20	2.29082
9	TcCLB.511435.10	1.92569
9	TcCLB.511435.20	1.95555
9	TcCLB.511435.30	2.01123
9	TcCLB.511435.40	1.46011
9	TcCLB.511435.49	1.44477
10	TcCLB.416883.18	1.92085
10	TcCLB.416883.9	1.98944
10	TcCLB.417797.9	1.79376
10	TcCLB.426397.9	2.0205
10	TcCLB.482471.10	1.50731
10	TcCLB.482471.19	2.2537
10	TcCLB.503479.10	1.67394
10	TcCLB.503479.20	1.84379
10	TcCLB.503479.30	1.74091
10	TcCLB.503479.49	1.4597
10	TcCLB.504133.30	1.95272
10	TcCLB.504133.45	1.83653
10	TcCLB.504181.40	1.9027
10	TcCLB.504181.50	1.79296
10	TcCLB.504229.110	2.21457
10	TcCLB.506457.10	1.56621
10	TcCLB.506457.110	1.70016
10	TcCLB.506457.120	2.00074
10	TcCLB.506457.130	1.79417
10	TcCLB.506457.140	1.40201
10	TcCLB.506457.149	1.7986
10	TcCLB.506457.20	1.4593
10	TcCLB.506457.30	1.86598
10	TcCLB.506457.4	1.52668
10	TcCLB.506457.40	1.6929
10	TcCLB.506457.50	1.55815
10	TcCLB.506457.60	1.49763
10	TcCLB.506457.70	1.63924
10	TcCLB.506457.80	1.65296
10	TcCLB.506457.90	1.21884
10	TcCLB.506457.99	1.43106
10	TcCLB.506869.20	2.008
10	TcCLB.506869.30	1.70258
10	TcCLB.506869.34	1.37336
10	TcCLB.506869.4	1.97169
10	TcCLB.506869.40	1.89543
10	TcCLB.506869.50	1.88333
10	TcCLB.506869.54	1.97007
10	TcCLB.506869.60	2.2303
10	TcCLB.506869.70	1.97128
10	TcCLB.507933.20	1.14138
10	TcCLB.507933.29	1.72598
10	TcCLB.508779.20	1.89463
10	TcCLB.508779.30	1.65255
10	TcCLB.508779.40	1.77884
10	TcCLB.508779.50	1.47624
10	TcCLB.508779.70	1.68281
10	TcCLB.508779.80	1.59002
10	TcCLB.508779.9	2.00558
10	TcCLB.508779.90	1.61301
10	TcCLB.508781.110	2.06246
10	TcCLB.508781.120	1.76633
10	TcCLB.508781.129	1.705
10	TcCLB.508781.15	1.43146
10	TcCLB.508781.20	1.79134
10	TcCLB.508781.30	1.78206
10	TcCLB.508781.40	1.52789
10	TcCLB.508781.60	1.79255
10	TcCLB.508781.70	1.7982
10	TcCLB.508781.80	1.86921
10	TcCLB.508781.90	1.91641
10	TcCLB.508783.10	2.04955
10	TcCLB.508785.10	1.15388
10	TcCLB.508785.4	1.94102
10	TcCLB.508787.10	1.65255
10	TcCLB.508787.14	1.19786
10	TcCLB.508787.30	2.2888
10	TcCLB.508787.5	1.01146
10	TcCLB.509245.10	2.43606
10	TcCLB.509247.10	1.59486
10	TcCLB.509247.20	1.27936
10	TcCLB.509247.50	1.83855
10	TcCLB.509247.60	1.39596
10	TcCLB.509967.10	2.06529
10	TcCLB.509967.100	1.61987
10	TcCLB.509967.120	2.04068
10	TcCLB.509967.140	1.67636
10	TcCLB.509967.150	1.46051
10	TcCLB.509967.160	1.97249
10	TcCLB.509967.170	1.42864
10	TcCLB.509967.180	1.34391
10	TcCLB.509967.189	1.85953
10	TcCLB.509967.3	1.86396
10	TcCLB.509967.40	1.75665
10	TcCLB.509967.50	1.50691
10	TcCLB.509967.60	2.66603
10	TcCLB.509967.7	1.51659
10	TcCLB.509967.70	2.14154
10	TcCLB.509967.80	1.72477
10	TcCLB.509967.90	2.08223
10	TcCLB.511131.20	1.74979
10	TcCLB.511131.30	1.67152
10	TcCLB.511131.40	1.96483
10	TcCLB.511131.50	1.7167
10	TcCLB.511131.60	1.37941
10	TcCLB.511131.70	1.64569
10	TcCLB.511131.80	1.6582
10	TcCLB.511131.89	1.65255
10	TcCLB.511131.98	1.75543
10	TcCLB.511133.10	1.47221
10	TcCLB.511133.20	1.40685
10	TcCLB.511133.30	1.60414
10	TcCLB.511133.4	1.71025
10	TcCLB.511135.10	1.42541
10	TcCLB.511135.20	1.69451
10	TcCLB.511135.30	1.91359
10	TcCLB.511135.40	1.84137
10	TcCLB.511137.10	1.71711
10	TcCLB.511137.20	1.891
10	TcCLB.511139.10	1.75866
10	TcCLB.511139.30	1.76633
10	TcCLB.511139.40	1.85953
10	TcCLB.511141.10	1.70662
10	TcCLB.511141.20	1.69693
10	TcCLB.511141.30	1.97411
10	TcCLB.511143.12	1.34754
10	TcCLB.511143.19	1.27895
10	TcCLB.511143.30	1.54685
10	TcCLB.511143.39	2.00275
10	TcCLB.511143.6	1.78085
10	TcCLB.511145.10	1.44598
10	TcCLB.511145.24	1.51215
10	TcCLB.511145.30	2.00921
10	TcCLB.511145.40	1.91238
10	TcCLB.511145.43	2.09232
10	TcCLB.511145.49	2.42678
10	TcCLB.511145.50	1.73647
10	TcCLB.511145.60	2.40621
10	TcCLB.511145.70	2.31059
10	TcCLB.511145.80	2.01566
10	TcCLB.511145.89	2.10483
10	TcCLB.511911.102	1.868
10	TcCLB.511911.110	2.04148
10	TcCLB.511911.120	2.15405
10	TcCLB.511911.130	2.4639
10	TcCLB.511911.140	2.62932
10	TcCLB.511911.150	2.33197
10	TcCLB.511911.159	2.48529
10	TcCLB.511911.94	2.1246
10	TcCLB.511911.98	1.85226
11	TcCLB.405165.10	2.41428
11	TcCLB.405165.19	1.75584
11	TcCLB.420989.10	2.00719
11	TcCLB.427247.10	2.2069
11	TcCLB.427247.4	1.64005
11	TcCLB.480975.10	2.56557
11	TcCLB.504213.10	1.65457
11	TcCLB.504213.100	1.49803
11	TcCLB.504213.110	1.84218
11	TcCLB.504213.120	1.17002
11	TcCLB.504213.130	1.57388
11	TcCLB.504213.140	1.36449
11	TcCLB.504213.20	1.77884
11	TcCLB.504213.29	1.28057
11	TcCLB.504213.40	2.02373
11	TcCLB.504213.50	1.88333
11	TcCLB.504213.60	1.75059
11	TcCLB.504213.70	1.41451
11	TcCLB.504213.80	1.9035
11	TcCLB.504213.90	1.80587
11	TcCLB.506605.10	1.82402
11	TcCLB.506605.100	1.91238
11	TcCLB.506605.120	1.34028
11	TcCLB.506605.130	1.78005
11	TcCLB.506605.139	1.71549
11	TcCLB.506605.150	1.50247
11	TcCLB.506605.160	2.06932
11	TcCLB.506605.170	1.95111
11	TcCLB.506605.180	1.99791
11	TcCLB.506605.190	1.89947
11	TcCLB.506605.194	2.20852
11	TcCLB.506605.200	2.39047
11	TcCLB.506605.210	2.1367
11	TcCLB.506605.214	2.03059
11	TcCLB.506605.220	2.10563
11	TcCLB.506605.229	2.43889
11	TcCLB.506605.30	1.83492
11	TcCLB.506605.40	1.63399
11	TcCLB.506605.50	1.56581
11	TcCLB.506605.59	1.39313
11	TcCLB.506605.70	1.70541
11	TcCLB.506605.80	1.93538
11	TcCLB.506605.90	1.29267
11	TcCLB.506657.10	2.84396
11	TcCLB.506657.20	2.29243
11	TcCLB.506657.30	2.36385
11	TcCLB.506657.40	2.04592
11	TcCLB.506657.50	1.75221
11	TcCLB.506657.70	1.97814
11	TcCLB.506657.79	2.12702
11	TcCLB.506657.88	1.52869
11	TcCLB.506659.10	1.91883
11	TcCLB.506659.20	2.23313
11	TcCLB.506659.30	2.1137
11	TcCLB.506659.35	1.65618
11	TcCLB.506659.39	1.55371
11	TcCLB.506661.10	2.2646
11	TcCLB.506661.100	1.74656
11	TcCLB.506661.110	1.9612
11	TcCLB.506661.120	2.17664
11	TcCLB.506661.130	2.08022
11	TcCLB.506661.140	1.565
11	TcCLB.506661.150	1.36489
11	TcCLB.506661.20	1.64852
11	TcCLB.506661.30	2.33278
11	TcCLB.506661.40	1.39596
11	TcCLB.506661.50	1.80264
11	TcCLB.506661.60	1.50126
11	TcCLB.506661.70	1.81232
11	TcCLB.506661.80	1.58356
11	TcCLB.506661.90	1.72397
11	TcCLB.506795.10	1.64005
11	TcCLB.506795.20	1.76996
11	TcCLB.506795.29	1.17406
11	TcCLB.506795.40	2.35497
11	TcCLB.506795.44	1.95353
11	TcCLB.506795.50	2.35457
11	TcCLB.506795.60	1.86074
11	TcCLB.506795.80	2.31745
11	TcCLB.508089.30	1.8676
11	TcCLB.508089.40	2.31301
11	TcCLB.508089.50	2.2416
11	TcCLB.508089.60	1.95757
11	TcCLB.508089.71	1.61544
11	TcCLB.508265.10	2.3356
11	TcCLB.508265.110	1.95515
11	TcCLB.508265.30	2.27509
11	TcCLB.508265.40	2.15486
11	TcCLB.508265.44	2.02172
11	TcCLB.508265.60	2.25047
11	TcCLB.508265.70	1.65901
11	TcCLB.508265.80	2.67531
11	TcCLB.508675.20	1.95555
11	TcCLB.508675.40	1.81797
11	TcCLB.508675.50	1.79538
11	TcCLB.508675.60	1.72881
11	TcCLB.508675.9	1.6808
11	TcCLB.510167.10	3.04972
11	TcCLB.510167.20	2.98678
11	TcCLB.510167.29	2.6269
11	TcCLB.510167.4	2.20045
11	TcCLB.510403.89	2.36627
11	TcCLB.510405.9	1.58477
11	TcCLB.510407.100	1.73446
11	TcCLB.510407.20	1.93336
11	TcCLB.510407.30	2.33117
11	TcCLB.510407.40	1.86881
11	TcCLB.510407.60	2.33238
11	TcCLB.510407.70	1.82523
11	TcCLB.510407.80	1.81515
11	TcCLB.510407.9	2.12742
11	TcCLB.510407.90	2.08909
11	TcCLB.510409.10	2.10321
11	TcCLB.510409.30	1.82443
11	TcCLB.510409.50	1.61866
11	TcCLB.510409.60	1.36368
11	TcCLB.510989.10	2.3356
11	TcCLB.510989.20	1.55936
11	TcCLB.510989.30	1.80224
11	TcCLB.510989.40	1.59042
11	TcCLB.510989.50	2.20892
11	TcCLB.510989.69	2.70759
12	TcCLB.419043.10	2.82298
12	TcCLB.445553.10	1.9148
12	TcCLB.503571.10	1.89261
12	TcCLB.503571.19	2.03342
12	TcCLB.503595.10	1.36166
12	TcCLB.503595.19	1.64892
12	TcCLB.503689.10	2.01123
12	TcCLB.503689.20	1.26645
12	TcCLB.503689.30	1.8801
12	TcCLB.503689.34	1.37619
12	TcCLB.503689.4	1.98379
12	TcCLB.503689.40	1.88172
12	TcCLB.503895.10	1.17325
12	TcCLB.503895.19	2.15042
12	TcCLB.503897.10	2.12258
12	TcCLB.503897.100	1.74575
12	TcCLB.503897.110	1.88858
12	TcCLB.503897.120	1.97814
12	TcCLB.503897.130	1.45768
12	TcCLB.503897.140	2.0318
12	TcCLB.503897.150	1.39111
12	TcCLB.503897.170	1.83613
12	TcCLB.503897.20	1.48875
12	TcCLB.503897.30	1.62229
12	TcCLB.503897.40	2.43485
12	TcCLB.503897.50	1.5416
12	TcCLB.503897.60	1.96765
12	TcCLB.503897.70	0.994518
12	TcCLB.503897.80	1.61987
12	TcCLB.503897.90	1.62673
12	TcCLB.503905.10	2.04027
12	TcCLB.503905.40	1.5993
12	TcCLB.503905.50	2.08788
12	TcCLB.505941.30	1.87849
12	TcCLB.505941.40	2.25451
12	TcCLB.505941.49	1.44437
12	TcCLB.505943.10	1.57186
12	TcCLB.505943.120	1.83249
12	TcCLB.505943.20	1.72961
12	TcCLB.505943.30	2.06004
12	TcCLB.505943.40	2.0205
12	TcCLB.505943.50	2.16535
12	TcCLB.505945.10	1.34633
12	TcCLB.505945.5	2.17705
12	TcCLB.505945.50	1.94788
12	TcCLB.505945.60	1.73123
12	TcCLB.505945.69	0.760514
12	TcCLB.505945.80	1.50328
12	TcCLB.506685.20	2.83266
12	TcCLB.506685.30	2.27509
12	TcCLB.506685.50	1.88373
12	TcCLB.506865.10	1.96927
12	TcCLB.506865.2	1.4008
12	TcCLB.506865.20	1.97814
12	TcCLB.506865.30	1.79296
12	TcCLB.506865.4	1.53313
12	TcCLB.506865.40	1.74858
12	TcCLB.506865.50	1.39475
12	TcCLB.506865.60	2.05157
12	TcCLB.506865.70	2.27549
12	TcCLB.506865.79	2.13549
12	TcCLB.506867.10	1.62835
12	TcCLB.508987.20	1.49319
12	TcCLB.508987.30	1.95393
12	TcCLB.508987.39	2.09474
12	TcCLB.508987.9	2.11854
12	TcCLB.508989.100	1.66425
12	TcCLB.508989.110	1.47786
12	TcCLB.508989.120	1.5182
12	TcCLB.508989.20	1.9846
12	TcCLB.508989.30	1.70783
12	TcCLB.508989.50	1.97088
12	TcCLB.508989.60	1.81192
12	TcCLB.508989.70	1.56178
12	TcCLB.508989.80	2.04189
12	TcCLB.508989.9	1.60253
12	TcCLB.508989.90	2.30171
12	TcCLB.509473.10	2.00437
12	TcCLB.509475.10	2.39733
12	TcCLB.511407.10	1.6465
12	TcCLB.511407.20	1.57267
12	TcCLB.511407.30	1.60535
12	TcCLB.511407.40	1.99549
12	TcCLB.511407.50	1.81394
12	TcCLB.511407.60	1.29792
12	TcCLB.511407.70	1.94062
12	TcCLB.511407.80	1.73889
12	TcCLB.511409.10	1.52587
12	TcCLB.511409.20	1.10345
12	TcCLB.511409.30	1.93094
12	TcCLB.511409.40	1.891
12	TcCLB.511409.50	1.62431
12	TcCLB.511409.60	1.79134
12	TcCLB.511409.70	2.26258
12	TcCLB.511411.16	1.88898
12	TcCLB.511411.24	1.60938
12	TcCLB.511411.8	1.7046
12	TcCLB.511571.10	1.62996
12	TcCLB.511571.20	1.19382
12	TcCLB.511571.40	1.57106
12	TcCLB.511571.49	1.90391
12	TcCLB.511573.10	1.63763
12	TcCLB.511573.20	1.66345
12	TcCLB.511573.30	1.06512
12	TcCLB.511573.40	1.62754
12	TcCLB.511575.10	1.34431
12	TcCLB.511575.100	2.05682
12	TcCLB.511575.110	1.83734
12	TcCLB.511575.20	1.75624
12	TcCLB.511575.30	1.83451
12	TcCLB.511575.40	1.60091
12	TcCLB.511575.50	1.70056
12	TcCLB.511575.60	2.15001
12	TcCLB.511575.70	1.3778
12	TcCLB.511575.90	1.86437
13	TcCLB.503853.10	2.62327
13	TcCLB.506857.10	2.60794
13	TcCLB.506857.100	2.79998
13	TcCLB.506857.110	2.08304
13	TcCLB.506857.120	1.59244
13	TcCLB.506857.20	2.43929
13	TcCLB.506857.30	2.44454
13	TcCLB.506857.40	2.21739
13	TcCLB.506857.50	3.32528
13	TcCLB.506857.60	2.90407
13	TcCLB.506857.70	2.82621
13	TcCLB.506857.80	3.01865
13	TcCLB.506857.90	2.79998
13	TcCLB.506859.10	2.53854
13	TcCLB.506859.100	2.2771
13	TcCLB.506859.110	2.43889
13	TcCLB.506859.120	2.0778
13	TcCLB.506859.130	1.82604
13	TcCLB.506859.150	2.77174
13	TcCLB.506859.160	2.53289
13	TcCLB.506859.20	2.70759
13	TcCLB.506859.240	3.15583
13	TcCLB.506859.249	3.65047
13	TcCLB.506859.30	2.5567
13	TcCLB.506859.4	3.07231
13	TcCLB.506859.49	2.87987
13	TcCLB.506859.70	3.04326
13	TcCLB.506859.80	2.71324
13	TcCLB.506859.90	2.36304
13	TcCLB.506861.10	2.9186
13	TcCLB.506861.20	2.75318
13	TcCLB.506861.39	2.16212
13	TcCLB.506863.10	1.98984
13	TcCLB.506863.20	2.03906
13	TcCLB.506863.30	2.07376
13	TcCLB.506863.4	2.28719
13	TcCLB.506863.40	1.3306
13	TcCLB.506863.50	1.67353
13	TcCLB.506863.60	1.56299
13	TcCLB.506863.70	1.81232
13	TcCLB.506863.80	1.89664
13	TcCLB.508321.30	2.00033
13	TcCLB.508321.50	2.89116
13	TcCLB.508321.60	2.55508
13	TcCLB.508323.100	2.92667
13	TcCLB.508323.110	3.9345
13	TcCLB.508323.120	3.87761
13	TcCLB.508323.190	3.00453
13	TcCLB.508323.20	2.92707
13	TcCLB.508323.30	2.61722
13	TcCLB.508323.40	2.6382
13	TcCLB.508323.50	2.46027
13	TcCLB.508323.80	3.5383
13	TcCLB.508323.84	2.42678
13	TcCLB.508323.9	2.79272
13	TcCLB.508323.90	3.85703
13	TcCLB.508323.94	3.44954
13	TcCLB.508325.90	1.75665
13	TcCLB.510165.10	2.3941
13	TcCLB.510165.20	2.87664
13	TcCLB.510165.30	3.41404
13	TcCLB.510165.40	3.18689
13	TcCLB.510165.50	2.8722
13	TcCLB.510165.54	2.86211
13	TcCLB.510521.10	3.51652
13	TcCLB.510523.20	4.26937
13	TcCLB.510523.29	3.35433
13	TcCLB.510525.10	3.85139
13	TcCLB.510525.120	3.20021
13	TcCLB.510525.130	3.30148
13	TcCLB.510525.139	3.14574
13	TcCLB.510525.20	3.66539
13	TcCLB.510525.30	3.20545
13	TcCLB.510525.40	3.12678
13	TcCLB.510525.50	2.59704
13	TcCLB.510525.60	3.09128
13	TcCLB.510525.70	3.03923
13	TcCLB.510529.10	2.08102
13	TcCLB.510529.20	2.57122
13	TcCLB.510529.30	2.58978
13	TcCLB.510529.39	3.25346
13	TcCLB.510531.10	2.27872
13	TcCLB.510531.100	2.85525
13	TcCLB.510531.109	2.91739
13	TcCLB.510531.20	1.95071
13	TcCLB.510531.30	2.94361
13	TcCLB.510531.50	2.85203
13	TcCLB.510531.54	2.43606
13	TcCLB.510531.70	2.779
13	TcCLB.510531.90	2.87744
13	TcCLB.510533.10	2.86655
13	TcCLB.510533.100	1.92489
13	TcCLB.510533.110	2.48892
13	TcCLB.510533.120	2.69064
13	TcCLB.510533.130	2.41186
13	TcCLB.510533.150	2.87381
13	TcCLB.510533.160	2.18633
13	TcCLB.510533.170	2.23877
13	TcCLB.510533.190	1.8918
13	TcCLB.510533.220	2.75036
13	TcCLB.510533.230	3.09894
13	TcCLB.510533.40	3.19214
13	TcCLB.510533.50	2.18955
13	TcCLB.510533.60	2.15122
13	TcCLB.510533.70	2.62206
13	TcCLB.510533.80	2.02575
13	TcCLB.510533.90	2.63941
13	TcCLB.510535.100	1.95716
13	TcCLB.510535.20	1.77238
13	TcCLB.510535.30	1.77238
13	TcCLB.510535.40	1.78287
13	TcCLB.510535.50	1.44558
13	TcCLB.510535.60	1.69976
13	TcCLB.510535.64	1.24708
13	TcCLB.510535.70	1.728
13	TcCLB.510535.80	1.74938
13	TcCLB.510535.90	1.2729
14	TcCLB.421619.10	1.97976
14	TcCLB.503821.10	1.05019
14	TcCLB.503821.19	1.44679
14	TcCLB.503821.5	2.12339
14	TcCLB.504011.40	1.96442
14	TcCLB.504011.60	1.98742
14	TcCLB.504087.10	1.64206
14	TcCLB.504087.20	2.20609
14	TcCLB.504089.14	2.102
14	TcCLB.504089.30	1.91157
14	TcCLB.504089.40	2.12621
14	TcCLB.504089.50	2.08829
14	TcCLB.504089.54	2.6854
14	TcCLB.504089.60	1.56581
14	TcCLB.504089.70	2.46592
14	TcCLB.504101.10	1.32454
14	TcCLB.506179.20	1.54362
14	TcCLB.506179.30	2.03099
14	TcCLB.506179.40	1.50085
14	TcCLB.506179.50	1.43872
14	TcCLB.506179.59	1.7982
14	TcCLB.506181.10	1.30074
14	TcCLB.506181.104	1.42662
14	TcCLB.506181.110	1.26604
14	TcCLB.506181.120	1.3665
14	TcCLB.506181.130	1.73365
14	TcCLB.506181.140	1.93739
14	TcCLB.506181.150	1.83128
14	TcCLB.506181.20	1.60817
14	TcCLB.506181.30	1.34754
14	TcCLB.506181.40	1.41008
14	TcCLB.506181.59	1.66506
14	TcCLB.506181.70	1.65054
14	TcCLB.506181.80	1.74494
14	TcCLB.506181.90	1.78811
14	TcCLB.506181.97	1.23215
14	TcCLB.506227.10	2.12903
14	TcCLB.506227.100	1.13976
14	TcCLB.506227.110	1.16195
14	TcCLB.506227.120	1.52022
14	TcCLB.506227.130	2.06327
14	TcCLB.506227.140	1.29307
14	TcCLB.506227.150	1.71469
14	TcCLB.506227.160	1.40846
14	TcCLB.506227.170	0.928351
14	TcCLB.506227.180	1.55048
14	TcCLB.506227.20	1.79054
14	TcCLB.506227.200	1.70702
14	TcCLB.506227.205	1.63157
14	TcCLB.506227.210	1.40604
14	TcCLB.506227.220	1.43428
14	TcCLB.506227.230	1.69451
14	TcCLB.506227.240	1.79094
14	TcCLB.506227.30	1.54806
14	TcCLB.506227.40	1.56299
14	TcCLB.506227.50	1.68402
14	TcCLB.506227.80	1.66667
14	TcCLB.506227.90	1.60737
14	TcCLB.506239.10	1.44518
14	TcCLB.506239.20	1.85186
14	TcCLB.506239.40	1.94022
14	TcCLB.506239.50	1.868
14	TcCLB.506733.10	1.27331
14	TcCLB.506733.100	1.59809
14	TcCLB.506733.110	1.73647
14	TcCLB.506733.120	1.77278
14	TcCLB.506733.130	2.0895
14	TcCLB.506733.140	1.34633
14	TcCLB.506733.20	2.05359
14	TcCLB.506733.30	1.85711
14	TcCLB.506733.40	2.06731
14	TcCLB.506733.50	1.77803
14	TcCLB.506733.60	1.9269
14	TcCLB.506733.70	1.99388
14	TcCLB.506733.80	1.99025
14	TcCLB.506733.90	2.07094
14	TcCLB.506735.10	2.08869
14	TcCLB.506735.20	1.64045
14	TcCLB.506735.30	1.73809
14	TcCLB.506735.40	2.02535
14	TcCLB.506735.50	1.87687
14	TcCLB.506735.60	1.62956
14	TcCLB.506735.70	1.88131
14	TcCLB.506735.80	1.43549
14	TcCLB.506737.10	1.63763
14	TcCLB.506737.100	1.71509
14	TcCLB.506737.135	1.36933
14	TcCLB.506737.140	1.36691
14	TcCLB.506737.20	2.09918
14	TcCLB.506737.30	1.51336
14	TcCLB.506737.40	2.15808
14	TcCLB.506737.50	1.90391
14	TcCLB.506737.60	1.09175
14	TcCLB.506737.70	1.58114
14	TcCLB.506737.81	1.44719
14	TcCLB.507099.10	1.74293
14	TcCLB.507099.100	1.21803
14	TcCLB.507099.110	1.93376
14	TcCLB.507099.120	1.98056
14	TcCLB.507099.130	1.74373
14	TcCLB.507099.140	1.60616
14	TcCLB.507099.20	1.98984
14	TcCLB.507099.30	1.4948
14	TcCLB.507099.40	1.91036
14	TcCLB.507099.50	1.55653
14	TcCLB.507099.70	1.69572
14	TcCLB.507099.90	1.67999
14	TcCLB.507629.10	1.68483
14	TcCLB.507629.20	2.08425
14	TcCLB.507629.30	1.82281
14	TcCLB.507629.39	1.83249
14	TcCLB.508731.20	1.36529
14	TcCLB.508731.30	1.52062
14	TcCLB.508731.40	1.6465
14	TcCLB.508731.50	1.74051
14	TcCLB.508731.60	1.90189
14	TcCLB.508731.9	1.94102
14	TcCLB.509581.50	2.15486
14	TcCLB.509583.10	1.90149
14	TcCLB.509583.19	2.15647
14	TcCLB.509585.10	2.33883
14	TcCLB.509589.10	2.02454
14	TcCLB.509589.20	2.09353
14	TcCLB.509589.30	2.15808
14	TcCLB.509589.40	1.78126
14	TcCLB.509589.50	1.70783
14	TcCLB.509591.10	1.28783
14	TcCLB.509591.20	2.16615
14	TcCLB.509591.30	2.02454
14	TcCLB.509591.40	1.78408
14	TcCLB.509591.50	1.49964
14	TcCLB.509591.60	2.14921
14	TcCLB.509625.10	1.6812
14	TcCLB.509625.20	1.67918
14	TcCLB.509625.30	1.448
14	TcCLB.511045.10	1.67797
14	TcCLB.511045.20	1.82967
14	TcCLB.511045.29	1.64569
14	TcCLB.511045.40	2.1012
14	TcCLB.511045.50	1.88817
14	TcCLB.511047.40	1.97411
14	TcCLB.511047.50	2.05359
14	TcCLB.511049.40	1.93538
14	TcCLB.511051.20	1.49521
14	TcCLB.511051.30	1.82806
14	TcCLB.511051.59	1.95313
14	TcCLB.511051.70	2.47923
14	TcCLB.511051.80	2.56235
15	TcCLB.474341.9	1.89221
15	TcCLB.479379.9	2.07336
15	TcCLB.503813.10	1.10224
15	TcCLB.503813.20	1.63359
15	TcCLB.503813.30	1.8567
15	TcCLB.506713.10	1.99509
15	TcCLB.506713.14	1.69007
15	TcCLB.506713.20	1.54483
15	TcCLB.506713.24	1.8333
15	TcCLB.506713.30	1.92125
15	TcCLB.506713.40	1.80385
15	TcCLB.509231.10	1.72961
15	TcCLB.509231.20	2.21658
15	TcCLB.509231.23	1.62875
15	TcCLB.509231.26	2.15607
15	TcCLB.509231.30	1.42299
15	TcCLB.509231.39	1.15146
15	TcCLB.509231.5	1.30599
15	TcCLB.509231.50	1.38466
15	TcCLB.509233.120	1.6578
15	TcCLB.509233.140	1.4714
15	TcCLB.509233.150	1.5295
15	TcCLB.509233.160	1.85993
15	TcCLB.509233.180	1.60293
15	TcCLB.509233.200	1.68806
15	TcCLB.509233.210	1.64892
15	TcCLB.509233.40	1.61665
15	TcCLB.509233.50	1.43509
15	TcCLB.509233.60	2.01889
15	TcCLB.509233.70	1.48149
15	TcCLB.509233.80	1.55532
15	TcCLB.509453.10	1.31002
15	TcCLB.509453.20	1.05786
15	TcCLB.509453.30	1.21117
15	TcCLB.509453.4	1.22408
15	TcCLB.509453.40	1.84581
15	TcCLB.509453.50	1.71953
15	TcCLB.509453.60	1.44316
15	TcCLB.509453.70	1.8333
15	TcCLB.509453.79	1.61342
15	TcCLB.509453.90	1.83492
15	TcCLB.509455.100	1.74616
15	TcCLB.509455.110	1.59567
15	TcCLB.509455.114	2.89963
15	TcCLB.509455.120	2.4401
15	TcCLB.509455.130	2.64747
15	TcCLB.509455.140	2.31826
15	TcCLB.509455.20	1.93739
15	TcCLB.509455.30	1.91399
15	TcCLB.509455.40	1.60212
15	TcCLB.509455.50	1.78408
15	TcCLB.509455.60	1.55008
15	TcCLB.509455.70	1.70339
15	TcCLB.509455.80	2.65353
15	TcCLB.509455.9	1.60737
15	TcCLB.509455.90	2.102
15	TcCLB.511867.10	1.2144
15	TcCLB.511867.100	1.76431
15	TcCLB.511867.110	1.95434
15	TcCLB.511867.120	1.88293
15	TcCLB.511867.130	2.4167
15	TcCLB.511867.140	2.4756
15	TcCLB.511867.150	2.8137
15	TcCLB.511867.160	2.90044
15	TcCLB.511867.170	2.69347
15	TcCLB.511867.180	2.29607
15	TcCLB.511867.190	2.37514
15	TcCLB.511867.20	1.42541
15	TcCLB.511867.200	1.79336
15	TcCLB.511867.209	2.21336
15	TcCLB.511867.30	1.73123
15	TcCLB.511867.40	2.08869
15	TcCLB.511867.50	1.60656
15	TcCLB.511867.60	1.77238
15	TcCLB.511867.70	1.78448
15	TcCLB.511867.80	1.88696
15	TcCLB.511867.90	1.78045
15	TcCLB.511869.9	2.2299
15	TcCLB.511871.10	1.51578
15	TcCLB.511871.100	1.5759
15	TcCLB.511871.110	1.64408
15	TcCLB.511871.20	1.74454
15	TcCLB.511871.30	1.7163
15	TcCLB.511871.34	2.09878
15	TcCLB.511871.4	1.46212
15	TcCLB.511871.40	1.81716
15	TcCLB.511871.60	1.6227
15	TcCLB.511871.70	1.32939
15	TcCLB.511871.80	1.5763
15	TcCLB.511871.90	1.59325
15	TcCLB.511875.50	1.28864
15	TcCLB.511875.64	1.21844
16	TcCLB.414145.9	2.24846
16	TcCLB.442383.19	2.74148
16	TcCLB.458015.10	1.91157
16	TcCLB.458015.4	1.94587
16	TcCLB.503675.10	1.83128
16	TcCLB.503675.20	2.19238
16	TcCLB.503675.40	1.80385
16	TcCLB.503757.20	2.36949
16	TcCLB.503757.30	2.03705
16	TcCLB.503757.40	1.78973
16	TcCLB.503757.49	1.07763
16	TcCLB.503969.10	2.05803
16	TcCLB.503969.20	2.36344
16	TcCLB.503971.10	2.26016
16	TcCLB.503971.20	1.29186
16	TcCLB.503971.30	2.82943
16	TcCLB.503971.40	1.77077
16	TcCLB.503971.5	2.84033
16	TcCLB.503971.50	1.89463
16	TcCLB.503971.59	2.00154
16	TcCLB.506363.10	2.96378
16	TcCLB.506363.100	2.27993
16	TcCLB.506363.110	2.1831
16	TcCLB.506363.120	1.42743
16	TcCLB.506363.130	1.89382
16	TcCLB.506363.140	1.67394
16	TcCLB.506363.150	2.07295
16	TcCLB.506363.159	1.49763
16	TcCLB.506363.20	2.65998
16	TcCLB.506363.30	3.14574
16	TcCLB.506363.40	2.03099
16	TcCLB.506363.50	2.62165
16	TcCLB.506363.60	2.76569
16	TcCLB.506673.10	1.81999
16	TcCLB.506673.20	2.29324
16	TcCLB.506673.30	2.57969
16	TcCLB.506673.40	2.30252
16	TcCLB.506673.50	1.79497
16	TcCLB.506673.60	2.06004
16	TcCLB.507163.30	1.49238
16	TcCLB.507163.80	3.13606
16	TcCLB.507163.90	2.56961
16	TcCLB.507165.10	3.11387
16	TcCLB.507165.20	2.99404
16	TcCLB.507165.30	2.40742
16	TcCLB.507165.40	2.52644
16	TcCLB.507165.50	2.72171
16	TcCLB.507837.10	2.14961
16	TcCLB.507837.20	2.41145
16	TcCLB.507837.30	2.18794
16	TcCLB.507837.40	1.70984
16	TcCLB.507837.60	1.83007
16	TcCLB.507837.80	2.24483
16	TcCLB.507837.90	1.65457
16	TcCLB.507839.18	1.28178
16	TcCLB.507841.30	2.22506
16	TcCLB.507841.34	1.87647
16	TcCLB.507841.40	2.22264
16	TcCLB.508143.65	1.18818
16	TcCLB.508439.10	1.50449
16	TcCLB.508439.30	1.90955
16	TcCLB.509819.10	2.10039
16	TcCLB.509819.20	2.13065
16	TcCLB.509819.30	1.64005
16	TcCLB.509819.40	2.125
16	TcCLB.509823.10	1.12846
16	TcCLB.509823.4	2.359
16	TcCLB.509825.20	1.94506
16	TcCLB.509825.30	2.27589
16	TcCLB.509825.40	2.20771
16	TcCLB.509827.10	1.78045
16	TcCLB.509827.20	2.23151
16	TcCLB.510283.100	1.08893
16	TcCLB.510283.110	2.45503
16	TcCLB.510283.114	2.04148
16	TcCLB.510283.120	2.11048
16	TcCLB.510283.130	1.45647
16	TcCLB.510283.140	2.88874
16	TcCLB.510283.150	2.008
16	TcCLB.510283.160	2.31382
16	TcCLB.510283.40	2.31745
16	TcCLB.510283.46	3.37975
16	TcCLB.510283.50	2.02091
16	TcCLB.510283.60	2.0544
16	TcCLB.510283.70	2.39289
16	TcCLB.510283.80	2.79595
16	TcCLB.510283.90	2.41347
16	TcCLB.510285.100	2.2654
16	TcCLB.510285.110	2.24886
16	TcCLB.510285.120	2.28477
16	TcCLB.510285.130	1.70863
16	TcCLB.510285.140	1.84742
16	TcCLB.510285.20	2.13267
16	TcCLB.510285.30	2.1718
16	TcCLB.510285.40	2.32471
16	TcCLB.510285.60	2.81451
16	TcCLB.510285.70	1.99509
16	TcCLB.510285.74	1.65094
16	TcCLB.510285.80	2.01365
16	TcCLB.510285.90	2.08586
16	TcCLB.510717.30	1.87889
16	TcCLB.510717.40	2.27226
16	TcCLB.510719.10	2.17543
16	TcCLB.510719.100	2.18875
16	TcCLB.510719.110	2.0088
16	TcCLB.510719.120	2.09151
16	TcCLB.510719.130	2.26016
16	TcCLB.510719.140	1.50328
16	TcCLB.510719.150	2.36183
16	TcCLB.510719.170	1.78892
16	TcCLB.510719.180	2.39209
16	TcCLB.510719.20	1.67636
16	TcCLB.510719.200	2.16777
16	TcCLB.510719.210	1.6808
16	TcCLB.510719.220	2.60229
16	TcCLB.510719.230	1.91601
16	TcCLB.510719.240	2.28033
16	TcCLB.510719.250	1.82564
16	TcCLB.510719.260	1.72074
16	TcCLB.510719.270	1.70339
16	TcCLB.510719.280	2.22909
16	TcCLB.510719.290	1.32777
16	TcCLB.510719.300	2.38402
16	TcCLB.510719.310	1.64368
16	TcCLB.510719.40	1.99105
16	TcCLB.510719.50	1.91359
16	TcCLB.510719.60	1.80748
16	TcCLB.510719.70	2.16656
16	TcCLB.510719.74	2.30615
16	TcCLB.510719.80	2.25814
16	TcCLB.510719.90	1.46737
17	TcCLB.503493.10	1.6582
17	TcCLB.503493.20	1.86477
17	TcCLB.503493.30	1.6808
17	TcCLB.503493.40	2.2533
17	TcCLB.503751.20	1.37135
17	TcCLB.503967.10	2.28114
17	TcCLB.503967.19	2.08344
17	TcCLB.503967.4	2.57001
17	TcCLB.506513.100	1.74091
17	TcCLB.506513.110	1.46979
17	TcCLB.506513.120	1.35279
17	TcCLB.506513.130	1.56662
17	TcCLB.506513.14	1.93659
17	TcCLB.506513.150	1.97612
17	TcCLB.506513.160	1.74131
17	TcCLB.506513.170	1.65296
17	TcCLB.506513.180	1.53434
17	TcCLB.506513.190	1.8446
17	TcCLB.506513.20	1.72518
17	TcCLB.506513.200	0.849677
17	TcCLB.506513.24	2.02535
17	TcCLB.506513.30	1.15792
17	TcCLB.506513.40	1.37619
17	TcCLB.506513.50	1.50085
17	TcCLB.506513.60	1.6933
17	TcCLB.506513.7	1.80183
17	TcCLB.506513.70	1.63278
17	TcCLB.506513.80	1.54725
17	TcCLB.506513.90	1.39515
17	TcCLB.506515.20	1.7978
17	TcCLB.506517.100	1.63077
17	TcCLB.506517.110	1.49077
17	TcCLB.506517.130	1.47423
17	TcCLB.506517.14	1.51578
17	TcCLB.506517.140	1.45284
17	TcCLB.506517.149	1.05584
17	TcCLB.506517.158	1.99751
17	TcCLB.506517.30	1.58921
17	TcCLB.506517.40	1.09538
17	TcCLB.506517.50	1.53878
17	TcCLB.506519.100	1.64005
17	TcCLB.506519.110	1.75665
17	TcCLB.506519.120	1.64691
17	TcCLB.506519.130	1.54967
17	TcCLB.506519.51	2.06771
17	TcCLB.506519.60	2.20246
17	TcCLB.506519.70	1.57227
17	TcCLB.506519.80	1.6925
17	TcCLB.506519.90	1.81555
17	TcCLB.507047.100	1.77682
17	TcCLB.507047.110	1.7744
17	TcCLB.507047.120	1.93538
17	TcCLB.507047.130	1.88172
17	TcCLB.507047.134	1.70581
17	TcCLB.507047.140	1.55613
17	TcCLB.507047.150	1.87082
17	TcCLB.507047.160	1.39555
17	TcCLB.507047.170	1.69371
17	TcCLB.507047.180	1.00824
17	TcCLB.507047.50	2.2412
17	TcCLB.507047.60	1.93739
17	TcCLB.507047.70	2.10604
17	TcCLB.507047.80	2.15687
17	TcCLB.507047.90	1.75826
17	TcCLB.507975.80	2.07659
17	TcCLB.507979.10	1.54362
17	TcCLB.507979.20	1.54322
17	TcCLB.507979.4	0.787142
17	TcCLB.507979.50	1.91803
17	TcCLB.510053.10	1.12927
17	TcCLB.510053.20	2.03261
17	TcCLB.510053.30	2.65756
17	TcCLB.510053.40	2.50506
17	TcCLB.510053.50	2.26339
17	TcCLB.510053.60	1.99186
17	TcCLB.510053.70	1.53071
17	TcCLB.510053.79	2.91376
17	TcCLB.510055.100	1.78045
17	TcCLB.510055.110	1.27936
17	TcCLB.510055.130	1.90875
17	TcCLB.510055.140	1.11475
17	TcCLB.510055.150	1.61301
17	TcCLB.510055.160	1.72639
17	TcCLB.510055.50	1.28944
17	TcCLB.510055.60	1.54604
17	TcCLB.510055.70	1.20593
17	TcCLB.510055.80	1.87849
17	TcCLB.510057.30	2.90004
17	TcCLB.510057.4	2.20569
17	TcCLB.510057.40	1.49157
17	TcCLB.510057.50	1.86881
17	TcCLB.510057.60	1.78368
17	TcCLB.511303.100	1.52506
17	TcCLB.511303.110	1.71872
17	TcCLB.511303.120	2.10846
17	TcCLB.511303.130	1.6812
17	TcCLB.511303.140	1.69613
17	TcCLB.511303.150	1.5525
17	TcCLB.511303.160	2.23272
17	TcCLB.511303.20	1.70097
17	TcCLB.511303.24	1.59688
17	TcCLB.511303.30	1.90471
17	TcCLB.511303.34	1.73486
17	TcCLB.511303.40	1.8103
17	TcCLB.511303.50	1.50731
17	TcCLB.511303.60	1.94385
17	TcCLB.511303.64	1.35238
17	TcCLB.511303.70	1.82846
17	TcCLB.511303.80	2.02414
17	TcCLB.511303.9	1.99388
17	TcCLB.511303.90	1.9854
17	TcCLB.511305.10	2.21578
17	TcCLB.511305.20	1.5993
17	TcCLB.511305.40	2.29849
17	TcCLB.511307.10	2.29607
17	TcCLB.511307.20	2.11209
17	TcCLB.511307.3	1.99872
17	TcCLB.511307.6	1.64973
17	TcCLB.511309.14	1.67071
17	TcCLB.511309.20	2.31422
17	TcCLB.511309.30	1.66224
17	TcCLB.511309.40	1.7869
17	TcCLB.511309.60	1.82644
17	TcCLB.511309.7	1.45889
17	TcCLB.511309.70	2.04512
17	TcCLB.511311.60	1.42985
17	TcCLB.511311.70	1.89785
17	TcCLB.511313.10	2.09071
17	TcCLB.511313.20	1.63117
17	TcCLB.511313.40	1.68402
17	TcCLB.511315.20	1.84258
17	TcCLB.511315.30	1.68725
17	TcCLB.511315.9	1.66183
18	TcCLB.504017.10	1.41573
18	TcCLB.504017.20	2.15647
18	TcCLB.504017.30	1.83693
18	TcCLB.504017.40	2.24079
18	TcCLB.504017.50	1.76996
18	TcCLB.504017.54	1.822
18	TcCLB.504017.60	2.19117
18	TcCLB.504017.70	1.78489
18	TcCLB.506961.30	4.00833
18	TcCLB.506963.10	3.84533
18	TcCLB.506963.100	3.40194
18	TcCLB.506963.110	3.39306
18	TcCLB.506963.14	3.03156
18	TcCLB.506963.30	1.76391
18	TcCLB.506963.40	2.49335
18	TcCLB.506963.60	2.3114
18	TcCLB.506963.70	2.39088
18	TcCLB.506963.80	2.74471
18	TcCLB.506963.90	2.80361
18	TcCLB.506965.60	1.20028
18	TcCLB.511587.120	2.18511
18	TcCLB.511589.10	2.33843
18	TcCLB.511589.100	1.9733
18	TcCLB.511589.110	2.4054
18	TcCLB.511589.120	2.41065
18	TcCLB.511589.130	2.03543
18	TcCLB.511589.140	2.00437
18	TcCLB.511589.150	1.99025
18	TcCLB.511589.160	2.74672
18	TcCLB.511589.170	1.46132
18	TcCLB.511589.180	1.8914
18	TcCLB.511589.190	1.71146
18	TcCLB.511589.20	1.79739
18	TcCLB.511589.200	2.27065
18	TcCLB.511589.209	2.13105
18	TcCLB.511589.220	1.78973
18	TcCLB.511589.230	1.97814
18	TcCLB.511589.240	1.90149
18	TcCLB.511589.250	1.98298
18	TcCLB.511589.260	1.51013
18	TcCLB.511589.29	1.95676
18	TcCLB.511589.40	2.68137
18	TcCLB.511589.50	2.58333
18	TcCLB.511589.60	1.57872
18	TcCLB.511589.70	1.91641
18	TcCLB.511589.74	2.38846
18	TcCLB.511589.80	1.81474
18	TcCLB.511589.90	1.95393
18	TcCLB.511605.10	0.697171
19	TcCLB.503715.10	1.5642
19	TcCLB.503715.20	1.76633
19	TcCLB.503715.30	1.54846
19	TcCLB.503715.40	2.27145
19	TcCLB.506401.100	2.04592
19	TcCLB.506401.110	1.92287
19	TcCLB.506401.12	2.008
19	TcCLB.506401.130	0.787949
19	TcCLB.506401.140	1.98137
19	TcCLB.506401.150	1.86154
19	TcCLB.506401.160	1.20472
19	TcCLB.506401.170	1.46454
19	TcCLB.506401.180	2.14517
19	TcCLB.506401.200	1.65618
19	TcCLB.506401.210	1.17688
19	TcCLB.506401.220	2.0431
19	TcCLB.506401.230	1.78287
19	TcCLB.506401.24	1.9733
19	TcCLB.506401.240	1.46656
19	TcCLB.506401.250	1.50085
19	TcCLB.506401.290	2.04512
19	TcCLB.506401.300	1.53353
19	TcCLB.506401.304	2.06206
19	TcCLB.506401.310	1.84298
19	TcCLB.506401.330	1.20552
19	TcCLB.506401.350	2.82701
19	TcCLB.506401.360	2.71041
19	TcCLB.506401.370	3.19053
19	TcCLB.506401.50	1.72961
19	TcCLB.506401.70	2.00517
19	TcCLB.506401.80	1.71912
19	TcCLB.506401.90	1.6699
19	TcCLB.506487.37	1.73082
19	TcCLB.508567.100	1.94183
19	TcCLB.508567.20	1.48794
19	TcCLB.508567.30	1.86961
19	TcCLB.508567.40	1.49601
19	TcCLB.508567.49	1.64126
19	TcCLB.508567.60	1.68281
19	TcCLB.508567.70	1.05625
19	TcCLB.508567.80	1.94183
19	TcCLB.508567.89	1.96079
19	TcCLB.508569.10	1.51498
19	TcCLB.508569.100	1.54281
19	TcCLB.508569.120	2.0899
19	TcCLB.508569.130	1.96564
19	TcCLB.508569.140	1.47907
19	TcCLB.508569.20	1.55048
19	TcCLB.508569.70	2.29808
19	TcCLB.508569.80	1.62431
19	TcCLB.508569.90	1.82523
19	TcCLB.508571.10	2.23958
19	TcCLB.508973.110	2.65151
19	TcCLB.508973.20	1.81434
19	TcCLB.508973.30	1.59647
19	TcCLB.508973.50	1.3189
19	TcCLB.508973.60	1.34754
19	TcCLB.508973.69	1.93376
19	TcCLB.508973.80	2.02857
19	TcCLB.508973.9	1.9261
19	TcCLB.508973.90	2.35295
19	TcCLB.508975.10	2.69791
19	TcCLB.508975.20	2.97629
19	TcCLB.508975.4	2.60027
19	TcCLB.509513.5	3.06747
19	TcCLB.510855.10	1.48714
19	TcCLB.510855.20	2.2182
19	TcCLB.510855.40	1.75019
19	TcCLB.510857.10	2.00195
19	TcCLB.510857.20	1.69895
19	TcCLB.510857.30	1.91964
19	TcCLB.510857.4	1.65336
19	TcCLB.510857.40	2.12903
19	TcCLB.510857.50	1.80869
19	TcCLB.510857.54	1.42944
19	TcCLB.510857.60	2.44131
19	TcCLB.510859.24	2.03906
19	TcCLB.510859.30	1.85307
19	TcCLB.510859.40	2.3469
19	TcCLB.510861.110	2.31543
19	TcCLB.510861.125	1.68846
19	TcCLB.510861.14	2.35053
19	TcCLB.510861.140	1.9386
19	TcCLB.510861.150	1.81676
19	TcCLB.510861.30	1.40524
19	TcCLB.510861.60	2.16696
19	TcCLB.510861.70	1.96604
19	TcCLB.510861.80	1.48068
19	TcCLB.510861.94	2.19762
19	TcCLB.510863.20	1.7869
19	TcCLB.510863.30	1.62189
19	TcCLB.510863.9	1.84783
19	TcCLB.511393.10	1.34633
19	TcCLB.511393.20	1.62835
19	TcCLB.511393.30	1.81797
19	TcCLB.511393.40	1.84137
19	TcCLB.511393.49	2.15001
19	TcCLB.511393.60	1.6691
19	TcCLB.511393.70	1.55855
19	TcCLB.511393.79	0.774231
19	TcCLB.511393.88	1.32172
19	TcCLB.511395.10	1.50206
19	TcCLB.511395.14	1.21642
19	TcCLB.511395.20	1.58719
19	TcCLB.511395.30	1.67676
19	TcCLB.511395.40	1.42622
19	TcCLB.511395.50	1.54039
19	TcCLB.511395.60	1.70379
19	TcCLB.511395.70	1.44034
19	TcCLB.511395.80	1.36328
19	TcCLB.511395.90	1.80829
20	TcCLB.397937.10	2.72292
20	TcCLB.397937.5	1.74656
20	TcCLB.445011.10	2.21901
20	TcCLB.445011.19	1.29792
20	TcCLB.486901.10	1.81232
20	TcCLB.503527.10	1.75907
20	TcCLB.503527.20	1.52789
20	TcCLB.503527.29	1.43872
20	TcCLB.503527.4	1.6001
20	TcCLB.503527.40	2.39733
20	TcCLB.503527.50	1.7748
20	TcCLB.503527.60	1.84742
20	TcCLB.503611.10	1.91722
20	TcCLB.503611.30	2.25168
20	TcCLB.503611.50	1.68846
20	TcCLB.503795.10	2.25007
20	TcCLB.503915.9	2.03301
20	TcCLB.504009.10	1.78973
20	TcCLB.504009.20	1.74494
20	TcCLB.504009.30	1.96362
20	TcCLB.504009.40	2.00679
20	TcCLB.504009.60	1.86517
20	TcCLB.504009.70	1.73002
20	TcCLB.504097.10	2.07255
20	TcCLB.504097.20	2.36183
20	TcCLB.504097.30	1.98137
20	TcCLB.504097.4	2.12661
20	TcCLB.504163.10	1.93376
20	TcCLB.504163.100	2.04027
20	TcCLB.504163.110	2.62892
20	TcCLB.504163.20	2.08385
20	TcCLB.504163.60	1.89019
20	TcCLB.504163.70	1.7397
20	TcCLB.504163.80	2.30292
20	TcCLB.504163.90	1.96886
20	TcCLB.504203.10	2.02938
20	TcCLB.504203.20	2.36183
20	TcCLB.504203.29	1.81111
20	TcCLB.504203.40	1.83088
20	TcCLB.504203.50	1.76149
20	TcCLB.504203.60	2.45866
20	TcCLB.506341.10	2.26298
20	TcCLB.506341.20	2.37514
20	TcCLB.506565.12	2.12379
20	TcCLB.506565.20	1.31809
20	TcCLB.506567.10	1.5291
20	TcCLB.506567.100	1.97774
20	TcCLB.506567.110	1.63561
20	TcCLB.506567.120	2.02696
20	TcCLB.506567.130	2.10684
20	TcCLB.506567.20	2.03059
20	TcCLB.506567.34	2.36909
20	TcCLB.506567.50	1.43025
20	TcCLB.506567.60	1.9031
20	TcCLB.506567.70	1.62915
20	TcCLB.506567.74	1.12282
20	TcCLB.506567.77	1.12604
20	TcCLB.506567.80	1.65255
20	TcCLB.506567.90	1.94022
20	TcCLB.506677.10	2.4405
20	TcCLB.506677.20	2.31503
20	TcCLB.506677.30	2.78062
20	TcCLB.506677.4	2.88551
20	TcCLB.508145.40	1.28501
20	TcCLB.508145.49	1.98904
20	TcCLB.508169.100	1.88373
20	TcCLB.508169.110	1.822
20	TcCLB.508169.120	1.81555
20	TcCLB.508169.129	2.05682
20	TcCLB.508169.30	1.8446
20	TcCLB.508169.40	1.99428
20	TcCLB.508169.50	2.05278
20	TcCLB.508169.60	2.00074
20	TcCLB.508169.69	2.44171
20	TcCLB.508169.80	1.96644
20	TcCLB.508169.90	1.9967
20	TcCLB.509677.10	2.1722
20	TcCLB.509757.10	2.0786
20	TcCLB.509757.20	2.17826
20	TcCLB.509757.30	2.51474
20	TcCLB.509757.40	1.60454
20	TcCLB.509757.49	2.49578
20	TcCLB.509759.10	1.78569
20	TcCLB.509759.19	2.02131
20	TcCLB.510123.10	1.49238
20	TcCLB.510123.20	2.12621
20	TcCLB.510123.24	1.6461
20	TcCLB.510123.30	1.3189
20	TcCLB.510123.40	1.94385
20	TcCLB.510123.50	2.17543
20	TcCLB.510123.60	1.57348
20	TcCLB.510123.70	1.7865
20	TcCLB.510125.10	2.09071
20	TcCLB.510251.10	2.06367
20	TcCLB.510253.10	1.76391
20	TcCLB.510253.20	2.37756
20	TcCLB.510253.29	1.63642
20	TcCLB.510255.10	1.3544
20	TcCLB.510255.20	2.01647
20	TcCLB.510255.29	1.76108
20	TcCLB.510255.4	1.64126
20	TcCLB.510257.10	2.10402
20	TcCLB.510257.100	2.22223
20	TcCLB.510257.120	1.79739
20	TcCLB.510257.130	2.32511
20	TcCLB.510257.139	1.37013
20	TcCLB.510257.20	1.70137
20	TcCLB.510257.24	1.88898
20	TcCLB.510257.30	1.84097
20	TcCLB.510257.40	2.12339
20	TcCLB.510257.50	1.78731
20	TcCLB.510257.60	1.79497
20	TcCLB.510257.70	1.73324
20	TcCLB.510257.80	1.56379
20	TcCLB.510257.90	1.95353
20	TcCLB.510259.12	2.16091
20	TcCLB.510259.18	2.25411
20	TcCLB.510259.24	2.64626
20	TcCLB.510259.30	2.97226
20	TcCLB.510259.40	3.036
20	TcCLB.510259.50	2.65191
20	TcCLB.510259.6	2.34892
20	TcCLB.510287.10	1.62593
20	TcCLB.510287.30	1.97976
20	TcCLB.510287.4	1.32575
20	TcCLB.510287.40	2.07497
20	TcCLB.510287.50	1.83935
20	TcCLB.510287.60	1.95111
20	TcCLB.510289.10	1.91077
20	TcCLB.510289.20	2.1952
20	TcCLB.510289.3	1.9612
20	TcCLB.510289.30	1.60293
20	TcCLB.510289.40	2.00759
20	TcCLB.510289.44	1.0861
20	TcCLB.510289.50	1.86356
20	TcCLB.510289.54	1.56137
20	TcCLB.510289.6	1.37417
20	TcCLB.510289.60	2.52119
20	TcCLB.510289.70	1.36328
20	TcCLB.510289.80	1.40725
20	TcCLB.510289.90	1.29267
20	TcCLB.510289.99	1.59365
20	TcCLB.510291.14	2.21457
20	TcCLB.510291.20	2.69871
20	TcCLB.510291.30	2.13307
20	TcCLB.510291.40	2.60067
20	TcCLB.510293.20	2.72171
20	TcCLB.510293.30	2.65514
20	TcCLB.510293.50	1.47423
20	TcCLB.510293.54	2.08869
20	TcCLB.510293.60	1.50529
20	TcCLB.510293.70	1.96846
20	TcCLB.510293.79	2.23716
20	TcCLB.510295.10	1.39273
20	TcCLB.510295.15	1.60212
20	TcCLB.510295.20	1.90592
20	TcCLB.510295.30	2.00195
20	TcCLB.510295.40	1.84702
20	TcCLB.510295.50	1.94909
20	TcCLB.510295.59	2.1488
20	TcCLB.510297.10	2.23555
20	TcCLB.510297.100	2.18673
20	TcCLB.510297.110	2.17947
20	TcCLB.510297.20	2.1367
20	TcCLB.510297.30	1.8918
20	TcCLB.510297.40	2.08667
20	TcCLB.510297.50	1.65497
20	TcCLB.510297.60	2.12177
20	TcCLB.510297.70	1.81555
20	TcCLB.510297.80	1.74373
20	TcCLB.510297.90	1.75907
20	TcCLB.510963.10	2.32068
20	TcCLB.510963.20	2.04027
20	TcCLB.510963.30	1.99388
20	TcCLB.510963.39	1.92529
20	TcCLB.510963.5	2.54742
20	TcCLB.510963.50	2.04068
20	TcCLB.510963.60	1.32858
20	TcCLB.510963.70	2.2771
20	TcCLB.510963.80	2.12177
21	TcCLB.404843.10	2.05359
21	TcCLB.404843.20	2.48125
21	TcCLB.414517.9	2.03382
21	TcCLB.503529.10	1.331
21	TcCLB.503529.20	2.09635
21	TcCLB.503529.30	1.87042
21	TcCLB.503531.10	2.25451
21	TcCLB.503531.20	2.46269
21	TcCLB.503531.49	2.82863
21	TcCLB.503619.10	1.76431
21	TcCLB.503619.20	1.95676
21	TcCLB.503619.25	2.07941
21	TcCLB.503619.29	1.79054
21	TcCLB.503619.39	2.03987
21	TcCLB.503777.10	1.8099
21	TcCLB.503777.19	1.94587
21	TcCLB.503777.4	1.35682
21	TcCLB.503953.10	1.70984
21	TcCLB.503953.14	1.49521
21	TcCLB.503953.20	1.18777
21	TcCLB.503953.30	1.92932
21	TcCLB.503953.40	1.26645
21	TcCLB.503953.50	1.74293
21	TcCLB.503953.59	1.79094
21	TcCLB.503955.10	1.74172
21	TcCLB.503955.100	2.06004
21	TcCLB.503955.110	2.12661
21	TcCLB.503955.20	1.67999
21	TcCLB.503955.30	1.81152
21	TcCLB.503955.50	1.8797
21	TcCLB.503955.55	2.18108
21	TcCLB.503955.60	1.99872
21	TcCLB.503955.70	1.84097
21	TcCLB.503955.80	2.24281
21	TcCLB.503955.89	1.92408
21	TcCLB.506607.10	2.33843
21	TcCLB.506607.19	2.4054
21	TcCLB.506947.100	2.00437
21	TcCLB.506947.20	1.83532
21	TcCLB.506947.30	1.67837
21	TcCLB.506947.40	2.00961
21	TcCLB.506947.50	2.12419
21	TcCLB.506947.60	1.84742
21	TcCLB.506947.70	1.43227
21	TcCLB.506947.80	1.61907
21	TcCLB.506947.90	1.68322
21	TcCLB.507803.40	2.4171
21	TcCLB.507803.49	1.73647
21	TcCLB.507805.20	1.7982
21	TcCLB.507805.30	2.24765
21	TcCLB.507805.9	2.0778
21	TcCLB.507807.20	1.2612
21	TcCLB.507807.30	1.82443
21	TcCLB.507807.40	1.52022
21	TcCLB.507809.100	2.10039
21	TcCLB.507809.110	1.96886
21	TcCLB.507809.119	1.91843
21	TcCLB.507809.130	1.88777
21	TcCLB.507809.14	2.53007
21	TcCLB.507809.140	2.06045
21	TcCLB.507809.150	1.4363
21	TcCLB.507809.160	1.75624
21	TcCLB.507809.30	2.15445
21	TcCLB.507809.39	1.84904
21	TcCLB.507809.50	1.52183
21	TcCLB.507809.60	1.83814
21	TcCLB.507809.74	2.09999
21	TcCLB.507809.80	2.09111
21	TcCLB.507809.90	1.99589
21	TcCLB.507811.100	2.28073
21	TcCLB.507811.107	2.33964
21	TcCLB.507811.114	2.59301
21	TcCLB.507811.120	2.72575
21	TcCLB.507811.20	2.03705
21	TcCLB.507811.30	2.10442
21	TcCLB.507811.40	2.24725
21	TcCLB.507811.44	2.09111
21	TcCLB.507811.50	1.82362
21	TcCLB.507811.60	1.66506
21	TcCLB.507811.70	1.94466
21	TcCLB.507811.90	2.35699
[truncated: 4,570 more rows]

## Sheet: S15
Supplementary table 4:	List of genes used to estimate the chromosomal ploidy of the seven TcII field isolates, after the exclusion of genes with outlier coverages based on iterative Grubbs’ tests. Each isolate, S11, S154a, S162a, S15, S92a, S23b and S44a is represented in a different sheet.
Chromosome	Gene ID (TriTryp)	Median Coverage		Chromosome	Contains the chromosome number, from 1 to 41 based on the CL Brener predicted chromosomes.
1	TcCLB.410961.10	2.24232		Gene ID (TriTryp)	Contains the TriTryp gene ID of each gene used to estimate the median coverage of each chromosome. These genes were the ones not flagged as outliers by the Grubbs’ tests.
1	TcCLB.411427.30	2.10275		Median Coverage	Contains the median coverage of the respective gene.
1	TcCLB.411427.40	1.91124
1	TcCLB.411427.49	1.55031
1	TcCLB.421321.9	2.44778
1	TcCLB.448387.9	2.20704
1	TcCLB.463297.10	1.37276
1	TcCLB.503653.104	2.42801
1	TcCLB.503653.20	2.23844
1	TcCLB.503653.30	2.00777
1	TcCLB.503653.50	1.66313
1	TcCLB.503653.60	1.20528
1	TcCLB.503653.70	2.02948
1	TcCLB.503653.9	2.18378
1	TcCLB.503653.90	2.34776
1	TcCLB.506533.34	2.18727
1	TcCLB.506533.70	1.7868
1	TcCLB.510077.30	2.71102
1	TcCLB.510077.40	2.1423
2	TcCLB.419417.10	2.23301
2	TcCLB.419417.4	1.87441
2	TcCLB.449247.10	1.65925
2	TcCLB.449247.20	1.64801
2	TcCLB.449247.4	1.93489
2	TcCLB.506717.10	2.29155
2	TcCLB.506717.4	2.19386
2	TcCLB.507941.10	1.80851
2	TcCLB.507941.100	1.64878
2	TcCLB.507941.110	1.77633
2	TcCLB.507941.120	1.56776
2	TcCLB.507941.130	1.42471
2	TcCLB.507941.14	1.2394
2	TcCLB.507941.20	1.87519
2	TcCLB.507941.30	1.72554
2	TcCLB.507941.40	1.64685
2	TcCLB.507941.50	1.91202
2	TcCLB.507941.60	1.46735
2	TcCLB.507941.70	1.73485
2	TcCLB.507941.80	1.55923
2	TcCLB.508205.10	0.814894
2	TcCLB.508205.20	1.5162
2	TcCLB.508205.30	1.58249
2	TcCLB.508205.39	2.40204
2	TcCLB.508205.4	1.37857
2	TcCLB.508205.48	1.30259
2	TcCLB.510351.100	1.46735
2	TcCLB.510351.110	1.53209
2	TcCLB.510351.120	1.69686
2	TcCLB.510351.130	1.62281
2	TcCLB.510351.140	0.896306
2	TcCLB.510351.150	1.42083
2	TcCLB.510351.40	1.5507
2	TcCLB.510351.50	1.76741
2	TcCLB.510351.60	1.56311
2	TcCLB.510351.70	1.67786
2	TcCLB.510351.80	1.54372
2	TcCLB.510351.90	1.27972
2	TcCLB.510353.10	1.89573
2	TcCLB.510353.20	1.94032
2	TcCLB.510353.30	2.1233
3	TcCLB.404001.10	3.59375
3	TcCLB.404001.4	3.39643
3	TcCLB.505229.10	4.12797
3	TcCLB.505229.20	3.49877
3	TcCLB.505229.5	3.01767
3	TcCLB.505555.10	4.00353
3	TcCLB.505555.20	3.04131
3	TcCLB.505555.30	3.89769
3	TcCLB.505555.40	3.2022
3	TcCLB.505555.50	3.31463
3	TcCLB.505555.61	4.0954
3	TcCLB.506739.10	4.28885
3	TcCLB.506739.110	6.10628
3	TcCLB.506739.120	6.09155
3	TcCLB.506739.130	5.94035
3	TcCLB.506739.140	4.71607
3	TcCLB.506739.160	4.21752
3	TcCLB.506739.170	3.67206
3	TcCLB.506739.180	4.28653
3	TcCLB.506739.190	4.47184
3	TcCLB.506739.20	3.00565
3	TcCLB.506739.200	3.87172
3	TcCLB.506739.209	3.91824
3	TcCLB.506739.30	3.55343
3	TcCLB.506739.40	3.47512
3	TcCLB.506739.50	4.47688
3	TcCLB.506739.60	3.95778
3	TcCLB.506739.70	3.89265
3	TcCLB.506739.80	3.9919
3	TcCLB.506739.90	3.98996
3	TcCLB.506739.99	4.18961
3	TcCLB.507143.10	3.68602
3	TcCLB.507143.20	4.31134
3	TcCLB.507143.30	4.06982
3	TcCLB.507143.40	4.37104
3	TcCLB.507143.50	4.04811
3	TcCLB.507143.60	4.08494
3	TcCLB.507143.70	3.76859
3	TcCLB.507143.80	2.68543
3	TcCLB.507143.90	4.81958
3	TcCLB.507145.31	5.23129
3	TcCLB.509279.10	3.85272
4	TcCLB.422041.9	1.47666
4	TcCLB.506553.10	1.16574
4	TcCLB.506553.20	1.90659
4	TcCLB.506553.30	2.36715
4	TcCLB.506553.40	2.25899
4	TcCLB.509537.10	2.65131
4	TcCLB.509537.20	2.1768
4	TcCLB.509537.30	2.23069
4	TcCLB.509537.40	2.06166
4	TcCLB.509537.50	2.17525
4	TcCLB.509537.60	2.04731
4	TcCLB.509537.70	1.75811
4	TcCLB.509537.80	2.22022
4	TcCLB.510105.100	2.47608
4	TcCLB.510105.120	2.10663
4	TcCLB.510105.130	2.26131
4	TcCLB.510105.136	1.86239
4	TcCLB.510105.150	1.62863
4	TcCLB.510105.160	1.82711
4	TcCLB.510105.170	1.77051
4	TcCLB.510105.180	2.51601
4	TcCLB.510105.184	1.81355
4	TcCLB.510105.187	1.39253
4	TcCLB.510105.190	1.62979
4	TcCLB.510105.20	2.13299
4	TcCLB.510105.200	2.47608
4	TcCLB.510105.210	2.64705
4	TcCLB.510105.220	2.94013
4	TcCLB.510105.240	2.573
4	TcCLB.510105.250	2.35125
4	TcCLB.510105.30	2.77498
4	TcCLB.510105.33	2.35435
4	TcCLB.510105.36	2.50671
4	TcCLB.510105.50	2.19541
4	TcCLB.510105.55	1.63366
4	TcCLB.510105.60	2.38576
4	TcCLB.510105.65	2.86105
4	TcCLB.510105.70	2.17098
4	TcCLB.510105.80	2.30396
4	TcCLB.510105.9	1.83409
4	TcCLB.510105.90	2.16943
5	TcCLB.470169.9	2.76955
5	TcCLB.506493.100	1.86007
5	TcCLB.506493.110	1.56776
5	TcCLB.506493.20	1.49682
5	TcCLB.506493.30	2.02018
5	TcCLB.506493.40	1.88992
5	TcCLB.506493.50	1.66739
5	TcCLB.506493.60	1.97249
5	TcCLB.506493.70	2.2458
5	TcCLB.506493.80	2.07213
5	TcCLB.506493.9	1.84805
5	TcCLB.506493.90	2.13105
5	TcCLB.506495.10	2.79475
5	TcCLB.506495.20	2.84089
5	TcCLB.506495.24	2.11128
5	TcCLB.506495.3	3.19096
5	TcCLB.506495.6	2.87694
5	TcCLB.508949.10	2.03413
5	TcCLB.508949.20	1.40881
5	TcCLB.508949.30	1.78835
5	TcCLB.508949.40	1.37392
5	TcCLB.508949.50	1.94691
5	TcCLB.508951.10	1.81006
5	TcCLB.508951.20	1.94691
5	TcCLB.508951.29	1.68057
5	TcCLB.508951.4	1.82944
5	TcCLB.508951.40	1.83758
5	TcCLB.508951.50	1.77013
5	TcCLB.508951.60	1.81393
5	TcCLB.508951.70	2.08298
5	TcCLB.508951.80	2.24425
5	TcCLB.508951.90	2.06902
5	TcCLB.508953.10	2.37568
5	TcCLB.508953.19	1.71818
5	TcCLB.508953.28	2.19308
5	TcCLB.508953.40	2.1578
5	TcCLB.508955.20	2.64937
5	TcCLB.510247.20	2.46368
6	TcCLB.506129.89	1.81316
6	TcCLB.506529.100	2.17253
6	TcCLB.506529.110	2.51214
6	TcCLB.506529.120	1.94652
6	TcCLB.506529.130	2.08492
6	TcCLB.506529.14	1.98955
6	TcCLB.506529.140	1.74338
6	TcCLB.506529.150	2.70404
6	TcCLB.506529.160	2.32024
6	TcCLB.506529.170	2.09539
6	TcCLB.506529.180	1.4061
6	TcCLB.506529.190	2.5323
6	TcCLB.506529.200	2.12679
6	TcCLB.506529.220	2.26286
6	TcCLB.506529.224	2.25007
6	TcCLB.506529.230	1.52705
6	TcCLB.506529.250	2.1485
6	TcCLB.506529.260	2.25278
6	TcCLB.506529.280	2.10624
6	TcCLB.506529.290	1.86394
6	TcCLB.506529.30	2.09849
6	TcCLB.506529.300	2.19386
6	TcCLB.506529.310	2.27721
6	TcCLB.506529.314	2.32915
6	TcCLB.506529.320	2.35823
6	TcCLB.506529.324	1.41812
6	TcCLB.506529.330	2.26403
6	TcCLB.506529.360	2.51485
6	TcCLB.506529.380	2.4094
6	TcCLB.506529.40	1.78292
6	TcCLB.506529.400	1.46852
6	TcCLB.506529.410	2.16052
6	TcCLB.506529.425	1.57784
6	TcCLB.506529.440	1.97908
6	TcCLB.506529.460	2.01436
6	TcCLB.506529.470	2.19502
6	TcCLB.506529.490	2.81879
6	TcCLB.506529.500	3.0607
6	TcCLB.506529.508	3.16615
6	TcCLB.506529.516	2.86453
6	TcCLB.506529.524	2.06902
6	TcCLB.506529.530	3.01301
6	TcCLB.506529.590	3.49218
6	TcCLB.506529.595	2.69861
6	TcCLB.506529.60	1.75966
6	TcCLB.506529.600	2.68892
6	TcCLB.506529.610	2.24232
6	TcCLB.506529.620	2.23611
6	TcCLB.506529.640	2.13028
6	TcCLB.506529.650	2.01669
6	TcCLB.506529.660	1.29988
6	TcCLB.506529.669	1.0475
6	TcCLB.506529.70	2.43887
6	TcCLB.506529.80	2.10043
6	TcCLB.506529.90	2.51989
6	TcCLB.506531.20	2.07251
6	TcCLB.506531.30	2.13105
6	TcCLB.506531.9	2.5858
6	TcCLB.507603.10	3.33362
6	TcCLB.507603.100	2.5009
6	TcCLB.507603.110	2.05235
6	TcCLB.507603.120	1.88643
6	TcCLB.507603.130	1.63677
6	TcCLB.507603.140	2.25007
6	TcCLB.507603.150	2.29892
6	TcCLB.507603.160	1.96048
6	TcCLB.507603.170	2.09539
6	TcCLB.507603.180	2.03568
6	TcCLB.507603.190	2.3245
6	TcCLB.507603.20	3.14599
6	TcCLB.507603.200	1.94264
6	TcCLB.507603.220	2.04576
6	TcCLB.507603.230	1.58482
6	TcCLB.507603.240	1.93489
6	TcCLB.507603.250	2.13183
6	TcCLB.507603.30	2.8122
6	TcCLB.507603.40	2.68737
6	TcCLB.507603.50	2.75521
6	TcCLB.507603.54	2.46019
6	TcCLB.507603.60	2.26674
6	TcCLB.507603.70	2.2993
6	TcCLB.507603.80	2.4788
6	TcCLB.507603.90	2.32412
6	TcCLB.507997.40	2.68039
6	TcCLB.507997.50	2.13377
6	TcCLB.507997.54	2.39739
6	TcCLB.507997.60	2.72109
6	TcCLB.507997.70	2.48655
6	TcCLB.507997.80	1.67902
6	TcCLB.507997.89	2.48229
6	TcCLB.510073.24	1.46348
6	TcCLB.510073.30	1.8779
6	TcCLB.510073.40	1.17349
6	TcCLB.510073.50	1.65072
6	TcCLB.510073.70	1.54024
6	TcCLB.510073.80	2.26247
6	TcCLB.510073.90	2.15315
6	TcCLB.510075.30	2.13687
6	TcCLB.510075.40	2.14268
6	TcCLB.510075.50	2.05507
6	TcCLB.510075.60	2.46252
7	TcCLB.430605.10	0.850948
7	TcCLB.430605.20	0.847846
7	TcCLB.482369.10	0.876922
7	TcCLB.482369.20	0.959885
7	TcCLB.504449.30	0.980044
7	TcCLB.504449.40	1.03858
7	TcCLB.504881.30	0.798999
7	TcCLB.504881.40	0.878085
7	TcCLB.504881.50	1.00524
7	TcCLB.504883.10	0.99904
7	TcCLB.504883.30	0.76721
7	TcCLB.504883.40	1.0979
7	TcCLB.504883.50	0.877697
7	TcCLB.504883.60	0.766047
7	TcCLB.504883.70	0.89398
7	TcCLB.505843.10	1.08006
7	TcCLB.505843.24	0.994776
7	TcCLB.505843.30	0.737747
7	TcCLB.505843.40	0.835053
7	TcCLB.505977.13	0.912588
7	TcCLB.505977.26	1.00137
7	TcCLB.505977.40	1.15876
7	TcCLB.505983.20	0.528014
7	TcCLB.505983.30	0.674555
7	TcCLB.506579.100	0.778065
7	TcCLB.506579.30	0.942827
7	TcCLB.506579.40	0.768761
7	TcCLB.506579.50	0.87227
7	TcCLB.506579.60	0.720689
7	TcCLB.506579.70	0.797449
7	TcCLB.506579.80	0.938175
7	TcCLB.506579.90	0.878861
7	TcCLB.508277.10	1.30104
7	TcCLB.508277.130	0.74046
7	TcCLB.508277.140	1.00951
7	TcCLB.508277.150	0.808304
7	TcCLB.508277.160	0.921893
7	TcCLB.508277.170	0.560191
7	TcCLB.508277.180	0.869944
7	TcCLB.508277.190	1.03742
7	TcCLB.508277.20	1.2518
7	TcCLB.508277.200	0.704794
7	TcCLB.508277.210	0.88894
7	TcCLB.508277.220	0.781942
7	TcCLB.508277.230	0.665251
7	TcCLB.508277.250	0.793572
7	TcCLB.508277.260	0.740073
7	TcCLB.508277.269	1.01028
7	TcCLB.508277.280	0.780391
7	TcCLB.508277.290	0.931197
7	TcCLB.508277.30	1.04168
7	TcCLB.508277.300	0.88894
7	TcCLB.508277.310	0.918403
7	TcCLB.508277.320	0.734645
7	TcCLB.508277.330	0.762946
7	TcCLB.508277.340	0.804427
7	TcCLB.508277.350	0.806365
7	TcCLB.508277.360	0.896306
7	TcCLB.508277.370	0.928871
7	TcCLB.508277.380	0.976167
7	TcCLB.508277.390	0.617955
7	TcCLB.508277.40	1.14481
7	TcCLB.508277.401	0.823035
7	TcCLB.508277.50	1.02734
7	TcCLB.508277.60	0.930421
7	TcCLB.508277.65	0.600897
7	TcCLB.508277.70	0.708671
7	TcCLB.508277.80	0.747051
7	TcCLB.508277.90	0.823811
7	TcCLB.509445.20	0.669516
7	TcCLB.509445.30	0.834278
7	TcCLB.509445.39	0.913751
8	TcCLB.417091.10	1.7868
8	TcCLB.503855.30	2.07213
8	TcCLB.503855.40	1.8717
8	TcCLB.503855.50	1.93799
8	TcCLB.503855.60	1.64026
8	TcCLB.503855.80	2.06631
8	TcCLB.504033.100	2.49004
8	TcCLB.504033.110	1.77207
8	TcCLB.504033.120	2.64821
8	TcCLB.504033.140	2.11322
8	TcCLB.504033.160	1.85154
8	TcCLB.504033.170	1.705
8	TcCLB.504033.180	2.32605
8	TcCLB.504033.190	2.30628
8	TcCLB.504033.200	2.05003
8	TcCLB.504033.210	1.42975
8	TcCLB.504033.220	2.35009
8	TcCLB.504033.73	1.94574
8	TcCLB.504033.80	2.39816
8	TcCLB.504033.90	2.79437
8	TcCLB.504255.10	1.74144
8	TcCLB.504255.20	2.08608
8	TcCLB.504255.30	2.17215
8	TcCLB.504255.50	2.25317
8	TcCLB.504557.60	1.81548
8	TcCLB.506625.110	1.91318
8	TcCLB.506625.130	2.06515
8	TcCLB.506625.140	1.9376
8	TcCLB.506625.150	1.51542
8	TcCLB.506625.160	2.21673
8	TcCLB.506625.180	1.94303
8	TcCLB.506625.190	1.50069
8	TcCLB.506625.200	1.30647
8	TcCLB.506625.210	1.73872
8	TcCLB.506625.220	2.01979
8	TcCLB.506625.230	1.88643
8	TcCLB.506625.240	1.94691
8	TcCLB.506625.249	2.09151
8	TcCLB.506625.60	2.64744
8	TcCLB.506625.70	2.07368
8	TcCLB.506625.80	2.71257
8	TcCLB.506625.84	1.29639
8	TcCLB.506625.90	2.03258
8	TcCLB.506647.10	1.96823
8	TcCLB.506647.20	1.95195
8	TcCLB.506649.10	1.8686
8	TcCLB.506649.100	2.46135
8	TcCLB.506649.110	2.42142
8	TcCLB.506649.20	2.19192
8	TcCLB.506649.30	2.10236
8	TcCLB.506649.40	1.47433
8	TcCLB.506649.50	1.92791
8	TcCLB.506649.60	2.11787
8	TcCLB.506649.64	1.72826
8	TcCLB.506649.70	2.28922
8	TcCLB.506649.80	1.38594
8	TcCLB.506649.90	2.26945
8	TcCLB.508067.10	2.24891
8	TcCLB.508127.9	2.13764
8	TcCLB.508137.30	1.25723
8	TcCLB.508137.40	2.11438
8	TcCLB.509297.10	1.77904
8	TcCLB.509297.20	1.59916
8	TcCLB.510127.60	2.29271
8	TcCLB.510241.10	2.00234
8	TcCLB.510241.100	2.38149
8	TcCLB.510241.110	2.08686
8	TcCLB.510241.120	1.8779
8	TcCLB.510241.124	1.76392
8	TcCLB.510241.130	2.48539
8	TcCLB.510241.20	2.16362
8	TcCLB.510241.30	2.05468
8	TcCLB.510241.40	1.58947
8	TcCLB.510241.5	1.99304
8	TcCLB.510241.60	1.71508
8	TcCLB.510241.70	2.17641
8	TcCLB.510241.90	2.48888
8	TcCLB.510243.10	1.68329
8	TcCLB.510243.100	2.21324
8	TcCLB.510243.110	1.86666
8	TcCLB.510243.119	2.33807
8	TcCLB.510243.128	1.59645
8	TcCLB.510243.20	1.82595
8	TcCLB.510243.30	1.73601
8	TcCLB.510243.50	1.76664
8	TcCLB.510243.54	2.12756
8	TcCLB.510243.60	2.12214
8	TcCLB.510243.70	1.80928
8	TcCLB.510243.80	1.79649
9	TcCLB.442629.9	2.271
9	TcCLB.503803.10	2.00506
9	TcCLB.503803.20	1.64026
9	TcCLB.503803.4	2.40591
9	TcCLB.503805.10	2.06437
9	TcCLB.503805.20	1.79494
9	TcCLB.503805.3	1.9345
9	TcCLB.503805.30	1.83526
9	TcCLB.503805.40	1.96009
9	TcCLB.503805.6	1.8496
9	TcCLB.503805.9	1.83215
9	TcCLB.504247.10	2.19735
9	TcCLB.504247.20	1.8023
9	TcCLB.504247.30	1.97211
9	TcCLB.504247.34	1.75501
9	TcCLB.504247.40	1.88953
9	TcCLB.504247.50	2.27178
9	TcCLB.504247.70	2.01359
9	TcCLB.504247.79	1.82673
9	TcCLB.506473.10	1.64258
9	TcCLB.506473.14	2.58425
9	TcCLB.506473.20	2.04499
9	TcCLB.506473.6	2.6769
9	TcCLB.506563.10	1.91822
9	TcCLB.506563.100	1.52667
9	TcCLB.506563.110	1.60304
9	TcCLB.506563.120	1.76431
9	TcCLB.506563.130	2.0919
9	TcCLB.506563.160	2.16478
9	TcCLB.506563.170	1.37702
9	TcCLB.506563.180	1.74183
9	TcCLB.506563.190	2.11632
9	TcCLB.506563.20	1.72826
9	TcCLB.506563.200	2.32954
9	TcCLB.506563.210	2.68349
9	TcCLB.506563.220	2.30396
9	TcCLB.506563.30	2.0256
9	TcCLB.506563.4	1.83022
9	TcCLB.506563.50	1.50883
9	TcCLB.506563.60	1.60536
9	TcCLB.506563.70	1.02308
9	TcCLB.506563.79	1.39098
9	TcCLB.506563.90	1.34872
9	TcCLB.506891.20	1.83642
9	TcCLB.506891.30	1.94303
9	TcCLB.508993.10	2.05119
9	TcCLB.508993.20	1.70422
9	TcCLB.508995.10	2.0636
9	TcCLB.508995.20	2.0415
9	TcCLB.508995.30	2.42646
9	TcCLB.508995.40	2.20122
9	TcCLB.508995.50	2.4377
9	TcCLB.508995.60	1.95272
9	TcCLB.508995.69	1.74454
9	TcCLB.508997.20	2.38033
9	TcCLB.510953.30	1.70538
9	TcCLB.510953.40	1.38245
9	TcCLB.510953.49	2.02948
9	TcCLB.510955.10	1.56892
9	TcCLB.510955.20	1.68794
9	TcCLB.510955.30	2.03607
9	TcCLB.510955.4	1.9407
9	TcCLB.510955.40	2.11942
9	TcCLB.510955.50	1.60265
9	TcCLB.510955.60	1.94768
9	TcCLB.510957.9	2.30434
9	TcCLB.510959.8	0.88894
9	TcCLB.511417.100	1.33787
9	TcCLB.511417.120	2.23999
9	TcCLB.511417.129	2.27643
9	TcCLB.511417.30	1.94187
9	TcCLB.511417.40	2.19541
9	TcCLB.511417.50	2.26519
9	TcCLB.511417.60	2.11167
9	TcCLB.511417.70	1.34407
9	TcCLB.511417.94	2.17874
9	TcCLB.511419.10	1.99498
9	TcCLB.511419.20	1.63522
9	TcCLB.511419.30	1.82789
9	TcCLB.511419.4	1.66623
9	TcCLB.511419.60	2.13764
9	TcCLB.511419.70	1.82091
9	TcCLB.511419.80	1.58133
9	TcCLB.511421.100	3.07737
9	TcCLB.511421.110	2.96456
9	TcCLB.511421.120	2.52493
9	TcCLB.511421.150	2.67729
9	TcCLB.511421.155	2.35939
9	TcCLB.511421.160	2.55672
9	TcCLB.511421.170	1.90271
9	TcCLB.511421.180	1.8717
9	TcCLB.511421.185	1.85154
9	TcCLB.511421.190	1.84844
9	TcCLB.511421.20	1.89651
9	TcCLB.511421.200	2.33768
9	TcCLB.511421.210	1.76741
9	TcCLB.511421.24	1.92287
9	TcCLB.511421.30	1.88527
9	TcCLB.511421.40	1.49953
9	TcCLB.511421.50	1.51542
9	TcCLB.511421.60	1.61622
9	TcCLB.511421.90	2.4505
9	TcCLB.511423.100	1.54683
9	TcCLB.511423.104	2.37451
9	TcCLB.511423.110	2.06398
9	TcCLB.511423.130	1.98257
9	TcCLB.511423.140	1.65731
9	TcCLB.511423.149	1.66739
9	TcCLB.511423.160	1.86201
9	TcCLB.511423.170	1.7112
9	TcCLB.511423.40	2.18959
9	TcCLB.511423.50	1.70965
9	TcCLB.511423.60	2.54315
9	TcCLB.511423.70	1.9849
9	TcCLB.511423.80	2.11981
9	TcCLB.511423.90	1.87053
9	TcCLB.511425.10	1.77013
9	TcCLB.511425.19	1.39641
9	TcCLB.511425.30	1.60498
9	TcCLB.511425.40	2.03917
9	TcCLB.511425.49	2.40281
9	TcCLB.511427.10	2.00118
9	TcCLB.511427.19	2.12214
9	TcCLB.511429.10	2.07329
9	TcCLB.511429.20	1.88837
9	TcCLB.511429.30	1.79843
9	TcCLB.511431.10	2.48306
9	TcCLB.511431.30	2.02212
9	TcCLB.511431.40	1.78874
9	TcCLB.511431.50	2.16594
9	TcCLB.511431.54	1.96745
9	TcCLB.511431.60	2.23495
9	TcCLB.511431.90	2.16401
9	TcCLB.511433.10	2.44972
9	TcCLB.511433.20	2.34195
9	TcCLB.511435.10	2.00893
9	TcCLB.511435.20	2.01165
9	TcCLB.511435.30	2.18145
9	TcCLB.511435.40	1.75307
9	TcCLB.511435.49	1.6232
10	TcCLB.416883.18	1.90581
10	TcCLB.417797.9	1.80967
10	TcCLB.426397.9	2.18688
10	TcCLB.482471.10	1.66894
10	TcCLB.482471.19	2.07019
10	TcCLB.503479.10	1.93528
10	TcCLB.503479.20	1.64568
10	TcCLB.503479.30	1.66235
10	TcCLB.503479.49	1.51736
10	TcCLB.504133.30	2.05003
10	TcCLB.504133.45	1.7678
10	TcCLB.504181.40	2.01591
10	TcCLB.504181.50	1.89961
10	TcCLB.504229.110	1.98374
10	TcCLB.506457.10	1.58714
10	TcCLB.506457.110	1.95195
10	TcCLB.506457.120	2.24038
10	TcCLB.506457.130	1.8938
10	TcCLB.506457.140	1.7174
10	TcCLB.506457.149	1.94381
10	TcCLB.506457.20	2.15586
10	TcCLB.506457.30	1.89883
10	TcCLB.506457.4	1.53636
10	TcCLB.506457.40	2.18416
10	TcCLB.506457.50	1.8527
10	TcCLB.506457.60	2.03917
10	TcCLB.506457.70	2.11128
10	TcCLB.506457.80	1.93334
10	TcCLB.506457.90	1.39563
10	TcCLB.506457.99	1.37819
10	TcCLB.506869.20	2.21208
10	TcCLB.506869.30	1.76082
10	TcCLB.506869.34	1.78912
10	TcCLB.506869.4	1.95815
10	TcCLB.506869.40	1.83797
10	TcCLB.506869.50	1.67825
10	TcCLB.506869.54	2.54354
10	TcCLB.506869.60	2.13377
10	TcCLB.506869.70	2.1768
10	TcCLB.507933.20	1.32314
10	TcCLB.507933.29	1.9283
10	TcCLB.508779.20	2.07639
10	TcCLB.508779.30	1.68096
10	TcCLB.508779.40	1.83719
10	TcCLB.508779.50	1.79804
10	TcCLB.508779.70	1.82595
10	TcCLB.508779.80	2.14617
10	TcCLB.508779.9	1.80618
10	TcCLB.508779.90	1.93411
10	TcCLB.508781.110	1.87015
10	TcCLB.508781.120	1.60808
10	TcCLB.508781.129	1.9283
10	TcCLB.508781.15	1.90194
10	TcCLB.508781.20	1.705
10	TcCLB.508781.30	1.72554
10	TcCLB.508781.40	1.35958
10	TcCLB.508781.60	1.67592
10	TcCLB.508781.70	2.12679
10	TcCLB.508781.80	1.88216
10	TcCLB.508781.90	1.88527
10	TcCLB.508783.10	2.30706
10	TcCLB.508785.10	1.45572
10	TcCLB.508785.4	2.40514
10	TcCLB.508787.10	1.98102
10	TcCLB.508787.14	1.67902
10	TcCLB.508787.30	2.45399
10	TcCLB.508787.5	1.52744
10	TcCLB.509245.10	2.71489
10	TcCLB.509247.10	1.812
10	TcCLB.509247.20	1.16225
10	TcCLB.509247.50	1.85658
10	TcCLB.509247.60	1.45107
10	TcCLB.509967.10	2.05003
10	TcCLB.509967.100	1.82208
10	TcCLB.509967.120	2.095
10	TcCLB.509967.140	2.33109
10	TcCLB.509967.150	1.72632
10	TcCLB.509967.160	2.11012
10	TcCLB.509967.170	1.75152
10	TcCLB.509967.180	1.56892
10	TcCLB.509967.189	2.24232
10	TcCLB.509967.3	2.00932
10	TcCLB.509967.40	1.74532
10	TcCLB.509967.50	1.57241
10	TcCLB.509967.60	2.09771
10	TcCLB.509967.7	1.43324
10	TcCLB.509967.70	2.25782
10	TcCLB.509967.80	2.31404
10	TcCLB.509967.90	2.24193
10	TcCLB.511131.20	1.7174
10	TcCLB.511131.30	1.78253
10	TcCLB.511131.40	2.03917
10	TcCLB.511131.50	1.92791
10	TcCLB.511131.60	1.6356
10	TcCLB.511131.70	2.13222
10	TcCLB.511131.80	1.84107
10	TcCLB.511131.89	1.78796
10	TcCLB.511131.98	1.85619
10	TcCLB.511133.10	1.29484
10	TcCLB.511133.20	1.25103
10	TcCLB.511133.30	1.72012
10	TcCLB.511133.4	1.83254
10	TcCLB.511135.10	1.79688
10	TcCLB.511135.20	1.91977
10	TcCLB.511135.30	2.00661
10	TcCLB.511135.40	2.19463
10	TcCLB.511137.10	1.92597
10	TcCLB.511137.20	1.81936
10	TcCLB.511139.10	1.77207
10	TcCLB.511139.30	1.95388
10	TcCLB.511139.40	1.46231
10	TcCLB.511141.10	1.82983
10	TcCLB.511141.20	2.16323
10	TcCLB.511141.30	2.16827
10	TcCLB.511143.12	1.5193
10	TcCLB.511143.19	1.33748
10	TcCLB.511143.30	1.7678
10	TcCLB.511143.39	2.18261
10	TcCLB.511143.6	1.94458
10	TcCLB.511145.10	1.09014
10	TcCLB.511145.24	2.12252
10	TcCLB.511145.30	2.32799
10	TcCLB.511145.40	1.75733
10	TcCLB.511145.43	2.24542
10	TcCLB.511145.49	2.59277
10	TcCLB.511145.50	2.23805
10	TcCLB.511145.70	2.31752
10	TcCLB.511145.80	2.33536
10	TcCLB.511145.89	1.82828
10	TcCLB.511911.102	2.00273
10	TcCLB.511911.110	2.12214
10	TcCLB.511911.120	2.17098
10	TcCLB.511911.130	2.48888
10	TcCLB.511911.150	2.0256
10	TcCLB.511911.159	2.71218
10	TcCLB.511911.94	2.06631
10	TcCLB.511911.98	1.61661
11	TcCLB.405165.10	2.80057
11	TcCLB.405165.19	1.48441
11	TcCLB.420989.10	1.84456
11	TcCLB.427247.10	2.12834
11	TcCLB.427247.4	1.8465
11	TcCLB.480975.10	2.20975
11	TcCLB.504213.10	2.04615
11	TcCLB.504213.100	1.61506
11	TcCLB.504213.110	2.08182
11	TcCLB.504213.120	1.09325
11	TcCLB.504213.130	2.30163
11	TcCLB.504213.140	1.77013
11	TcCLB.504213.20	1.77904
11	TcCLB.504213.29	1.74066
11	TcCLB.504213.40	2.17021
11	TcCLB.504213.50	1.78408
11	TcCLB.504213.60	2.16594
11	TcCLB.504213.70	1.76586
11	TcCLB.504213.80	2.08725
11	TcCLB.504213.90	1.78757
11	TcCLB.506605.10	2.12291
11	TcCLB.506605.100	1.77866
11	TcCLB.506605.120	0.979268
11	TcCLB.506605.130	1.96048
11	TcCLB.506605.139	1.84146
11	TcCLB.506605.150	1.65189
11	TcCLB.506605.160	2.05739
11	TcCLB.506605.170	2.0446
11	TcCLB.506605.180	2.17021
11	TcCLB.506605.190	2.18223
11	TcCLB.506605.194	2.28651
11	TcCLB.506605.200	2.02095
11	TcCLB.506605.210	2.25317
11	TcCLB.506605.214	2.31365
11	TcCLB.506605.220	2.504
11	TcCLB.506605.229	2.84011
11	TcCLB.506605.30	2.00312
11	TcCLB.506605.40	1.67592
11	TcCLB.506605.50	1.56854
11	TcCLB.506605.59	1.65189
11	TcCLB.506605.70	2.11012
11	TcCLB.506605.80	2.15276
11	TcCLB.506605.90	1.52473
11	TcCLB.506657.10	2.9347
11	TcCLB.506657.20	2.55246
11	TcCLB.506657.30	2.51175
11	TcCLB.506657.40	1.65654
11	TcCLB.506657.50	1.95117
11	TcCLB.506657.70	2.22177
11	TcCLB.506657.79	2.33109
11	TcCLB.506657.88	1.83332
11	TcCLB.506659.10	2.1706
11	TcCLB.506659.20	2.36327
11	TcCLB.506659.30	2.19696
11	TcCLB.506659.35	1.33167
11	TcCLB.506659.39	1.92287
11	TcCLB.506661.10	2.44313
11	TcCLB.506661.100	1.53713
11	TcCLB.506661.110	1.97443
11	TcCLB.506661.120	2.02832
11	TcCLB.506661.130	2.37413
11	TcCLB.506661.140	2.0698
11	TcCLB.506661.150	1.60381
11	TcCLB.506661.20	1.69569
11	TcCLB.506661.30	2.16594
11	TcCLB.506661.40	1.59373
11	TcCLB.506661.50	1.86743
11	TcCLB.506661.60	1.84727
11	TcCLB.506661.70	1.86239
11	TcCLB.506661.80	1.77129
11	TcCLB.506661.90	1.95699
11	TcCLB.506795.10	1.70306
11	TcCLB.506795.20	2.00273
11	TcCLB.506795.29	1.19947
11	TcCLB.506795.40	2.64976
11	TcCLB.506795.44	2.16866
11	TcCLB.506795.50	2.50865
11	TcCLB.506795.60	1.98529
11	TcCLB.506795.80	2.29814
11	TcCLB.508089.20	3.1518
11	TcCLB.508089.30	2.04499
11	TcCLB.508089.40	2.48965
11	TcCLB.508089.50	2.46717
11	TcCLB.508089.60	2.43654
11	TcCLB.508089.71	1.64142
11	TcCLB.508265.10	2.83585
11	TcCLB.508265.110	2.2458
11	TcCLB.508265.30	2.61875
11	TcCLB.508265.4	2.68775
11	TcCLB.508265.40	2.51408
11	TcCLB.508265.44	2.42336
11	TcCLB.508265.60	2.59432
11	TcCLB.508265.70	2.18261
11	TcCLB.508265.80	2.70326
11	TcCLB.508675.20	2.14811
11	TcCLB.508675.40	1.97017
11	TcCLB.508675.50	2.02793
11	TcCLB.508675.60	2.12524
11	TcCLB.508675.9	1.77943
11	TcCLB.510167.10	3.14366
11	TcCLB.510167.20	2.8215
11	TcCLB.510167.29	2.18068
11	TcCLB.510167.4	3.11536
11	TcCLB.510403.89	2.78506
11	TcCLB.510405.9	2.14772
11	TcCLB.510407.100	1.9535
11	TcCLB.510407.20	1.88876
11	TcCLB.510407.30	2.32915
11	TcCLB.510407.40	1.89728
11	TcCLB.510407.60	2.22681
11	TcCLB.510407.70	2.34156
11	TcCLB.510407.80	2.01165
11	TcCLB.510407.9	2.12175
11	TcCLB.510407.90	2.49663
11	TcCLB.510409.10	2.05042
11	TcCLB.510409.30	1.7837
11	TcCLB.510409.50	1.72361
11	TcCLB.510409.60	1.70577
11	TcCLB.510989.10	2.31636
11	TcCLB.510989.20	1.53016
11	TcCLB.510989.30	1.78447
11	TcCLB.510989.40	1.81316
11	TcCLB.510989.50	2.32838
11	TcCLB.510989.69	2.62224
12	TcCLB.419043.10	2.69435
12	TcCLB.445553.10	2.09306
12	TcCLB.503571.10	1.84766
12	TcCLB.503571.19	2.27217
12	TcCLB.503595.10	1.17349
12	TcCLB.503595.19	2.10508
12	TcCLB.503689.10	2.02483
12	TcCLB.503689.20	1.40998
12	TcCLB.503689.30	1.80773
12	TcCLB.503689.34	1.43944
12	TcCLB.503689.4	1.78757
12	TcCLB.503689.40	1.95505
12	TcCLB.503895.10	1.40067
12	TcCLB.503897.10	2.1454
12	TcCLB.503897.100	1.77904
12	TcCLB.503897.110	2.02832
12	TcCLB.503897.120	2.17253
12	TcCLB.503897.130	1.86511
12	TcCLB.503897.140	1.75656
12	TcCLB.503897.150	1.32895
12	TcCLB.503897.170	2.15044
12	TcCLB.503897.20	1.60614
12	TcCLB.503897.30	2.0636
12	TcCLB.503897.40	2.66953
12	TcCLB.503897.50	1.72012
12	TcCLB.503897.60	2.09422
12	TcCLB.503897.70	1.36152
12	TcCLB.503897.80	1.95117
12	TcCLB.503897.90	1.75811
12	TcCLB.503905.10	2.00738
12	TcCLB.503905.40	1.5224
12	TcCLB.503905.50	2.00971
12	TcCLB.505941.30	1.9504
12	TcCLB.505941.40	2.45941
12	TcCLB.505941.49	1.73485
12	TcCLB.505943.10	1.62824
12	TcCLB.505943.120	1.79843
12	TcCLB.505943.20	1.56621
12	TcCLB.505943.30	1.90504
12	TcCLB.505943.40	1.99692
12	TcCLB.505943.50	2.04925
12	TcCLB.505945.10	1.56698
12	TcCLB.505945.5	1.74532
12	TcCLB.505945.50	2.25201
12	TcCLB.505945.60	1.90853
12	TcCLB.505945.69	0.766047
12	TcCLB.505945.80	1.59877
12	TcCLB.506685.10	3.03046
12	TcCLB.506685.20	2.9033
12	TcCLB.506685.30	2.25356
12	TcCLB.506685.50	2.06902
12	TcCLB.506865.10	1.89612
12	TcCLB.506865.2	1.25529
12	TcCLB.506865.20	1.84805
12	TcCLB.506865.30	1.93489
12	TcCLB.506865.4	1.85348
12	TcCLB.506865.40	1.93256
12	TcCLB.506865.50	1.86239
12	TcCLB.506865.60	1.99614
12	TcCLB.506865.70	2.44042
12	TcCLB.506865.79	2.44817
12	TcCLB.506867.10	1.85503
12	TcCLB.508987.20	1.84999
12	TcCLB.508987.30	2.03995
12	TcCLB.508987.39	2.04189
12	TcCLB.508987.9	2.29814
12	TcCLB.508989.100	1.84727
12	TcCLB.508989.110	2.10896
12	TcCLB.508989.120	1.49837
12	TcCLB.508989.20	1.90581
12	TcCLB.508989.30	1.83991
12	TcCLB.508989.50	2.09888
12	TcCLB.508989.60	1.58017
12	TcCLB.508989.70	1.69996
12	TcCLB.508989.80	1.94109
12	TcCLB.508989.9	1.68871
12	TcCLB.508989.90	2.39894
12	TcCLB.509473.10	2.07368
12	TcCLB.509475.10	2.4032
12	TcCLB.511407.10	2.11555
12	TcCLB.511407.20	1.84146
12	TcCLB.511407.30	1.70267
12	TcCLB.511407.40	1.97559
12	TcCLB.511407.50	2.01436
12	TcCLB.511407.60	1.2518
12	TcCLB.511407.70	2.82034
12	TcCLB.511407.80	1.8465
12	TcCLB.511409.10	1.56233
12	TcCLB.511409.20	1.37276
12	TcCLB.511409.30	1.93373
12	TcCLB.511409.40	1.9659
12	TcCLB.511409.50	1.65266
12	TcCLB.511409.60	1.67437
12	TcCLB.511409.70	2.16982
12	TcCLB.511411.16	1.74144
12	TcCLB.511411.24	1.59102
12	TcCLB.511411.8	1.76121
12	TcCLB.511571.10	1.80114
12	TcCLB.511571.20	1.0413
12	TcCLB.511571.40	1.98335
12	TcCLB.511571.49	1.8306
12	TcCLB.511573.10	1.80502
12	TcCLB.511573.20	1.51
12	TcCLB.511573.30	1.04634
12	TcCLB.511573.40	1.59373
12	TcCLB.511575.10	1.22234
12	TcCLB.511575.100	2.01785
12	TcCLB.511575.110	1.77788
12	TcCLB.511575.20	1.63522
12	TcCLB.511575.30	1.76354
12	TcCLB.511575.40	1.76935
12	TcCLB.511575.50	1.8213
12	TcCLB.511575.60	2.05584
12	TcCLB.511575.70	1.39331
12	TcCLB.511575.90	2.24852
13	TcCLB.503853.10	2.24736
13	TcCLB.506857.10	2.19386
13	TcCLB.506857.100	2.70249
13	TcCLB.506857.110	2.10236
13	TcCLB.506857.120	1.12193
13	TcCLB.506857.20	1.67088
13	TcCLB.506857.30	2.03995
13	TcCLB.506857.40	1.73252
13	TcCLB.506857.50	2.48112
13	TcCLB.506857.60	2.32954
13	TcCLB.506857.70	2.22836
13	TcCLB.506857.80	2.43111
13	TcCLB.506857.90	2.26441
13	TcCLB.506859.10	2.18416
13	TcCLB.506859.100	1.29367
13	TcCLB.506859.110	2.01514
13	TcCLB.506859.120	1.54954
13	TcCLB.506859.130	1.5728
13	TcCLB.506859.150	2.28767
13	TcCLB.506859.160	2.02948
13	TcCLB.506859.20	2.0477
13	TcCLB.506859.240	2.55362
13	TcCLB.506859.249	2.60053
13	TcCLB.506859.30	1.9376
13	TcCLB.506859.4	1.99692
13	TcCLB.506859.49	2.27527
13	TcCLB.506859.70	2.61603
13	TcCLB.506859.90	2.16401
13	TcCLB.506861.10	3.30842
13	TcCLB.506861.20	2.79592
13	TcCLB.506861.39	1.47549
13	TcCLB.506863.10	2.37916
13	TcCLB.506863.20	2.08841
13	TcCLB.506863.30	2.00893
13	TcCLB.506863.4	2.86066
13	TcCLB.506863.40	1.69182
13	TcCLB.506863.50	1.774
13	TcCLB.506863.60	2.00932
13	TcCLB.506863.70	2.37413
13	TcCLB.506863.80	2.2051
13	TcCLB.508321.30	1.59761
13	TcCLB.508321.50	2.466
13	TcCLB.508321.60	2.24503
13	TcCLB.508323.110	2.94905
13	TcCLB.508323.120	3.37976
13	TcCLB.508323.190	3.3941
13	TcCLB.508323.199	3.34874
13	TcCLB.508323.20	2.3656
13	TcCLB.508323.30	2.06282
13	TcCLB.508323.40	1.87557
13	TcCLB.508323.50	2.14074
13	TcCLB.508323.80	2.41638
13	TcCLB.508323.84	1.61157
13	TcCLB.508323.9	2.06398
13	TcCLB.508323.90	2.99053
13	TcCLB.508323.94	2.58114
13	TcCLB.508325.90	2.20045
13	TcCLB.510165.10	2.24697
13	TcCLB.510165.20	1.87829
13	TcCLB.510165.30	2.83042
13	TcCLB.510165.40	2.66798
13	TcCLB.510165.50	2.78739
13	TcCLB.510165.54	2.33613
13	TcCLB.510521.10	2.34272
13	TcCLB.510523.20	3.38557
13	TcCLB.510523.29	1.91551
13	TcCLB.510525.10	2.88973
13	TcCLB.510525.120	2.36637
13	TcCLB.510525.130	2.70559
13	TcCLB.510525.139	2.4222
13	TcCLB.510525.20	2.54276
13	TcCLB.510525.30	2.59859
13	TcCLB.510525.40	2.73117
13	TcCLB.510525.50	2.1326
13	TcCLB.510525.60	2.43111
13	TcCLB.510525.70	2.30861
13	TcCLB.510529.10	2.07523
13	TcCLB.510529.20	2.17874
13	TcCLB.510529.30	2.13222
13	TcCLB.510529.39	2.72303
13	TcCLB.510531.10	1.75501
13	TcCLB.510531.100	2.39932
13	TcCLB.510531.109	2.22797
13	TcCLB.510531.20	1.73601
13	TcCLB.510531.30	2.43732
13	TcCLB.510531.50	2.44429
13	TcCLB.510531.54	1.89147
13	TcCLB.510531.70	1.83138
13	TcCLB.510531.90	2.55246
13	TcCLB.510533.10	2.3214
13	TcCLB.510533.100	1.42975
13	TcCLB.510533.110	2.01514
13	TcCLB.510533.120	2.32256
13	TcCLB.510533.130	1.85425
13	TcCLB.510533.150	2.4253
13	TcCLB.510533.160	1.91628
13	TcCLB.510533.170	2.01436
13	TcCLB.510533.190	1.77749
13	TcCLB.510533.220	2.16401
13	TcCLB.510533.230	2.48733
13	TcCLB.510533.40	2.30977
13	TcCLB.510533.50	1.95892
13	TcCLB.510533.60	1.71353
13	TcCLB.510533.70	2.20277
13	TcCLB.510533.80	1.71973
13	TcCLB.510533.90	2.15237
13	TcCLB.510535.100	2.3276
13	TcCLB.510535.20	2.21246
13	TcCLB.510535.30	2.2679
13	TcCLB.510535.40	1.98606
13	TcCLB.510535.50	1.9911
13	TcCLB.510535.60	1.97017
13	TcCLB.510535.64	1.74105
13	TcCLB.510535.70	1.96629
13	TcCLB.510535.80	2.38769
13	TcCLB.510535.90	2.07174
14	TcCLB.421619.10	2.22991
14	TcCLB.503821.10	1.39408
14	TcCLB.503821.19	1.6515
14	TcCLB.503821.5	2.27953
14	TcCLB.504011.40	1.85038
14	TcCLB.504011.60	2.24891
14	TcCLB.504087.10	1.90426
14	TcCLB.504087.20	2.24309
14	TcCLB.504089.14	1.97676
14	TcCLB.504089.30	2.06631
14	TcCLB.504089.40	2.03491
14	TcCLB.504089.50	2.21479
14	TcCLB.504089.60	1.50689
14	TcCLB.504089.70	2.41057
14	TcCLB.504101.10	1.48286
14	TcCLB.506179.20	1.77323
14	TcCLB.506179.30	1.94574
14	TcCLB.506179.40	1.87945
14	TcCLB.506179.50	1.90116
14	TcCLB.506179.59	1.8496
14	TcCLB.506181.10	1.38904
14	TcCLB.506181.104	1.38013
14	TcCLB.506181.110	1.69375
14	TcCLB.506181.120	1.67515
14	TcCLB.506181.130	1.91473
14	TcCLB.506181.140	1.9504
14	TcCLB.506181.150	1.95815
14	TcCLB.506181.20	1.81704
14	TcCLB.506181.30	1.76896
14	TcCLB.506181.40	1.57706
14	TcCLB.506181.59	1.58521
14	TcCLB.506181.70	1.8403
14	TcCLB.506181.80	1.81975
14	TcCLB.506181.90	2.04305
14	TcCLB.506181.97	1.76819
14	TcCLB.506227.10	2.29155
14	TcCLB.506227.100	1.17543
14	TcCLB.506227.110	1.22195
14	TcCLB.506227.120	1.73562
14	TcCLB.506227.130	1.92675
14	TcCLB.506227.140	1.36462
14	TcCLB.506227.150	1.5131
14	TcCLB.506227.160	1.80773
14	TcCLB.506227.170	1.28127
14	TcCLB.506227.180	1.87325
14	TcCLB.506227.20	1.7837
14	TcCLB.506227.200	2.07445
14	TcCLB.506227.205	1.73369
14	TcCLB.506227.210	1.65848
14	TcCLB.506227.220	1.53985
14	TcCLB.506227.230	1.6104
14	TcCLB.506227.240	1.99924
14	TcCLB.506227.250	1.59916
14	TcCLB.506227.30	1.80502
14	TcCLB.506227.40	1.7992
14	TcCLB.506227.50	1.56815
14	TcCLB.506227.80	1.77013
14	TcCLB.506227.90	1.85309
14	TcCLB.506239.10	1.81859
14	TcCLB.506239.20	1.89224
14	TcCLB.506239.40	1.89263
14	TcCLB.506239.50	2.05158
14	TcCLB.506239.60	1.5821
14	TcCLB.506733.10	1.37625
14	TcCLB.506733.100	1.77323
14	TcCLB.506733.110	1.77555
14	TcCLB.506733.120	1.65111
14	TcCLB.506733.130	2.11012
14	TcCLB.506733.140	1.43556
14	TcCLB.506733.20	1.99886
14	TcCLB.506733.30	1.94613
14	TcCLB.506733.40	1.7395
14	TcCLB.506733.50	1.90504
14	TcCLB.506733.60	2.03801
14	TcCLB.506733.70	2.20936
14	TcCLB.506733.80	1.99188
14	TcCLB.506733.90	1.96319
14	TcCLB.506735.10	2.22371
14	TcCLB.506735.20	1.77904
14	TcCLB.506735.30	1.75229
14	TcCLB.506735.40	2.24464
14	TcCLB.506735.50	1.72244
14	TcCLB.506735.60	1.75423
14	TcCLB.506735.70	1.98451
14	TcCLB.506735.80	1.72089
14	TcCLB.506737.10	1.81936
14	TcCLB.506737.100	1.77982
14	TcCLB.506737.135	1.83913
14	TcCLB.506737.140	1.58443
14	TcCLB.506737.20	2.17137
14	TcCLB.506737.30	1.81859
14	TcCLB.506737.40	2.32063
14	TcCLB.506737.50	1.92365
14	TcCLB.506737.60	1.4627
14	TcCLB.506737.70	1.89302
14	TcCLB.506737.81	1.33205
14	TcCLB.507099.10	1.7364
14	TcCLB.507099.100	1.29445
14	TcCLB.507099.110	2.04227
14	TcCLB.507099.120	1.87829
14	TcCLB.507099.130	1.67747
14	TcCLB.507099.140	1.61428
14	TcCLB.507099.20	1.84301
14	TcCLB.507099.30	1.18978
14	TcCLB.507099.40	1.95233
14	TcCLB.507099.50	1.4123
14	TcCLB.507099.60	1.96474
14	TcCLB.507099.70	1.71469
14	TcCLB.507099.90	1.60847
14	TcCLB.507629.10	1.59839
14	TcCLB.507629.20	2.02095
14	TcCLB.507629.30	1.88643
14	TcCLB.507629.39	1.85193
14	TcCLB.508731.20	1.27041
14	TcCLB.508731.30	1.5383
14	TcCLB.508731.50	1.62979
14	TcCLB.508731.60	1.90077
14	TcCLB.508731.9	2.28031
14	TcCLB.509581.50	2.28147
14	TcCLB.509583.10	1.87364
14	TcCLB.509583.19	2.32799
14	TcCLB.509585.10	2.39041
14	TcCLB.509589.10	2.07794
14	TcCLB.509589.20	2.09461
14	TcCLB.509589.30	1.90426
14	TcCLB.509589.40	1.96396
14	TcCLB.509589.50	1.82208
14	TcCLB.509591.10	1.15372
14	TcCLB.509591.20	2.00428
14	TcCLB.509591.30	1.97249
14	TcCLB.509591.40	1.85503
14	TcCLB.509591.50	1.50922
14	TcCLB.509591.60	1.96629
14	TcCLB.509625.10	1.79029
14	TcCLB.509625.20	1.70616
14	TcCLB.509625.30	1.74958
14	TcCLB.511045.10	1.64142
14	TcCLB.511045.20	1.76354
14	TcCLB.511045.29	2.07329
14	TcCLB.511045.40	2.14191
14	TcCLB.511045.50	1.80153
14	TcCLB.511047.40	2.07019
14	TcCLB.511047.50	2.15315
14	TcCLB.511049.40	2.00041
14	TcCLB.511051.20	2.41057
14	TcCLB.511051.30	1.93411
14	TcCLB.511051.59	2.0132
14	TcCLB.511051.70	2.53928
15	TcCLB.474341.9	2.33109
15	TcCLB.479379.9	2.49392
15	TcCLB.503813.10	1.43285
15	TcCLB.503813.20	1.92016
15	TcCLB.503813.30	1.86084
15	TcCLB.506713.10	2.66527
15	TcCLB.506713.14	2.34854
15	TcCLB.506713.20	1.76974
15	TcCLB.506713.24	2.21324
15	TcCLB.506713.30	2.47182
15	TcCLB.506713.40	2.40165
15	TcCLB.509231.10	2.42685
15	TcCLB.509231.20	2.41212
15	TcCLB.509231.23	2.55323
15	TcCLB.509231.26	2.39312
15	TcCLB.509231.30	1.39369
15	TcCLB.509231.39	1.37741
15	TcCLB.509231.5	1.78525
15	TcCLB.509233.120	2.03103
15	TcCLB.509233.140	2.1171
15	TcCLB.509233.150	1.90891
15	TcCLB.509233.160	2.09694
15	TcCLB.509233.180	1.79339
15	TcCLB.509233.190	3.35223
15	TcCLB.509233.200	2.16129
15	TcCLB.509233.210	1.89069
15	TcCLB.509233.40	1.87131
15	TcCLB.509233.50	1.97792
15	TcCLB.509233.60	2.33342
15	TcCLB.509233.70	1.86317
15	TcCLB.509233.80	2.15625
15	TcCLB.509453.10	1.87829
15	TcCLB.509453.20	2.20471
15	TcCLB.509453.30	1.5352
15	TcCLB.509453.4	1.99343
15	TcCLB.509453.40	1.76935
15	TcCLB.509453.50	1.91667
15	TcCLB.509453.60	1.76199
15	TcCLB.509453.70	2.21595
15	TcCLB.509453.79	2.08492
15	TcCLB.509453.90	2.1423
15	TcCLB.509455.100	1.87015
15	TcCLB.509455.110	1.50108
15	TcCLB.509455.114	3.06109
15	TcCLB.509455.120	2.21634
15	TcCLB.509455.130	3.17312
15	TcCLB.509455.140	2.71916
15	TcCLB.509455.20	2.16168
15	TcCLB.509455.30	2.16439
15	TcCLB.509455.40	2.47919
15	TcCLB.509455.50	1.68329
15	TcCLB.509455.60	1.82556
15	TcCLB.509455.70	2.12834
15	TcCLB.509455.80	2.84748
15	TcCLB.509455.9	1.91628
15	TcCLB.509455.90	2.30008
15	TcCLB.511867.10	1.80463
15	TcCLB.511867.100	2.41638
15	TcCLB.511867.110	2.28302
15	TcCLB.511867.120	2.47841
15	TcCLB.511867.130	2.90369
15	TcCLB.511867.140	2.573
15	TcCLB.511867.150	3.00836
15	TcCLB.511867.160	3.57127
15	TcCLB.511867.170	3.29098
15	TcCLB.511867.180	2.4191
15	TcCLB.511867.190	2.60247
15	TcCLB.511867.20	1.705
15	TcCLB.511867.200	2.18416
15	TcCLB.511867.209	2.41871
15	TcCLB.511867.30	1.8527
15	TcCLB.511867.40	2.47608
15	TcCLB.511867.50	1.87325
15	TcCLB.511867.60	1.80269
15	TcCLB.511867.70	2.16672
15	TcCLB.511867.80	2.35629
15	TcCLB.511867.90	1.95776
15	TcCLB.511869.9	2.4536
15	TcCLB.511871.10	1.93489
15	TcCLB.511871.100	2.07406
15	TcCLB.511871.110	1.8779
15	TcCLB.511871.20	1.64685
15	TcCLB.511871.30	2.10934
15	TcCLB.511871.34	2.74048
15	TcCLB.511871.4	1.67243
15	TcCLB.511871.40	1.94652
15	TcCLB.511871.60	2.08802
15	TcCLB.511871.70	1.76392
15	TcCLB.511871.80	1.6736
15	TcCLB.511871.90	1.91628
15	TcCLB.511875.50	1.48015
15	TcCLB.511875.64	1.59412
16	TcCLB.414145.9	2.08298
16	TcCLB.442383.19	2.56021
16	TcCLB.458015.10	1.91706
16	TcCLB.458015.4	1.75113
16	TcCLB.503675.10	1.68949
16	TcCLB.503675.20	2.08725
16	TcCLB.503675.40	1.74299
16	TcCLB.503757.20	1.94109
16	TcCLB.503757.30	1.82014
16	TcCLB.503757.40	1.69918
16	TcCLB.503757.49	1.25258
16	TcCLB.503969.10	1.60304
16	TcCLB.503969.20	2.38963
16	TcCLB.503971.10	1.84572
16	TcCLB.503971.20	0.944378
16	TcCLB.503971.30	2.38576
16	TcCLB.503971.40	1.80812
16	TcCLB.503971.5	2.14501
16	TcCLB.503971.50	1.42548
16	TcCLB.503971.59	1.86084
16	TcCLB.506363.10	2.88043
16	TcCLB.506363.100	1.73136
16	TcCLB.506363.110	1.95466
16	TcCLB.506363.120	1.17466
16	TcCLB.506363.130	1.81626
16	TcCLB.506363.140	1.51116
16	TcCLB.506363.150	1.86743
16	TcCLB.506363.159	1.30065
16	TcCLB.506363.20	2.60906
16	TcCLB.506363.30	2.58851
16	TcCLB.506363.40	1.21769
16	TcCLB.506363.50	2.25084
16	TcCLB.506363.60	2.48539
16	TcCLB.506673.10	1.94458
16	TcCLB.506673.20	1.9818
16	TcCLB.506673.30	2.23728
16	TcCLB.506673.40	1.89845
16	TcCLB.506673.50	1.5918
16	TcCLB.506673.60	1.7992
16	TcCLB.507163.30	1.14558
16	TcCLB.507163.80	2.62418
16	TcCLB.507163.90	2.50012
16	TcCLB.507165.10	2.46135
16	TcCLB.507165.20	2.22448
16	TcCLB.507165.30	1.4154
16	TcCLB.507165.40	1.7333
16	TcCLB.507165.50	1.97792
16	TcCLB.507165.59	2.38808
16	TcCLB.507837.10	1.74919
16	TcCLB.507837.100	1.68445
16	TcCLB.507837.20	2.13881
16	TcCLB.507837.30	2.09151
16	TcCLB.507837.40	1.49914
16	TcCLB.507837.60	1.78602
16	TcCLB.507837.80	2.26403
16	TcCLB.507837.90	1.62087
16	TcCLB.507839.18	1.41308
16	TcCLB.507841.30	1.94923
16	TcCLB.507841.34	1.4879
16	TcCLB.507841.40	2.05352
16	TcCLB.508143.110	1.40339
16	TcCLB.508143.65	1.11922
16	TcCLB.508439.10	1.59877
16	TcCLB.508439.30	1.51581
16	TcCLB.509819.10	1.83371
16	TcCLB.509819.20	1.73097
16	TcCLB.509819.30	1.3747
16	TcCLB.509819.40	1.94729
16	TcCLB.509823.10	1.52822
16	TcCLB.509823.4	1.9252
16	TcCLB.509825.20	1.87519
16	TcCLB.509825.30	2.16207
16	TcCLB.509825.40	2.05972
16	TcCLB.509827.10	1.62901
16	TcCLB.509827.20	1.96513
16	TcCLB.510283.110	1.80037
16	TcCLB.510283.114	1.72128
16	TcCLB.510283.120	2.0605
16	TcCLB.510283.130	0.991674
16	TcCLB.510283.140	2.35746
16	TcCLB.510283.150	1.7426
16	TcCLB.510283.160	1.96745
16	TcCLB.510283.40	2.1737
16	TcCLB.510283.50	2.15354
16	TcCLB.510283.60	1.65305
16	TcCLB.510283.70	2.03297
16	TcCLB.510283.80	2.33226
16	TcCLB.510283.90	1.8748
16	TcCLB.510285.100	1.67902
16	TcCLB.510285.110	1.96668
16	TcCLB.510285.120	2.04693
16	TcCLB.510285.130	1.53985
16	TcCLB.510285.140	1.21846
16	TcCLB.510285.20	1.9535
16	TcCLB.510285.30	2.01049
16	TcCLB.510285.40	2.11477
16	TcCLB.510285.60	2.19657
16	TcCLB.510285.70	1.89224
16	TcCLB.510285.74	1.70771
16	TcCLB.510285.80	1.72748
16	TcCLB.510285.90	1.76935
16	TcCLB.510717.30	1.73795
16	TcCLB.510717.40	1.67902
16	TcCLB.510719.10	1.63948
16	TcCLB.510719.100	2.5858
16	TcCLB.510719.110	1.82518
16	TcCLB.510719.120	1.94032
16	TcCLB.510719.130	1.93993
16	TcCLB.510719.140	1.43711
16	TcCLB.510719.150	2.11632
16	TcCLB.510719.170	1.56854
16	TcCLB.510719.180	2.17253
16	TcCLB.510719.20	1.46813
16	TcCLB.510719.200	1.8841
16	TcCLB.510719.210	1.42936
16	TcCLB.510719.220	2.34621
16	TcCLB.510719.230	1.83215
16	TcCLB.510719.240	2.22332
16	TcCLB.510719.250	1.74687
16	TcCLB.510719.260	1.75539
16	TcCLB.510719.270	1.30375
16	TcCLB.510719.280	2.12563
16	TcCLB.510719.290	1.37857
16	TcCLB.510719.300	2.18378
16	TcCLB.510719.310	1.64956
16	TcCLB.510719.40	1.72748
16	TcCLB.510719.50	1.20528
16	TcCLB.510719.60	1.85852
16	TcCLB.510719.70	1.98296
16	TcCLB.510719.74	2.24503
16	TcCLB.510719.80	1.99847
16	TcCLB.510719.90	1.4406
17	TcCLB.503493.10	1.86239
17	TcCLB.503493.20	2.09849
17	TcCLB.503493.30	1.79494
17	TcCLB.503493.40	2.17641
17	TcCLB.503751.20	1.44099
17	TcCLB.503751.30	1.90116
17	TcCLB.503967.10	2.34234
17	TcCLB.503967.19	1.83022
17	TcCLB.503967.4	2.13299
17	TcCLB.506513.100	1.71275
17	TcCLB.506513.110	1.56272
17	TcCLB.506513.120	1.63444
17	TcCLB.506513.14	1.98335
17	TcCLB.506513.150	2.05391
17	TcCLB.506513.160	1.68523
17	TcCLB.506513.170	1.68096
17	TcCLB.506513.180	1.87402
17	TcCLB.506513.190	1.97133
17	TcCLB.506513.20	2.02444
17	TcCLB.506513.200	0.971127
17	TcCLB.506513.24	2.05274
17	TcCLB.506513.30	1.25956
17	TcCLB.506513.40	1.35609
17	TcCLB.506513.50	1.88294
17	TcCLB.506513.60	1.69996
17	TcCLB.506513.7	2.08725
17	TcCLB.506513.70	1.55497
17	TcCLB.506513.80	1.3181
17	TcCLB.506513.90	1.48131
17	TcCLB.506515.10	2.93819
17	TcCLB.506515.20	1.75152
17	TcCLB.506517.100	1.66933
17	TcCLB.506517.110	1.65189
17	TcCLB.506517.130	1.82944
17	TcCLB.506517.14	1.69104
17	TcCLB.506517.140	1.41657
17	TcCLB.506517.149	1.0444
17	TcCLB.506517.158	1.96241
17	TcCLB.506517.30	1.90387
17	TcCLB.506517.40	1.56931
17	TcCLB.506517.50	1.72709
17	TcCLB.506519.100	1.61971
17	TcCLB.506519.110	1.84766
17	TcCLB.506519.120	1.65111
17	TcCLB.506519.130	1.44758
17	TcCLB.506519.140	1.72981
17	TcCLB.506519.51	2.23301
17	TcCLB.506519.60	2.09694
17	TcCLB.506519.70	1.95737
17	TcCLB.506519.80	1.91395
17	TcCLB.506519.90	1.70965
17	TcCLB.507047.100	1.7868
17	TcCLB.507047.110	1.64297
17	TcCLB.507047.120	1.97521
17	TcCLB.507047.130	1.82711
17	TcCLB.507047.134	2.01436
17	TcCLB.507047.140	1.74842
17	TcCLB.507047.150	1.84844
17	TcCLB.507047.160	1.29329
17	TcCLB.507047.170	2.20742
17	TcCLB.507047.180	1.59877
17	TcCLB.507047.50	2.1861
17	TcCLB.507047.60	1.71973
17	TcCLB.507047.70	2.10275
17	TcCLB.507047.80	2.18145
17	TcCLB.507047.90	1.77362
17	TcCLB.507975.80	1.95195
17	TcCLB.507979.10	1.58482
17	TcCLB.507979.20	1.55652
17	TcCLB.507979.4	0.983533
17	TcCLB.507979.50	1.86356
17	TcCLB.510053.10	1.01338
17	TcCLB.510053.20	2.02367
17	TcCLB.510053.30	2.47919
17	TcCLB.510053.40	2.68155
17	TcCLB.510053.50	2.45825
17	TcCLB.510053.60	1.69686
17	TcCLB.510053.70	1.7868
17	TcCLB.510053.79	2.27876
17	TcCLB.510055.100	1.77982
17	TcCLB.510055.110	1.49449
17	TcCLB.510055.130	1.83952
17	TcCLB.510055.140	1.16923
17	TcCLB.510055.150	1.55807
17	TcCLB.510055.160	1.83681
17	TcCLB.510055.50	1.42587
17	TcCLB.510055.60	1.71702
17	TcCLB.510055.70	1.38555
17	TcCLB.510055.80	2.13958
17	TcCLB.510057.30	2.80212
17	TcCLB.510057.4	2.19153
17	TcCLB.510057.40	1.53481
17	TcCLB.510057.50	2.63581
17	TcCLB.510057.60	2.31055
17	TcCLB.511303.100	1.67049
17	TcCLB.511303.110	1.85386
17	TcCLB.511303.120	2.13105
17	TcCLB.511303.130	1.67476
17	TcCLB.511303.140	1.71585
17	TcCLB.511303.150	1.56737
17	TcCLB.511303.160	2.07368
17	TcCLB.511303.20	1.86084
17	TcCLB.511303.24	1.5635
17	TcCLB.511303.30	1.73175
17	TcCLB.511303.34	1.50534
17	TcCLB.511303.40	2.12601
17	TcCLB.511303.50	1.61738
17	TcCLB.511303.60	1.99459
17	TcCLB.511303.64	1.57202
17	TcCLB.511303.70	1.76276
17	TcCLB.511303.80	2.095
17	TcCLB.511303.9	1.93954
17	TcCLB.511303.90	2.01087
17	TcCLB.511305.10	2.04538
17	TcCLB.511305.20	1.59218
17	TcCLB.511305.40	2.12097
17	TcCLB.511307.10	2.27217
17	TcCLB.511307.20	2.26131
17	TcCLB.511307.3	2.15121
17	TcCLB.511307.6	1.72089
17	TcCLB.511309.14	1.79804
17	TcCLB.511309.20	2.14307
17	TcCLB.511309.30	1.67864
17	TcCLB.511309.40	2.13066
17	TcCLB.511309.60	1.92869
17	TcCLB.511309.7	1.28282
17	TcCLB.511309.70	2.35358
17	TcCLB.511311.60	1.62281
17	TcCLB.511311.70	1.88061
17	TcCLB.511311.80	1.93954
17	TcCLB.511313.10	2.11826
17	TcCLB.511313.20	1.67902
17	TcCLB.511313.40	1.68251
17	TcCLB.511315.20	1.58714
17	TcCLB.511315.30	1.6577
17	TcCLB.511315.9	1.46813
18	TcCLB.504017.10	1.27429
18	TcCLB.504017.20	1.93218
18	TcCLB.504017.30	1.81471
18	TcCLB.504017.40	1.86937
18	TcCLB.504017.50	1.28321
18	TcCLB.504017.54	1.82246
18	TcCLB.504017.60	1.63909
18	TcCLB.504017.70	1.8969
18	TcCLB.506961.30	3.2809
18	TcCLB.506963.100	2.62689
18	TcCLB.506963.110	2.30938
18	TcCLB.506963.14	3.22624
18	TcCLB.506963.30	1.71314
18	TcCLB.506963.40	2.06398
18	TcCLB.506963.60	2.20859
18	TcCLB.506963.70	2.0101
18	TcCLB.506963.80	2.58192
18	TcCLB.506963.90	2.87772
18	TcCLB.506965.60	0.834278
18	TcCLB.511587.120	2.07019
18	TcCLB.511589.10	2.05313
18	TcCLB.511589.100	1.64917
18	TcCLB.511589.110	2.3152
18	TcCLB.511589.120	2.20355
18	TcCLB.511589.130	1.96319
18	TcCLB.511589.140	2.10779
18	TcCLB.511589.150	1.98063
18	TcCLB.511589.160	2.69551
18	TcCLB.511589.170	1.4185
18	TcCLB.511589.180	1.84223
18	TcCLB.511589.190	1.97637
18	TcCLB.511589.20	1.8465
18	TcCLB.511589.200	1.99808
18	TcCLB.511589.209	1.56427
18	TcCLB.511589.220	1.40532
18	TcCLB.511589.230	1.47472
18	TcCLB.511589.240	1.74415
18	TcCLB.511589.250	1.89302
18	TcCLB.511589.260	1.67321
18	TcCLB.511589.29	1.73872
18	TcCLB.511589.40	2.36598
18	TcCLB.511589.50	2.32567
18	TcCLB.511589.60	1.47743
18	TcCLB.511589.70	1.51697
18	TcCLB.511589.74	2.52067
18	TcCLB.511589.80	1.82518
18	TcCLB.511589.90	1.76858
18	TcCLB.511599.85	0.639665
18	TcCLB.511605.10	0.654784
19	TcCLB.503715.10	1.89496
19	TcCLB.503715.20	1.55225
19	TcCLB.503715.30	1.94032
19	TcCLB.503715.40	2.41212
19	TcCLB.506401.100	2.40398
19	TcCLB.506401.110	2.16284
19	TcCLB.506401.12	2.35784
19	TcCLB.506401.130	0.700142
19	TcCLB.506401.140	2.28651
19	TcCLB.506401.150	1.9345
19	TcCLB.506401.160	1.54334
19	TcCLB.506401.170	1.83293
19	TcCLB.506401.180	2.25395
19	TcCLB.506401.200	1.81975
19	TcCLB.506401.210	1.31344
19	TcCLB.506401.220	2.32993
19	TcCLB.506401.230	1.98645
19	TcCLB.506401.24	2.41289
19	TcCLB.506401.240	1.84882
19	TcCLB.506401.250	2.28418
19	TcCLB.506401.280	2.27837
19	TcCLB.506401.290	2.2272
19	TcCLB.506401.300	1.84456
19	TcCLB.506401.304	2.07562
19	TcCLB.506401.310	2.02871
19	TcCLB.506401.330	1.83952
19	TcCLB.506401.350	3.15723
19	TcCLB.506401.360	2.9913
19	TcCLB.506401.370	3.0355
19	TcCLB.506401.50	2.01242
19	TcCLB.506401.70	2.28263
19	TcCLB.506401.80	2.0163
19	TcCLB.506401.90	1.85503
19	TcCLB.506487.37	2.78041
19	TcCLB.508567.100	2.19773
19	TcCLB.508567.20	1.96396
19	TcCLB.508567.30	2.39157
19	TcCLB.508567.40	1.72593
19	TcCLB.508567.49	1.05564
19	TcCLB.508567.60	2.24658
19	TcCLB.508567.70	1.13046
19	TcCLB.508567.80	2.49508
19	TcCLB.508567.89	2.56602
19	TcCLB.508569.10	2.00312
19	TcCLB.508569.100	2.0636
19	TcCLB.508569.120	2.47919
19	TcCLB.508569.130	2.25976
19	TcCLB.508569.140	1.94497
19	TcCLB.508569.20	1.68561
19	TcCLB.508569.70	2.53695
19	TcCLB.508569.80	2.05119
19	TcCLB.508569.90	1.88139
19	TcCLB.508571.10	2.35629
19	TcCLB.508973.110	3.16149
19	TcCLB.508973.20	1.96978
19	TcCLB.508973.30	1.58365
19	TcCLB.508973.50	1.72322
19	TcCLB.508973.60	1.97715
19	TcCLB.508973.69	1.99614
19	TcCLB.508973.80	2.30396
19	TcCLB.508973.9	2.25976
19	TcCLB.508973.90	2.65364
19	TcCLB.508975.10	3.20181
19	TcCLB.508975.20	3.26151
19	TcCLB.508975.4	3.43442
19	TcCLB.509513.5	3.61197
19	TcCLB.510855.10	2.378
19	TcCLB.510855.20	2.16401
19	TcCLB.510855.40	2.05429
19	TcCLB.510857.10	2.2869
19	TcCLB.510857.20	2.3152
19	TcCLB.510857.30	2.16013
19	TcCLB.510857.4	1.64142
19	TcCLB.510857.40	2.47415
19	TcCLB.510857.50	1.89883
19	TcCLB.510857.54	1.41191
19	TcCLB.510857.60	2.63193
19	TcCLB.510859.24	2.3749
19	TcCLB.510859.30	2.15703
19	TcCLB.510859.40	2.60789
19	TcCLB.510861.110	2.53307
19	TcCLB.510861.125	1.52977
19	TcCLB.510861.14	2.5606
19	TcCLB.510861.140	1.89535
19	TcCLB.510861.150	2.3121
19	TcCLB.510861.30	1.60769
19	TcCLB.510861.60	2.38653
19	TcCLB.510861.70	2.20704
19	TcCLB.510861.80	1.60188
19	TcCLB.510861.94	2.54974
19	TcCLB.510863.20	1.96513
19	TcCLB.510863.30	1.57435
19	TcCLB.510863.9	1.94303
19	TcCLB.511393.10	1.57745
19	TcCLB.511393.20	1.82634
19	TcCLB.511393.30	2.17486
19	TcCLB.511393.40	2.22448
19	TcCLB.511393.49	1.93799
19	TcCLB.511393.60	1.98335
19	TcCLB.511393.70	1.91744
19	TcCLB.511393.79	1.47278
19	TcCLB.511393.88	1.58288
19	TcCLB.511395.10	2.02987
19	TcCLB.511395.14	1.3778
19	TcCLB.511395.20	2.00312
19	TcCLB.511395.30	1.9911
19	TcCLB.511395.40	1.94225
19	TcCLB.511395.50	1.98374
19	TcCLB.511395.60	2.0322
19	TcCLB.511395.70	1.80889
19	TcCLB.511395.80	1.57668
19	TcCLB.511395.90	1.98761
20	TcCLB.397937.10	2.5102
20	TcCLB.397937.5	2.19812
20	TcCLB.445011.10	2.11942
20	TcCLB.445011.19	1.45533
20	TcCLB.486901.10	1.85619
20	TcCLB.503527.10	1.83719
20	TcCLB.503527.20	1.57513
20	TcCLB.503527.29	1.44913
20	TcCLB.503527.4	1.80618
20	TcCLB.503527.40	2.25201
20	TcCLB.503527.50	1.74609
20	TcCLB.503527.60	2.17564
20	TcCLB.503611.10	2.02599
20	TcCLB.503611.30	2.05507
20	TcCLB.503611.50	1.75501
20	TcCLB.503795.10	1.87402
20	TcCLB.503915.9	1.87868
20	TcCLB.504009.10	1.774
20	TcCLB.504009.20	1.60536
20	TcCLB.504009.30	1.91977
20	TcCLB.504009.40	2.00234
20	TcCLB.504009.60	1.8496
20	TcCLB.504009.70	1.7019
20	TcCLB.504097.10	1.9124
20	TcCLB.504097.20	2.01824
20	TcCLB.504097.30	1.86162
20	TcCLB.504097.4	2.00506
20	TcCLB.504163.10	1.85542
20	TcCLB.504163.100	2.0919
20	TcCLB.504163.110	2.34389
20	TcCLB.504163.20	1.96358
20	TcCLB.504163.60	1.83138
20	TcCLB.504163.70	1.86084
20	TcCLB.504163.80	2.15044
20	TcCLB.504163.90	2.15509
20	TcCLB.504203.10	1.95427
20	TcCLB.504203.20	2.01785
20	TcCLB.504203.29	1.80385
20	TcCLB.504203.4	1.82285
20	TcCLB.504203.40	1.81897
20	TcCLB.504203.50	1.86239
20	TcCLB.504203.60	2.33652
20	TcCLB.506341.10	2.2679
20	TcCLB.506341.20	1.75927
20	TcCLB.506565.12	1.99459
20	TcCLB.506565.20	1.00757
20	TcCLB.506567.10	1.31034
20	TcCLB.506567.100	1.9911
20	TcCLB.506567.110	1.5383
20	TcCLB.506567.120	1.96707
20	TcCLB.506567.130	1.86278
20	TcCLB.506567.20	2.00079
20	TcCLB.506567.34	2.04344
20	TcCLB.506567.50	1.32701
20	TcCLB.506567.60	1.65615
20	TcCLB.506567.70	1.55729
20	TcCLB.506567.74	1.83564
20	TcCLB.506567.77	1.14946
20	TcCLB.506567.80	2.30783
20	TcCLB.506567.90	1.58288
20	TcCLB.506677.10	2.57378
20	TcCLB.506677.20	2.28108
20	TcCLB.506677.30	2.1516
20	TcCLB.506677.4	2.64937
20	TcCLB.508145.40	1.43479
20	TcCLB.508145.49	1.98684
20	TcCLB.508169.100	1.66468
20	TcCLB.508169.110	1.6356
20	TcCLB.508169.120	1.47239
20	TcCLB.508169.129	1.87868
20	TcCLB.508169.30	1.44797
20	TcCLB.508169.40	1.87131
20	TcCLB.508169.50	1.79184
20	TcCLB.508169.60	1.85813
20	TcCLB.508169.69	1.88565
20	TcCLB.508169.80	2.03413
20	TcCLB.508169.90	1.97133
20	TcCLB.509677.10	2.06825
20	TcCLB.509757.10	1.85968
20	TcCLB.509757.20	1.73562
20	TcCLB.509757.30	2.32179
20	TcCLB.509757.40	1.56815
20	TcCLB.509757.49	1.67515
20	TcCLB.509759.10	1.70073
20	TcCLB.509759.19	2.00273
20	TcCLB.510123.10	1.37741
20	TcCLB.510123.20	1.91589
20	TcCLB.510123.24	1.73834
20	TcCLB.510123.30	1.46348
20	TcCLB.510123.40	1.55962
20	TcCLB.510123.50	1.80463
20	TcCLB.510123.60	1.43905
20	TcCLB.510123.70	1.57745
20	TcCLB.510125.10	1.84107
20	TcCLB.510251.10	1.77749
20	TcCLB.510253.10	1.72748
20	TcCLB.510253.20	2.04034
20	TcCLB.510253.29	1.71004
20	TcCLB.510255.10	1.36307
20	TcCLB.510255.20	1.73058
20	TcCLB.510255.29	1.45533
20	TcCLB.510255.4	1.28902
20	TcCLB.510257.10	1.78253
20	TcCLB.510257.100	2.02832
20	TcCLB.510257.120	1.67476
20	TcCLB.510257.130	1.94381
20	TcCLB.510257.139	1.82905
20	TcCLB.510257.20	1.69298
20	TcCLB.510257.24	1.81083
20	TcCLB.510257.30	1.89573
20	TcCLB.510257.40	1.80037
20	TcCLB.510257.50	1.51387
20	TcCLB.510257.60	1.63948
20	TcCLB.510257.70	1.64646
20	TcCLB.510257.80	1.71236
20	TcCLB.510257.90	1.83758
20	TcCLB.510259.12	2.07406
20	TcCLB.510259.18	2.21712
20	TcCLB.510259.24	2.60208
20	TcCLB.510259.30	2.77537
20	TcCLB.510259.40	2.30163
20	TcCLB.510259.50	2.41832
20	TcCLB.510259.6	2.12214
20	TcCLB.510287.10	1.67243
20	TcCLB.510287.30	1.48286
20	TcCLB.510287.4	0.969189
20	TcCLB.510287.40	1.84999
20	TcCLB.510287.50	1.7364
20	TcCLB.510287.60	2.01087
20	TcCLB.510289.10	1.70732
20	TcCLB.510289.20	1.73446
20	TcCLB.510289.3	1.68523
20	TcCLB.510289.30	1.64297
20	TcCLB.510289.40	1.96435
20	TcCLB.510289.44	0.897081
20	TcCLB.510289.50	1.58908
20	TcCLB.510289.54	1.69996
20	TcCLB.510289.6	1.53326
20	TcCLB.510289.60	2.51873
20	TcCLB.510289.70	1.66623
20	TcCLB.510289.80	1.97017
20	TcCLB.510289.90	1.68794
20	TcCLB.510289.99	1.50806
20	TcCLB.510291.14	1.89845
20	TcCLB.510291.20	2.31908
20	TcCLB.510291.30	1.84223
20	TcCLB.510291.40	2.31404
20	TcCLB.510293.20	2.11206
20	TcCLB.510293.30	2.17796
20	TcCLB.510293.50	1.33864
20	TcCLB.510293.54	0.894755
20	TcCLB.510293.60	1.38943
20	TcCLB.510293.70	1.9283
20	TcCLB.510293.79	1.92869
20	TcCLB.510295.10	1.32663
20	TcCLB.510295.15	1.72283
20	TcCLB.510295.20	1.60149
20	TcCLB.510295.30	1.69337
20	TcCLB.510295.40	1.61816
20	TcCLB.510295.50	2.00273
20	TcCLB.510295.59	1.94652
20	TcCLB.510297.10	2.08957
20	TcCLB.510297.100	2.03607
20	TcCLB.510297.110	2.07639
20	TcCLB.510297.119	1.63211
20	TcCLB.510297.20	2.03491
20	TcCLB.510297.30	1.8841
20	TcCLB.510297.40	1.73562
20	TcCLB.510297.50	1.73097
20	TcCLB.510297.60	1.97211
20	TcCLB.510297.70	1.78098
20	TcCLB.510297.80	1.89457
20	TcCLB.510297.90	1.74648
20	TcCLB.510963.10	2.06437
20	TcCLB.510963.20	1.94148
20	TcCLB.510963.30	2.43887
20	TcCLB.510963.39	1.81083
20	TcCLB.510963.5	2.3245
20	TcCLB.510963.50	1.77245
20	TcCLB.510963.60	1.7457
20	TcCLB.510963.70	2.13958
20	TcCLB.510963.80	2.25472
21	TcCLB.404843.10	2.16168
21	TcCLB.404843.20	2.85756
21	TcCLB.414517.9	2.36947
21	TcCLB.503529.10	2.41444
21	TcCLB.503529.20	2.36715
21	TcCLB.503529.30	2.2144
21	TcCLB.503531.10	2.80638
21	TcCLB.503531.20	2.68737
21	TcCLB.503619.10	1.88023
21	TcCLB.503619.20	2.03879
21	TcCLB.503619.25	2.5102
21	TcCLB.503619.29	2.24076
21	TcCLB.503619.39	2.40553
21	TcCLB.503777.10	2.16788
21	TcCLB.503777.19	1.51155
21	TcCLB.503777.4	1.63056
21	TcCLB.503953.10	1.79688
21	TcCLB.503953.14	1.5697
21	TcCLB.503953.20	1.50186
21	TcCLB.503953.30	2.34389
21	TcCLB.503953.40	1.8938
21	TcCLB.503953.50	1.85348
21	TcCLB.503953.59	2.33613
21	TcCLB.503955.10	1.88759
21	TcCLB.503955.100	2.33691
21	TcCLB.503955.110	2.38033
21	TcCLB.503955.20	1.9124
21	TcCLB.503955.30	2.08065
21	TcCLB.503955.50	2.03956
21	TcCLB.503955.55	2.37025
21	TcCLB.503955.60	2.29892
21	TcCLB.503955.70	1.79688
21	TcCLB.503955.80	2.81956
21	TcCLB.503955.89	2.15858
21	TcCLB.506607.10	2.28535
21	TcCLB.506607.19	2.40824
21	TcCLB.506947.100	2.07406
21	TcCLB.506947.20	1.94032
21	TcCLB.506947.40	2.11516
21	TcCLB.506947.50	2.30822
21	TcCLB.506947.60	2.01359
21	TcCLB.506947.70	1.51038
21	TcCLB.506947.80	1.54993
21	TcCLB.506947.90	1.43285
21	TcCLB.507803.40	2.45476
21	TcCLB.507803.49	1.53481
21	TcCLB.507805.20	1.80541
21	TcCLB.507805.30	2.48112
21	TcCLB.507805.9	2.33419
21	TcCLB.507807.20	1.84456
21	TcCLB.507807.30	1.85038
21	TcCLB.507807.40	1.78098
21	TcCLB.507809.100	2.07988
21	TcCLB.507809.110	2.33923
21	TcCLB.507809.119	2.20626
21	TcCLB.507809.130	2.14695
21	TcCLB.507809.14	2.57417
21	TcCLB.507809.140	2.21091
21	TcCLB.507809.150	1.82983
21	TcCLB.507809.160	2.25666
21	TcCLB.507809.30	2.31636
21	TcCLB.507809.39	2.31442
21	TcCLB.507809.50	1.92054
21	TcCLB.507809.60	1.99188
21	TcCLB.507809.74	2.4943
21	TcCLB.507809.80	2.47492
21	TcCLB.507809.90	1.97908
21	TcCLB.507811.100	2.504
21	TcCLB.507811.107	2.3842
21	TcCLB.507811.114	2.42956
21	TcCLB.507811.120	2.90369
21	TcCLB.507811.20	2.21944
[truncated: 4,560 more rows]

## Sheet: S92a
Supplementary table 4:	List of genes used to estimate the chromosomal ploidy of the seven TcII field isolates, after the exclusion of genes with outlier coverages based on iterative Grubbs’ tests. Each isolate, S11, S154a, S162a, S15, S92a, S23b and S44a is represented in a different sheet.
Chromosome	Gene ID (TriTryp)	Median Coverage		Chromosome	Contains the chromosome number, from 1 to 41 based on the CL Brener predicted chromosomes.
1	TcCLB.410961.10	1.58214		Gene ID (TriTryp)	Contains the TriTryp gene ID of each gene used to estimate the median coverage of each chromosome. These genes were the ones not flagged as outliers by the Grubbs’ tests.
1	TcCLB.411427.30	1.77052		Median Coverage	Contains the median coverage of the respective gene.
1	TcCLB.411427.40	1.6149
1	TcCLB.421321.9	2.1309
1	TcCLB.463297.10	1.26885
1	TcCLB.503653.104	1.98825
1	TcCLB.503653.20	2.30973
1	TcCLB.503653.30	1.62923
1	TcCLB.503653.50	1.56439
1	TcCLB.503653.60	1.52685
1	TcCLB.503653.70	1.83536
1	TcCLB.503653.9	2.04354
1	TcCLB.503653.90	1.88792
1	TcCLB.506533.34	1.89884
1	TcCLB.506533.70	1.92136
1	TcCLB.510077.30	2.35273
2	TcCLB.419417.10	2.98613
2	TcCLB.419417.19	2.99569
2	TcCLB.419417.4	2.45784
2	TcCLB.449247.10	1.49272
2	TcCLB.449247.20	1.8886
2	TcCLB.449247.4	2.2053
2	TcCLB.506717.10	2.31178
2	TcCLB.506717.4	2.8858
2	TcCLB.507941.10	1.76301
2	TcCLB.507941.100	1.619
2	TcCLB.507941.110	1.68315
2	TcCLB.507941.120	1.61558
2	TcCLB.507941.130	1.58965
2	TcCLB.507941.14	1.62241
2	TcCLB.507941.20	1.87358
2	TcCLB.507941.30	1.58555
2	TcCLB.507941.40	1.68452
2	TcCLB.507941.50	1.9043
2	TcCLB.507941.60	1.38215
2	TcCLB.507941.70	1.87631
2	TcCLB.507941.80	1.31458
2	TcCLB.508205.10	1.22858
2	TcCLB.508205.30	1.79919
2	TcCLB.508205.39	2.46535
2	TcCLB.508205.4	1.33915
2	TcCLB.508205.48	1.57122
2	TcCLB.510351.100	1.30776
2	TcCLB.510351.110	1.73981
2	TcCLB.510351.120	1.90566
2	TcCLB.510351.130	1.63606
2	TcCLB.510351.140	1.20128
2	TcCLB.510351.150	1.27841
2	TcCLB.510351.40	1.53026
2	TcCLB.510351.50	1.50228
2	TcCLB.510351.60	1.69066
2	TcCLB.510351.70	1.65517
2	TcCLB.510351.80	1.68793
2	TcCLB.510351.90	1.662
2	TcCLB.510353.10	1.96914
2	TcCLB.510353.20	2.16298
2	TcCLB.510353.30	1.98006
3	TcCLB.404001.10	1.94116
3	TcCLB.404001.4	1.70636
3	TcCLB.505229.10	2.0763
3	TcCLB.505229.20	1.7166
3	TcCLB.505229.5	1.56507
3	TcCLB.505555.10	1.83877
3	TcCLB.505555.20	1.30025
3	TcCLB.505555.30	1.75004
3	TcCLB.505555.40	1.65722
3	TcCLB.505555.50	1.63742
3	TcCLB.506739.10	2.28175
3	TcCLB.506739.120	2.84485
3	TcCLB.506739.130	2.73769
3	TcCLB.506739.140	2.53975
3	TcCLB.506739.160	1.80124
3	TcCLB.506739.170	1.87563
3	TcCLB.506739.180	1.83331
3	TcCLB.506739.190	2.14455
3	TcCLB.506739.20	1.58077
3	TcCLB.506739.200	2.03057
3	TcCLB.506739.209	1.44563
3	TcCLB.506739.30	1.90771
3	TcCLB.506739.40	1.58896
3	TcCLB.506739.50	2.17663
3	TcCLB.506739.60	1.96573
3	TcCLB.506739.70	2.26127
3	TcCLB.506739.80	1.70704
3	TcCLB.506739.90	1.87427
3	TcCLB.506739.99	2.18209
3	TcCLB.507143.10	2.00395
3	TcCLB.507143.20	1.68384
3	TcCLB.507143.30	2.0333
3	TcCLB.507143.40	1.99303
3	TcCLB.507143.50	1.7125
3	TcCLB.507143.60	1.39307
3	TcCLB.507143.70	1.81352
3	TcCLB.507143.80	1.10026
3	TcCLB.507143.90	1.83536
3	TcCLB.509279.10	1.72547
4	TcCLB.422041.9	1.38966
4	TcCLB.506553.10	1.75277
4	TcCLB.506553.20	1.59238
4	TcCLB.506553.30	2.06197
4	TcCLB.506553.40	2.00054
4	TcCLB.509537.10	1.84424
4	TcCLB.509537.20	1.69135
4	TcCLB.509537.30	1.8927
4	TcCLB.509537.40	1.61695
4	TcCLB.509537.50	1.8572
4	TcCLB.509537.60	1.70636
4	TcCLB.509537.70	1.64971
4	TcCLB.509537.80	1.88041
4	TcCLB.510105.100	2.01555
4	TcCLB.510105.120	1.91795
4	TcCLB.510105.130	1.68998
4	TcCLB.510105.131	1.42242
4	TcCLB.510105.140	1.52276
4	TcCLB.510105.150	1.64903
4	TcCLB.510105.160	1.60534
4	TcCLB.510105.170	1.74049
4	TcCLB.510105.180	2.21417
4	TcCLB.510105.184	1.67701
4	TcCLB.510105.190	1.69544
4	TcCLB.510105.20	1.79441
4	TcCLB.510105.200	2.19438
4	TcCLB.510105.210	2.30564
4	TcCLB.510105.220	2.71107
4	TcCLB.510105.240	2.10292
4	TcCLB.510105.250	1.82717
4	TcCLB.510105.30	2.08586
4	TcCLB.510105.33	2.43054
4	TcCLB.510105.36	2.46399
4	TcCLB.510105.50	2.35341
4	TcCLB.510105.55	1.34803
4	TcCLB.510105.60	1.7009
4	TcCLB.510105.70	1.87222
4	TcCLB.510105.80	2.21486
4	TcCLB.510105.9	1.70636
4	TcCLB.510105.90	1.93228
5	TcCLB.470169.9	2.62984
5	TcCLB.506493.100	1.97324
5	TcCLB.506493.110	1.53436
5	TcCLB.506493.20	1.33915
5	TcCLB.506493.30	1.68657
5	TcCLB.506493.40	1.7282
5	TcCLB.506493.50	1.76301
5	TcCLB.506493.60	1.72889
5	TcCLB.506493.70	2.08586
5	TcCLB.506493.80	1.95139
5	TcCLB.506493.9	1.62787
5	TcCLB.506493.90	1.92614
5	TcCLB.506495.10	2.85508
5	TcCLB.506495.20	2.53907
5	TcCLB.506495.24	2.21281
5	TcCLB.506495.3	2.54726
5	TcCLB.506495.6	2.91037
5	TcCLB.506495.9	3.00866
5	TcCLB.508949.10	1.74663
5	TcCLB.508949.20	1.40672
5	TcCLB.508949.30	1.45177
5	TcCLB.508949.40	1.30093
5	TcCLB.508949.50	1.60671
5	TcCLB.508951.10	1.86744
5	TcCLB.508951.20	1.89474
5	TcCLB.508951.29	1.49272
5	TcCLB.508951.4	1.38761
5	TcCLB.508951.40	1.72684
5	TcCLB.508951.50	1.7596
5	TcCLB.508951.60	1.84424
5	TcCLB.508951.70	1.8613
5	TcCLB.508951.80	1.98689
5	TcCLB.508951.90	2.11657
5	TcCLB.508953.10	1.89065
5	TcCLB.508953.19	1.76847
5	TcCLB.508953.28	2.16913
5	TcCLB.508953.40	2.13568
5	TcCLB.508955.20	2.71175
5	TcCLB.510247.20	2.42986
6	TcCLB.506129.89	2.61892
6	TcCLB.506529.100	1.79031
6	TcCLB.506529.110	2.15684
6	TcCLB.506529.120	1.65108
6	TcCLB.506529.130	1.68793
6	TcCLB.506529.14	1.90976
6	TcCLB.506529.140	1.42447
6	TcCLB.506529.150	2.08995
6	TcCLB.506529.160	2.06333
6	TcCLB.506529.170	1.81147
6	TcCLB.506529.180	1.32618
6	TcCLB.506529.190	1.89406
6	TcCLB.506529.200	1.78281
6	TcCLB.506529.220	1.97597
6	TcCLB.506529.224	2.10428
6	TcCLB.506529.230	1.51661
6	TcCLB.506529.260	1.92478
6	TcCLB.506529.280	2.02579
6	TcCLB.506529.290	1.67155
6	TcCLB.506529.30	1.76779
6	TcCLB.506529.300	2.03262
6	TcCLB.506529.310	1.72138
6	TcCLB.506529.314	2.00532
6	TcCLB.506529.320	1.70704
6	TcCLB.506529.324	1.38488
6	TcCLB.506529.330	1.834
6	TcCLB.506529.360	1.64903
6	TcCLB.506529.380	2.09132
6	TcCLB.506529.40	1.89201
6	TcCLB.506529.400	1.49887
6	TcCLB.506529.410	1.57941
6	TcCLB.506529.425	2.19711
6	TcCLB.506529.440	1.46884
6	TcCLB.506529.460	1.74254
6	TcCLB.506529.470	1.95549
6	TcCLB.506529.490	2.17868
6	TcCLB.506529.500	3.00593
6	TcCLB.506529.508	2.45921
6	TcCLB.506529.516	2.9172
6	TcCLB.506529.524	1.99849
6	TcCLB.506529.530	2.38345
6	TcCLB.506529.590	2.90491
6	TcCLB.506529.595	2.17459
6	TcCLB.506529.60	1.67906
6	TcCLB.506529.600	2.57661
6	TcCLB.506529.610	1.92341
6	TcCLB.506529.620	2.06265
6	TcCLB.506529.640	1.94662
6	TcCLB.506529.650	1.8026
6	TcCLB.506529.660	1.31117
6	TcCLB.506529.669	1.3453
6	TcCLB.506529.70	1.80738
6	TcCLB.506529.80	1.77803
6	TcCLB.506529.90	2.20325
6	TcCLB.506531.20	1.76096
6	TcCLB.506531.30	1.76643
6	TcCLB.506531.9	2.23465
6	TcCLB.507603.10	2.651
6	TcCLB.507603.100	1.75414
6	TcCLB.507603.110	1.91249
6	TcCLB.507603.120	1.56507
6	TcCLB.507603.130	1.46611
6	TcCLB.507603.140	2.13705
6	TcCLB.507603.150	1.90089
6	TcCLB.507603.160	1.6422
6	TcCLB.507603.170	1.6852
6	TcCLB.507603.180	1.90976
6	TcCLB.507603.190	1.63128
6	TcCLB.507603.20	2.27219
6	TcCLB.507603.200	1.77189
6	TcCLB.507603.220	1.74663
6	TcCLB.507603.230	1.74322
6	TcCLB.507603.240	1.92887
6	TcCLB.507603.250	2.01351
6	TcCLB.507603.30	2.78342
6	TcCLB.507603.40	2.65783
6	TcCLB.507603.50	2.34932
6	TcCLB.507603.54	1.69135
6	TcCLB.507603.60	1.68725
6	TcCLB.507603.70	1.90362
6	TcCLB.507603.80	2.12476
6	TcCLB.507603.90	1.83673
6	TcCLB.507997.40	2.15957
6	TcCLB.507997.50	1.55688
6	TcCLB.507997.54	2.23875
6	TcCLB.507997.60	2.21349
6	TcCLB.507997.70	2.05992
6	TcCLB.507997.80	1.47703
6	TcCLB.507997.89	2.00395
6	TcCLB.510071.20	2.27151
6	TcCLB.510073.24	1.54665
6	TcCLB.510073.30	1.70022
6	TcCLB.510073.40	1.67769
6	TcCLB.510073.50	1.56098
6	TcCLB.510073.70	1.33301
6	TcCLB.510073.80	2.05241
6	TcCLB.510073.90	1.84355
6	TcCLB.510075.30	1.85447
6	TcCLB.510075.40	1.92
6	TcCLB.510075.50	1.58282
6	TcCLB.510075.60	1.98689
7	TcCLB.430605.10	1.73162
7	TcCLB.430605.20	2.11725
7	TcCLB.482369.10	2.37799
7	TcCLB.482369.20	1.99781
7	TcCLB.504449.30	1.96027
7	TcCLB.504449.40	1.963
7	TcCLB.504881.30	1.62787
7	TcCLB.504881.40	2.00122
7	TcCLB.504881.50	2.12749
7	TcCLB.504883.10	1.82717
7	TcCLB.504883.30	1.75687
7	TcCLB.504883.40	2.69332
7	TcCLB.504883.50	1.74868
7	TcCLB.504883.60	1.72957
7	TcCLB.504883.70	2.00054
7	TcCLB.505843.10	2.11862
7	TcCLB.505843.24	2.53088
7	TcCLB.505843.30	1.55757
7	TcCLB.505843.40	2.09405
7	TcCLB.505977.13	2.07698
7	TcCLB.505977.26	1.87563
7	TcCLB.505977.40	2.52883
7	TcCLB.505983.20	1.47907
7	TcCLB.505983.30	1.90635
7	TcCLB.506579.100	1.79509
7	TcCLB.506579.30	1.705
7	TcCLB.506579.40	1.72957
7	TcCLB.506579.50	1.88792
7	TcCLB.506579.60	1.7555
7	TcCLB.506579.70	1.89133
7	TcCLB.506579.80	2.59845
7	TcCLB.506579.90	1.99508
7	TcCLB.508277.10	2.74929
7	TcCLB.508277.120	1.81147
7	TcCLB.508277.130	1.81966
7	TcCLB.508277.140	1.96982
7	TcCLB.508277.150	1.91795
7	TcCLB.508277.160	2.15002
7	TcCLB.508277.170	2.18414
7	TcCLB.508277.180	1.86335
7	TcCLB.508277.190	2.29608
7	TcCLB.508277.20	2.96224
7	TcCLB.508277.200	1.63811
7	TcCLB.508277.210	2.26468
7	TcCLB.508277.220	1.85516
7	TcCLB.508277.230	1.59374
7	TcCLB.508277.250	1.89543
7	TcCLB.508277.260	1.84901
7	TcCLB.508277.269	1.74595
7	TcCLB.508277.280	1.61422
7	TcCLB.508277.290	1.9589
7	TcCLB.508277.30	2.6353
7	TcCLB.508277.300	1.8886
7	TcCLB.508277.310	1.95481
7	TcCLB.508277.320	1.50911
7	TcCLB.508277.330	2.13363
7	TcCLB.508277.340	1.84901
7	TcCLB.508277.350	2.20189
7	TcCLB.508277.360	2.03467
7	TcCLB.508277.370	2.11111
7	TcCLB.508277.380	2.13636
7	TcCLB.508277.390	1.64493
7	TcCLB.508277.40	2.694
7	TcCLB.508277.401	1.99713
7	TcCLB.508277.50	2.38276
7	TcCLB.508277.60	2.22987
7	TcCLB.508277.65	2.28243
7	TcCLB.508277.70	2.08176
7	TcCLB.508277.80	2.20871
7	TcCLB.508277.90	1.87973
7	TcCLB.509445.20	1.61012
7	TcCLB.509445.30	2.13841
7	TcCLB.509445.39	2.29676
8	TcCLB.417091.10	1.91727
8	TcCLB.503855.30	2.09609
8	TcCLB.503855.40	1.74868
8	TcCLB.503855.50	1.76028
8	TcCLB.503855.60	1.8183
8	TcCLB.503855.80	1.84765
8	TcCLB.504033.100	2.3971
8	TcCLB.504033.110	2.26878
8	TcCLB.504033.120	2.59367
8	TcCLB.504033.140	2.16571
8	TcCLB.504033.160	2.13636
8	TcCLB.504033.170	1.50023
8	TcCLB.504033.180	2.13568
8	TcCLB.504033.190	2.2326
8	TcCLB.504033.200	2.12749
8	TcCLB.504033.210	1.48999
8	TcCLB.504033.220	2.00259
8	TcCLB.504033.66	1.0559
8	TcCLB.504033.73	1.76233
8	TcCLB.504033.80	1.66131
8	TcCLB.504033.90	2.10701
8	TcCLB.504255.10	1.98962
8	TcCLB.504255.20	1.98143
8	TcCLB.504255.30	2.0374
8	TcCLB.504255.50	2.32406
8	TcCLB.504557.40	2.6783
8	TcCLB.504557.60	1.54323
8	TcCLB.506625.110	1.63674
8	TcCLB.506625.130	2.25171
8	TcCLB.506625.140	1.0791
8	TcCLB.506625.150	1.74936
8	TcCLB.506625.160	2.08517
8	TcCLB.506625.180	1.99576
8	TcCLB.506625.190	1.66609
8	TcCLB.506625.200	2.00395
8	TcCLB.506625.210	1.84082
8	TcCLB.506625.220	1.94662
8	TcCLB.506625.230	1.02109
8	TcCLB.506625.240	2.08927
8	TcCLB.506625.249	2.11111
8	TcCLB.506625.60	2.56295
8	TcCLB.506625.70	1.82717
8	TcCLB.506625.80	2.56159
8	TcCLB.506625.84	2.27014
8	TcCLB.506625.90	2.23602
8	TcCLB.506647.10	1.97119
8	TcCLB.506647.20	1.69749
8	TcCLB.506649.10	1.96163
8	TcCLB.506649.100	2.42576
8	TcCLB.506649.110	2.04422
8	TcCLB.506649.20	2.11725
8	TcCLB.506649.30	1.92
8	TcCLB.506649.40	2.03671
8	TcCLB.506649.50	1.91863
8	TcCLB.506649.60	2.08176
8	TcCLB.506649.64	2.10497
8	TcCLB.506649.70	2.83256
8	TcCLB.506649.80	2.15821
8	TcCLB.506649.90	1.97801
8	TcCLB.508067.10	2.18346
8	TcCLB.508127.9	2.01282
8	TcCLB.508137.20	1.43471
8	TcCLB.508137.30	1.68042
8	TcCLB.508137.40	2.01965
8	TcCLB.509297.10	1.82308
8	TcCLB.509297.20	2.09063
8	TcCLB.510127.60	2.1896
8	TcCLB.510241.10	2.11179
8	TcCLB.510241.100	1.88109
8	TcCLB.510241.110	1.81557
8	TcCLB.510241.120	1.55825
8	TcCLB.510241.124	1.6306
8	TcCLB.510241.20	1.89474
8	TcCLB.510241.30	2.1036
8	TcCLB.510241.5	2.0879
8	TcCLB.510241.60	1.63879
8	TcCLB.510241.70	2.01146
8	TcCLB.510241.90	2.10906
8	TcCLB.510243.10	1.32209
8	TcCLB.510243.100	2.03671
8	TcCLB.510243.110	1.54187
8	TcCLB.510243.119	2.03398
8	TcCLB.510243.128	1.92341
8	TcCLB.510243.20	1.73162
8	TcCLB.510243.30	1.71865
8	TcCLB.510243.50	1.85379
8	TcCLB.510243.54	2.0292
8	TcCLB.510243.60	1.73639
8	TcCLB.510243.70	1.76301
8	TcCLB.510243.80	1.87768
9	TcCLB.442629.9	2.42918
9	TcCLB.503803.10	1.90771
9	TcCLB.503803.20	1.54596
9	TcCLB.503803.4	1.65176
9	TcCLB.503805.10	2.30837
9	TcCLB.503805.20	1.98279
9	TcCLB.503805.3	1.95003
9	TcCLB.503805.30	1.82171
9	TcCLB.503805.40	2.03876
9	TcCLB.503805.6	2.092
9	TcCLB.503805.9	1.89816
9	TcCLB.504247.10	2.15206
9	TcCLB.504247.20	2.08517
9	TcCLB.504247.30	1.77052
9	TcCLB.504247.34	2.05173
9	TcCLB.504247.40	1.89747
9	TcCLB.504247.50	1.89884
9	TcCLB.504247.70	1.78963
9	TcCLB.504247.79	1.94935
9	TcCLB.506473.10	2.58957
9	TcCLB.506473.14	2.393
9	TcCLB.506473.20	1.91385
9	TcCLB.506473.6	2.38618
9	TcCLB.506563.10	2.06674
9	TcCLB.506563.100	1.76574
9	TcCLB.506563.110	1.71865
9	TcCLB.506563.120	2.23124
9	TcCLB.506563.130	2.31314
9	TcCLB.506563.160	1.99644
9	TcCLB.506563.170	1.81762
9	TcCLB.506563.180	1.72411
9	TcCLB.506563.190	2.01078
9	TcCLB.506563.20	1.56576
9	TcCLB.506563.200	2.33089
9	TcCLB.506563.210	2.69332
9	TcCLB.506563.220	2.21076
9	TcCLB.506563.30	1.90225
9	TcCLB.506563.4	2.01555
9	TcCLB.506563.50	1.75687
9	TcCLB.506563.60	1.48453
9	TcCLB.506563.70	1.56712
9	TcCLB.506563.79	1.16306
9	TcCLB.506563.90	1.20742
9	TcCLB.506891.20	1.82785
9	TcCLB.506891.30	2.1309
9	TcCLB.508993.10	2.00873
9	TcCLB.508993.20	1.9746
9	TcCLB.508995.10	2.0019
9	TcCLB.508995.20	1.98347
9	TcCLB.508995.30	2.21008
9	TcCLB.508995.40	2.35887
9	TcCLB.508995.50	2.57661
9	TcCLB.508995.60	1.98143
9	TcCLB.508995.69	1.84492
9	TcCLB.508997.20	2.40324
9	TcCLB.510953.30	1.96232
9	TcCLB.510953.40	1.69817
9	TcCLB.510953.49	2.06128
9	TcCLB.510955.10	1.59784
9	TcCLB.510955.20	1.81079
9	TcCLB.510955.30	1.85243
9	TcCLB.510955.4	2.2954
9	TcCLB.510955.40	1.94184
9	TcCLB.510955.50	1.5016
9	TcCLB.510955.60	1.69885
9	TcCLB.510957.9	1.95549
9	TcCLB.511417.100	1.62241
9	TcCLB.511417.120	2.0879
9	TcCLB.511417.129	2.5104
9	TcCLB.511417.30	2.21827
9	TcCLB.511417.40	2.21417
9	TcCLB.511417.50	2.63394
9	TcCLB.511417.60	2.12408
9	TcCLB.511417.70	1.89133
9	TcCLB.511417.94	2.18756
9	TcCLB.511419.10	1.85243
9	TcCLB.511419.20	1.59784
9	TcCLB.511419.30	2.01897
9	TcCLB.511419.4	2.01487
9	TcCLB.511419.60	1.96982
9	TcCLB.511419.70	1.90703
9	TcCLB.511419.80	1.59852
9	TcCLB.511421.100	2.97726
9	TcCLB.511421.120	2.88307
9	TcCLB.511421.150	2.20121
9	TcCLB.511421.155	1.41491
9	TcCLB.511421.160	2.37935
9	TcCLB.511421.170	2.56568
9	TcCLB.511421.180	1.89747
9	TcCLB.511421.185	2.19848
9	TcCLB.511421.190	1.62173
9	TcCLB.511421.20	1.95412
9	TcCLB.511421.200	2.31041
9	TcCLB.511421.210	2.11316
9	TcCLB.511421.24	2.36638
9	TcCLB.511421.30	2.0333
9	TcCLB.511421.40	2.04695
9	TcCLB.511421.50	1.98689
9	TcCLB.511421.60	1.88724
9	TcCLB.511421.90	2.54248
9	TcCLB.511423.100	1.79031
9	TcCLB.511423.104	1.99166
9	TcCLB.511423.110	2.16844
9	TcCLB.511423.130	2.12817
9	TcCLB.511423.140	1.74527
9	TcCLB.511423.149	1.90089
9	TcCLB.511423.160	1.9043
9	TcCLB.511423.170	2.03535
9	TcCLB.511423.40	2.00327
9	TcCLB.511423.50	1.95208
9	TcCLB.511423.60	2.3343
9	TcCLB.511423.70	1.9316
9	TcCLB.511423.80	2.0292
9	TcCLB.511423.90	1.82785
9	TcCLB.511425.10	1.90635
9	TcCLB.511425.19	1.92819
9	TcCLB.511425.30	1.91522
9	TcCLB.511425.40	1.90771
9	TcCLB.511425.49	2.67489
9	TcCLB.511427.10	2.00668
9	TcCLB.511427.19	2.36024
9	TcCLB.511429.10	1.91659
9	TcCLB.511429.20	1.96436
9	TcCLB.511429.30	1.9316
9	TcCLB.511431.10	2.57115
9	TcCLB.511431.30	1.75209
9	TcCLB.511431.40	1.7985
9	TcCLB.511431.50	2.23056
9	TcCLB.511431.54	1.68588
9	TcCLB.511431.60	2.19711
9	TcCLB.511431.90	1.86949
9	TcCLB.511433.10	2.42099
9	TcCLB.511433.20	2.28379
9	TcCLB.511435.10	1.81557
9	TcCLB.511435.20	1.8886
9	TcCLB.511435.30	2.05378
9	TcCLB.511435.40	1.80738
9	TcCLB.511435.49	1.89338
10	TcCLB.416883.18	1.75482
10	TcCLB.416883.9	2.18346
10	TcCLB.417797.9	2.02647
10	TcCLB.426397.9	2.11384
10	TcCLB.482471.10	1.47088
10	TcCLB.482471.19	1.57053
10	TcCLB.503479.10	1.84424
10	TcCLB.503479.20	1.69612
10	TcCLB.503479.30	1.78008
10	TcCLB.503479.49	1.83127
10	TcCLB.504133.30	1.90498
10	TcCLB.504133.45	1.59988
10	TcCLB.504181.40	1.92819
10	TcCLB.504229.110	2.2094
10	TcCLB.506457.10	1.54392
10	TcCLB.506457.110	1.81693
10	TcCLB.506457.120	2.01692
10	TcCLB.506457.130	1.89747
10	TcCLB.506457.140	1.42584
10	TcCLB.506457.149	1.81352
10	TcCLB.506457.20	1.84355
10	TcCLB.506457.30	1.94662
10	TcCLB.506457.4	1.5562
10	TcCLB.506457.40	1.81762
10	TcCLB.506457.50	1.84014
10	TcCLB.506457.60	1.49477
10	TcCLB.506457.70	1.70636
10	TcCLB.506457.80	1.70295
10	TcCLB.506457.90	1.24428
10	TcCLB.506457.99	1.67838
10	TcCLB.506869.20	2.27219
10	TcCLB.506869.30	1.82785
10	TcCLB.506869.34	1.69612
10	TcCLB.506869.4	2.13227
10	TcCLB.506869.40	1.86198
10	TcCLB.506869.50	1.76711
10	TcCLB.506869.54	2.49743
10	TcCLB.506869.60	2.15138
10	TcCLB.506869.70	2.04559
10	TcCLB.507933.20	1.5992
10	TcCLB.507933.29	1.76984
10	TcCLB.508779.20	2.15821
10	TcCLB.508779.30	1.85038
10	TcCLB.508779.40	1.86471
10	TcCLB.508779.50	1.61285
10	TcCLB.508779.70	1.9159
10	TcCLB.508779.80	1.98689
10	TcCLB.508779.9	2.01214
10	TcCLB.508779.90	1.73162
10	TcCLB.508781.110	1.83946
10	TcCLB.508781.120	1.69339
10	TcCLB.508781.15	1.89406
10	TcCLB.508781.20	1.81966
10	TcCLB.508781.30	1.76847
10	TcCLB.508781.40	1.74868
10	TcCLB.508781.60	1.66677
10	TcCLB.508781.70	2.02101
10	TcCLB.508781.80	1.83127
10	TcCLB.508781.90	1.67633
10	TcCLB.508783.10	2.1193
10	TcCLB.508785.10	1.35007
10	TcCLB.508785.4	2.02101
10	TcCLB.508787.10	1.68998
10	TcCLB.508787.14	1.97528
10	TcCLB.508787.30	2.35683
10	TcCLB.508787.5	0.896181
10	TcCLB.509245.10	2.53429
10	TcCLB.509247.10	1.50979
10	TcCLB.509247.20	1.22312
10	TcCLB.509247.50	1.77325
10	TcCLB.509247.60	1.62036
10	TcCLB.509967.10	1.93228
10	TcCLB.509967.100	1.86198
10	TcCLB.509967.140	1.69271
10	TcCLB.509967.150	1.52344
10	TcCLB.509967.160	1.94525
10	TcCLB.509967.170	2.0292
10	TcCLB.509967.180	1.64766
10	TcCLB.509967.189	1.95822
10	TcCLB.509967.3	2.22032
10	TcCLB.509967.40	1.99166
10	TcCLB.509967.50	1.26612
10	TcCLB.509967.60	2.77932
10	TcCLB.509967.7	1.80055
10	TcCLB.509967.70	2.21349
10	TcCLB.509967.80	2.14729
10	TcCLB.509967.90	2.24079
10	TcCLB.511131.20	1.83673
10	TcCLB.511131.30	1.64835
10	TcCLB.511131.40	2.02443
10	TcCLB.511131.50	1.90157
10	TcCLB.511131.60	1.56712
10	TcCLB.511131.70	1.51866
10	TcCLB.511131.80	1.76643
10	TcCLB.511131.89	1.66541
10	TcCLB.511131.98	1.79441
10	TcCLB.511133.10	1.6265
10	TcCLB.511133.20	1.56985
10	TcCLB.511133.30	1.64015
10	TcCLB.511133.4	1.55142
10	TcCLB.511135.10	1.79441
10	TcCLB.511135.20	1.79577
10	TcCLB.511135.30	1.66609
10	TcCLB.511135.40	1.74731
10	TcCLB.511137.10	1.92409
10	TcCLB.511137.20	1.73912
10	TcCLB.511139.10	1.78485
10	TcCLB.511139.30	1.63128
10	TcCLB.511139.40	1.79509
10	TcCLB.511141.10	1.88109
10	TcCLB.511141.20	1.91932
10	TcCLB.511141.30	2.10906
10	TcCLB.511143.12	1.58009
10	TcCLB.511143.19	2.14865
10	TcCLB.511143.30	1.50774
10	TcCLB.511143.39	1.92819
10	TcCLB.511143.6	1.77462
10	TcCLB.511145.10	1.90157
10	TcCLB.511145.24	1.93024
10	TcCLB.511145.30	2.10906
10	TcCLB.511145.40	2.08449
10	TcCLB.511145.43	2.51313
10	TcCLB.511145.49	2.54111
10	TcCLB.511145.50	2.16025
10	TcCLB.511145.60	2.36433
10	TcCLB.511145.70	2.39914
10	TcCLB.511145.80	1.69817
10	TcCLB.511145.89	1.69544
10	TcCLB.511911.102	2.14729
10	TcCLB.511911.110	2.20803
10	TcCLB.511911.120	2.18278
10	TcCLB.511911.130	2.4203
10	TcCLB.511911.140	2.82232
10	TcCLB.511911.150	2.31929
10	TcCLB.511911.159	2.66056
10	TcCLB.511911.94	1.93774
10	TcCLB.511911.98	2.16298
11	TcCLB.405165.10	2.56842
11	TcCLB.405165.19	1.91863
11	TcCLB.420989.10	1.78554
11	TcCLB.427247.10	2.01009
11	TcCLB.427247.4	1.78895
11	TcCLB.480975.10	1.97392
11	TcCLB.504213.10	1.85584
11	TcCLB.504213.100	1.58965
11	TcCLB.504213.110	1.75141
11	TcCLB.504213.120	1.58828
11	TcCLB.504213.130	1.79236
11	TcCLB.504213.140	1.88928
11	TcCLB.504213.20	1.662
11	TcCLB.504213.29	1.50774
11	TcCLB.504213.40	1.9432
11	TcCLB.504213.50	2.02374
11	TcCLB.504213.60	1.68725
11	TcCLB.504213.70	1.52276
11	TcCLB.504213.80	1.87358
11	TcCLB.504213.90	1.67565
11	TcCLB.506605.10	1.73776
11	TcCLB.506605.100	1.91795
11	TcCLB.506605.120	1.58555
11	TcCLB.506605.130	2.07084
11	TcCLB.506605.139	1.93911
11	TcCLB.506605.150	1.74527
11	TcCLB.506605.160	1.82103
11	TcCLB.506605.170	1.96846
11	TcCLB.506605.180	1.98006
11	TcCLB.506605.190	1.96505
11	TcCLB.506605.194	2.37321
11	TcCLB.506605.200	2.32065
11	TcCLB.506605.210	2.15889
11	TcCLB.506605.214	2.14865
11	TcCLB.506605.220	2.10497
11	TcCLB.506605.229	2.30768
11	TcCLB.506605.30	1.91112
11	TcCLB.506605.40	1.57736
11	TcCLB.506605.50	1.41969
11	TcCLB.506605.59	1.54665
11	TcCLB.506605.70	1.85789
11	TcCLB.506605.80	1.92546
11	TcCLB.506605.90	1.84287
11	TcCLB.506657.10	2.75953
11	TcCLB.506657.20	2.14797
11	TcCLB.506657.30	2.36911
11	TcCLB.506657.40	1.90089
11	TcCLB.506657.50	1.63674
11	TcCLB.506657.70	1.86881
11	TcCLB.506657.79	1.94935
11	TcCLB.506657.88	1.68657
11	TcCLB.506659.10	1.86812
11	TcCLB.506659.20	2.13432
11	TcCLB.506659.30	2.01624
11	TcCLB.506659.35	1.60671
11	TcCLB.506661.10	1.94047
11	TcCLB.506661.100	1.7712
11	TcCLB.506661.110	1.94184
11	TcCLB.506661.120	2.21349
11	TcCLB.506661.130	2.19097
11	TcCLB.506661.140	1.90771
11	TcCLB.506661.150	1.61968
11	TcCLB.506661.20	1.95276
11	TcCLB.506661.30	2.59981
11	TcCLB.506661.40	1.47771
11	TcCLB.506661.50	1.64288
11	TcCLB.506661.60	1.66814
11	TcCLB.506661.70	1.70568
11	TcCLB.506661.80	1.52276
11	TcCLB.506661.90	1.77598
11	TcCLB.506795.10	1.82035
11	TcCLB.506795.20	1.83809
11	TcCLB.506795.29	1.46952
11	TcCLB.506795.40	2.35614
11	TcCLB.506795.44	1.90839
11	TcCLB.506795.50	2.18483
11	TcCLB.506795.60	1.98962
11	TcCLB.506795.80	2.4633
11	TcCLB.508089.30	1.95071
11	TcCLB.508089.40	2.36706
11	TcCLB.508089.50	1.99713
11	TcCLB.508089.60	2.21076
11	TcCLB.508089.71	1.41082
11	TcCLB.508265.10	2.13159
11	TcCLB.508265.110	2.19233
11	TcCLB.508265.30	2.16844
11	TcCLB.508265.40	2.06401
11	TcCLB.508265.44	2.25581
11	TcCLB.508265.60	2.3186
11	TcCLB.508265.70	1.54869
11	TcCLB.508265.80	2.43873
11	TcCLB.508675.20	1.7555
11	TcCLB.508675.40	1.81352
11	TcCLB.508675.50	1.79373
11	TcCLB.508675.60	1.88997
11	TcCLB.508675.9	1.91795
11	TcCLB.510167.20	2.65373
11	TcCLB.510167.29	2.608
11	TcCLB.510167.4	2.51586
11	TcCLB.510403.89	2.64008
11	TcCLB.510405.9	1.80465
11	TcCLB.510407.100	1.59988
11	TcCLB.510407.20	1.47839
11	TcCLB.510407.30	1.71933
11	TcCLB.510407.40	1.98279
11	TcCLB.510407.60	2.0292
11	TcCLB.510407.70	1.79987
11	TcCLB.510407.80	1.72069
11	TcCLB.510407.9	1.89884
11	TcCLB.510407.90	1.88382
11	TcCLB.510409.10	2.221
11	TcCLB.510409.30	1.80055
11	TcCLB.510409.50	1.47361
11	TcCLB.510409.60	1.31322
11	TcCLB.510989.10	2.11316
11	TcCLB.510989.20	1.57941
11	TcCLB.510989.30	1.9357
11	TcCLB.510989.40	2.01282
11	TcCLB.510989.50	2.18687
11	TcCLB.510989.69	2.75611
12	TcCLB.419043.10	1.17739
12	TcCLB.445553.10	1.00334
12	TcCLB.503571.10	1.01972
12	TcCLB.503571.19	1.05931
12	TcCLB.503595.10	0.745339
12	TcCLB.503595.19	0.898911
12	TcCLB.503689.10	0.883895
12	TcCLB.503689.20	0.703703
12	TcCLB.503689.30	0.935769
12	TcCLB.503689.34	0.719402
12	TcCLB.503689.4	1.0129
12	TcCLB.503689.40	0.982864
12	TcCLB.503895.10	0.72691
12	TcCLB.503895.19	1.05453
12	TcCLB.503897.10	1.00539
12	TcCLB.503897.100	0.827244
12	TcCLB.503897.110	0.838165
12	TcCLB.503897.120	0.99788
12	TcCLB.503897.130	0.73237
12	TcCLB.503897.140	1.00334
12	TcCLB.503897.150	0.833387
12	TcCLB.503897.170	0.79926
12	TcCLB.503897.20	0.838165
12	TcCLB.503897.30	1.01153
12	TcCLB.503897.40	1.33096
12	TcCLB.503897.50	0.812228
12	TcCLB.503897.60	1.02245
12	TcCLB.503897.70	0.715989
12	TcCLB.503897.80	0.924165
12	TcCLB.503897.90	0.835435
12	TcCLB.503905.10	1.06955
12	TcCLB.503905.40	0.823831
12	TcCLB.503905.50	1.0634
12	TcCLB.505941.30	0.681179
12	TcCLB.505941.40	1.03474
12	TcCLB.505941.49	0.76718
12	TcCLB.505943.10	0.752164
12	TcCLB.505943.120	1.11323
12	TcCLB.505943.20	0.96034
12	TcCLB.505943.30	1.01426
12	TcCLB.505943.40	0.909832
12	TcCLB.505943.50	1.01221
12	TcCLB.505945.5	1.42379
12	TcCLB.505945.50	1.01631
12	TcCLB.505945.60	0.847038
12	TcCLB.505945.69	0.627941
12	TcCLB.505945.80	0.941911
12	TcCLB.506685.10	1.40945
12	TcCLB.506685.20	1.37737
12	TcCLB.506685.30	1.16374
12	TcCLB.506865.10	1.04634
12	TcCLB.506865.2	0.763085
12	TcCLB.506865.20	1.11937
12	TcCLB.506865.30	0.853181
12	TcCLB.506865.4	0.806085
12	TcCLB.506865.40	0.856593
12	TcCLB.506865.50	0.840895
12	TcCLB.506865.60	0.977404
12	TcCLB.506865.70	1.07091
12	TcCLB.506865.79	1.09548
12	TcCLB.506867.10	0.918705
12	TcCLB.508987.20	1.0204
12	TcCLB.508987.30	0.936451
12	TcCLB.508987.39	1.07364
12	TcCLB.508987.9	1.04156
12	TcCLB.508989.100	0.777418
12	TcCLB.508989.110	0.935086
12	TcCLB.508989.120	0.802672
12	TcCLB.508989.20	1.08866
12	TcCLB.508989.30	0.900276
12	TcCLB.508989.50	1.00266
12	TcCLB.508989.60	0.898229
12	TcCLB.508989.70	0.942594
12	TcCLB.508989.80	0.956245
12	TcCLB.508989.9	0.848403
12	TcCLB.508989.90	1.08456
12	TcCLB.509475.10	0.92007
12	TcCLB.511407.10	0.990372
12	TcCLB.511407.20	0.790387
12	TcCLB.511407.30	0.797895
12	TcCLB.511407.40	1.02928
12	TcCLB.511407.50	0.905054
12	TcCLB.511407.70	0.88253
12	TcCLB.511407.80	0.939864
12	TcCLB.511409.10	0.825879
12	TcCLB.511409.20	0.754894
12	TcCLB.511409.30	0.995832
12	TcCLB.511409.40	0.988324
12	TcCLB.511409.50	0.80199
12	TcCLB.511409.60	0.713259
12	TcCLB.511409.70	1.18285
12	TcCLB.511411.16	1.19445
12	TcCLB.511411.24	0.888673
12	TcCLB.511411.8	0.875022
12	TcCLB.511571.10	0.724862
12	TcCLB.511571.20	0.660703
12	TcCLB.511571.40	0.961705
12	TcCLB.511571.49	1.00402
12	TcCLB.511573.10	0.826561
12	TcCLB.511573.20	0.818371
12	TcCLB.511573.40	0.796529
12	TcCLB.511575.100	0.950102
12	TcCLB.511575.110	0.997198
12	TcCLB.511575.20	0.806768
12	TcCLB.511575.30	0.85045
12	TcCLB.511575.60	1.09275
12	TcCLB.511575.70	0.730323
12	TcCLB.511575.90	1.01221
13	TcCLB.503853.10	2.64759
13	TcCLB.506857.10	2.70356
13	TcCLB.506857.100	3.4646
13	TcCLB.506857.110	2.24352
13	TcCLB.506857.120	1.75687
13	TcCLB.506857.20	2.36502
13	TcCLB.506857.30	2.522
13	TcCLB.506857.40	2.19438
13	TcCLB.506857.50	3.01343
13	TcCLB.506857.60	2.77523
13	TcCLB.506857.70	2.63053
13	TcCLB.506857.80	2.97453
13	TcCLB.506857.90	2.50084
13	TcCLB.506859.10	2.82437
13	TcCLB.506859.100	2.41416
13	TcCLB.506859.110	2.37116
13	TcCLB.506859.120	2.20189
13	TcCLB.506859.130	2.09678
13	TcCLB.506859.150	2.77318
13	TcCLB.506859.160	2.60049
13	TcCLB.506859.20	2.50972
13	TcCLB.506859.240	2.82164
13	TcCLB.506859.249	3.47825
13	TcCLB.506859.30	2.50084
13	TcCLB.506859.4	2.95542
13	TcCLB.506859.49	2.9015
13	TcCLB.506859.70	3.22025
13	TcCLB.506859.80	2.80048
13	TcCLB.506859.90	2.06948
13	TcCLB.506861.10	4.27
13	TcCLB.506861.20	3.52261
13	TcCLB.506861.39	2.80867
13	TcCLB.506863.10	2.85099
13	TcCLB.506863.20	2.98204
13	TcCLB.506863.30	3.65093
13	TcCLB.506863.4	2.83802
13	TcCLB.506863.40	2.2797
13	TcCLB.506863.50	2.3541
13	TcCLB.506863.60	2.41211
13	TcCLB.506863.70	2.52337
13	TcCLB.506863.80	2.79912
13	TcCLB.508321.30	2.40597
13	TcCLB.508321.50	2.63326
13	TcCLB.508321.60	2.64759
13	TcCLB.508323.100	2.87966
13	TcCLB.508323.110	3.76901
13	TcCLB.508323.120	4.11574
13	TcCLB.508323.190	4.0939
13	TcCLB.508323.20	2.77318
13	TcCLB.508323.30	2.54589
13	TcCLB.508323.40	2.36979
13	TcCLB.508323.50	2.69127
13	TcCLB.508323.80	3.83249
13	TcCLB.508323.84	3.2141
13	TcCLB.508323.9	2.52883
13	TcCLB.508323.90	3.37587
13	TcCLB.508323.94	4.11028
13	TcCLB.508325.90	1.5562
13	TcCLB.510165.10	2.46194
13	TcCLB.510165.20	3.12674
13	TcCLB.510165.30	3.59837
13	TcCLB.510165.40	3.37655
13	TcCLB.510165.50	3.34925
13	TcCLB.510165.54	2.92675
13	TcCLB.510165.60	3.69939
13	TcCLB.510521.10	4.14714
13	TcCLB.510523.20	4.07752
13	TcCLB.510523.29	3.34379
13	TcCLB.510525.10	4.17103
13	TcCLB.510525.120	2.97112
13	TcCLB.510525.130	2.9561
13	TcCLB.510525.139	2.96293
13	TcCLB.510525.20	4.05295
13	TcCLB.510525.30	2.98818
13	TcCLB.510525.40	2.80116
13	TcCLB.510525.50	2.63735
13	TcCLB.510525.60	3.19021
13	TcCLB.510525.70	2.85099
13	TcCLB.510529.10	2.26878
13	TcCLB.510529.20	2.45989
13	TcCLB.510529.30	2.63462
13	TcCLB.510529.39	2.76567
13	TcCLB.510531.10	2.50835
13	TcCLB.510531.100	2.80048
13	TcCLB.510531.109	2.74724
13	TcCLB.510531.20	2.20257
13	TcCLB.510531.30	2.66534
13	TcCLB.510531.50	3.00183
13	TcCLB.510531.54	2.24625
13	TcCLB.510531.70	3.28782
13	TcCLB.510531.90	3.1438
13	TcCLB.510533.10	2.84894
13	TcCLB.510533.100	1.877
13	TcCLB.510533.110	2.45443
13	TcCLB.510533.120	2.73427
13	TcCLB.510533.130	2.36365
13	TcCLB.510533.150	2.81959
13	TcCLB.510533.160	2.15616
13	TcCLB.510533.170	2.71243
13	TcCLB.510533.180	2.08381
13	TcCLB.510533.190	2.07562
13	TcCLB.510533.220	2.78683
13	TcCLB.510533.230	2.75065
13	TcCLB.510533.40	3.03664
13	TcCLB.510533.50	2.39095
13	TcCLB.510533.60	2.18141
13	TcCLB.510533.70	2.54316
13	TcCLB.510533.80	2.76635
13	TcCLB.510533.90	2.46126
13	TcCLB.510535.10	2.0176
13	TcCLB.510535.100	2.84962
13	TcCLB.510535.20	2.53429
13	TcCLB.510535.30	2.55818
13	TcCLB.510535.40	2.53156
13	TcCLB.510535.50	2.53975
13	TcCLB.510535.60	2.89058
13	TcCLB.510535.64	2.84621
13	TcCLB.510535.70	2.4831
13	TcCLB.510535.80	2.65305
13	TcCLB.510535.90	1.88997
14	TcCLB.421619.10	1.92409
14	TcCLB.503821.10	1.54392
14	TcCLB.503821.19	1.57804
14	TcCLB.503821.5	2.22578
14	TcCLB.504011.40	2.05378
14	TcCLB.504011.60	2.07221
14	TcCLB.504087.10	1.82308
14	TcCLB.504087.20	2.135
14	TcCLB.504089.14	2.02306
14	TcCLB.504089.30	1.89816
14	TcCLB.504089.40	2.00259
14	TcCLB.504089.50	2.15616
14	TcCLB.504089.54	2.77318
14	TcCLB.504089.60	2.3657
14	TcCLB.504089.70	2.26332
14	TcCLB.504101.10	1.6463
14	TcCLB.506179.20	1.52822
14	TcCLB.506179.30	1.91863
14	TcCLB.506179.40	1.705
14	TcCLB.506179.50	1.80738
14	TcCLB.506179.59	2.1507
14	TcCLB.506181.10	1.56166
14	TcCLB.506181.104	1.79373
14	TcCLB.506181.110	1.63742
14	TcCLB.506181.120	1.40604
14	TcCLB.506181.130	1.82239
14	TcCLB.506181.140	1.834
14	TcCLB.506181.20	1.74595
14	TcCLB.506181.30	1.68793
14	TcCLB.506181.40	1.53436
14	TcCLB.506181.59	1.662
14	TcCLB.506181.70	1.68862
14	TcCLB.506181.80	2.06265
14	TcCLB.506181.90	1.90293
14	TcCLB.506181.97	1.56985
14	TcCLB.506227.10	2.15411
14	TcCLB.506227.100	1.55552
14	TcCLB.506227.110	1.43676
14	TcCLB.506227.120	1.59238
14	TcCLB.506227.130	2.02101
14	TcCLB.506227.140	1.48726
14	TcCLB.506227.150	1.97324
14	TcCLB.506227.160	1.56234
14	TcCLB.506227.170	1.22926
14	TcCLB.506227.180	1.62241
14	TcCLB.506227.190	1.29206
14	TcCLB.506227.20	1.84014
14	TcCLB.506227.200	1.68179
14	TcCLB.506227.205	1.44904
14	TcCLB.506227.210	1.57053
14	TcCLB.506227.220	1.51593
14	TcCLB.506227.230	1.72206
14	TcCLB.506227.240	1.80192
14	TcCLB.506227.250	1.60057
14	TcCLB.506227.30	1.9589
14	TcCLB.506227.40	1.74868
14	TcCLB.506227.50	1.66541
14	TcCLB.506227.80	1.77052
14	TcCLB.506227.90	1.55415
14	TcCLB.506239.10	1.66609
14	TcCLB.506239.20	1.92409
14	TcCLB.506239.40	1.93911
14	TcCLB.506239.50	1.86062
14	TcCLB.506733.10	1.39171
14	TcCLB.506733.100	1.61012
14	TcCLB.506733.110	1.84355
14	TcCLB.506733.120	1.94184
14	TcCLB.506733.130	2.27219
14	TcCLB.506733.140	1.4156
14	TcCLB.506733.20	2.05855
14	TcCLB.506733.30	1.73912
14	TcCLB.506733.40	2.01078
14	TcCLB.506733.50	2.09268
14	TcCLB.506733.60	1.93979
14	TcCLB.506733.70	1.9473
14	TcCLB.506733.80	2.12954
14	TcCLB.506733.90	2.08586
14	TcCLB.506735.10	1.97665
14	TcCLB.506735.20	1.99576
14	TcCLB.506735.30	1.73844
14	TcCLB.506735.40	2.05309
14	TcCLB.506735.50	1.74936
14	TcCLB.506735.60	1.65108
14	TcCLB.506735.70	1.97392
14	TcCLB.506735.80	1.56098
14	TcCLB.506737.10	1.71182
14	TcCLB.506737.100	1.89201
14	TcCLB.506737.140	2.70356
14	TcCLB.506737.20	1.9903
14	TcCLB.506737.30	1.44972
14	TcCLB.506737.40	2.18073
14	TcCLB.506737.50	1.92955
14	TcCLB.506737.60	1.50296
14	TcCLB.506737.70	1.80465
14	TcCLB.506737.81	1.50569
14	TcCLB.507099.10	1.7323
14	TcCLB.507099.100	1.74458
14	TcCLB.507099.110	1.80328
14	TcCLB.507099.120	1.95276
14	TcCLB.507099.130	2.05855
14	TcCLB.507099.140	1.98825
14	TcCLB.507099.20	2.07152
14	TcCLB.507099.30	1.59647
14	TcCLB.507099.40	2.06743
14	TcCLB.507099.50	2.09882
14	TcCLB.507099.60	2.11111
14	TcCLB.507099.70	1.85925
14	TcCLB.507099.90	1.81352
14	TcCLB.507629.10	1.83946
14	TcCLB.507629.20	2.02033
14	TcCLB.507629.30	1.86676
14	TcCLB.507629.39	2.01624
14	TcCLB.508731.20	1.47703
14	TcCLB.508731.30	2.14455
14	TcCLB.508731.40	1.81693
14	TcCLB.508731.50	1.92341
14	TcCLB.508731.60	2.18209
14	TcCLB.508731.9	2.09541
14	TcCLB.509581.50	2.70015
14	TcCLB.509583.10	2.09405
14	TcCLB.509583.19	2.15821
14	TcCLB.509585.10	2.40392
14	TcCLB.509589.10	2.44556
14	TcCLB.509589.20	2.09063
14	TcCLB.509589.30	2.16981
14	TcCLB.509589.40	2.01009
14	TcCLB.509591.10	1.67087
14	TcCLB.509591.20	2.04354
14	TcCLB.509591.30	2.33635
14	TcCLB.509591.40	1.71592
14	TcCLB.509591.50	1.98484
14	TcCLB.509591.60	2.22714
14	TcCLB.509625.10	1.65654
14	TcCLB.509625.20	1.55211
14	TcCLB.509625.30	1.53573
14	TcCLB.511045.10	1.73639
14	TcCLB.511045.20	1.80124
14	TcCLB.511045.29	1.67769
14	TcCLB.511045.40	2.02579
14	TcCLB.511045.50	1.67292
14	TcCLB.511047.40	2.25308
14	TcCLB.511047.50	2.01351
14	TcCLB.511049.40	2.06606
14	TcCLB.511051.20	1.80874
14	TcCLB.511051.30	1.81147
14	TcCLB.511051.59	2.06538
14	TcCLB.511051.70	2.6278
15	TcCLB.474341.9	2.14387
15	TcCLB.479379.9	1.8927
15	TcCLB.503813.10	1.40399
15	TcCLB.503813.20	1.86881
15	TcCLB.503813.30	1.92273
15	TcCLB.506713.10	2.06128
15	TcCLB.506713.14	1.6306
15	TcCLB.506713.20	1.94866
15	TcCLB.506713.24	2.39778
15	TcCLB.506713.30	1.963
15	TcCLB.506713.40	1.94798
15	TcCLB.509231.10	2.17186
15	TcCLB.509231.20	1.98552
15	TcCLB.509231.23	2.42986
15	TcCLB.509231.26	1.98006
15	TcCLB.509231.30	1.84901
15	TcCLB.509231.39	1.76438
15	TcCLB.509231.5	1.25588
15	TcCLB.509231.50	1.78554
15	TcCLB.509233.120	1.80601
15	TcCLB.509233.140	1.92614
15	TcCLB.509233.150	1.83604
15	TcCLB.509233.160	1.70295
15	TcCLB.509233.170	3.05166
15	TcCLB.509233.180	1.4975
15	TcCLB.509233.200	1.66541
15	TcCLB.509233.210	1.58828
15	TcCLB.509233.50	1.80055
15	TcCLB.509233.60	1.98757
15	TcCLB.509233.70	1.61217
15	TcCLB.509233.80	1.21629
15	TcCLB.509453.10	1.37533
15	TcCLB.509453.20	1.15077
15	TcCLB.509453.30	1.30639
15	TcCLB.509453.4	1.13302
15	TcCLB.509453.40	1.94389
15	TcCLB.509453.50	1.67906
15	TcCLB.509453.60	1.64084
15	TcCLB.509453.70	1.84628
15	TcCLB.509453.79	1.5876
15	TcCLB.509453.90	1.82649
15	TcCLB.509455.100	1.66473
15	TcCLB.509455.110	1.7282
15	TcCLB.509455.114	3.06326
15	TcCLB.509455.120	2.4203
15	TcCLB.509455.130	2.77727
15	TcCLB.509455.140	2.41826
15	TcCLB.509455.20	1.87427
15	TcCLB.509455.30	2.12203
15	TcCLB.509455.40	1.92136
15	TcCLB.509455.50	1.7323
15	TcCLB.509455.60	1.86744
15	TcCLB.509455.80	2.68377
15	TcCLB.509455.9	1.82103
15	TcCLB.509455.90	2.1507
15	TcCLB.511867.10	1.62446
15	TcCLB.511867.100	1.89816
15	TcCLB.511867.110	2.02852
15	TcCLB.511867.120	2.39914
15	TcCLB.511867.130	2.48105
15	TcCLB.511867.140	2.73291
15	TcCLB.511867.150	2.93904
15	TcCLB.511867.160	2.88716
15	TcCLB.511867.170	2.96907
15	TcCLB.511867.180	2.39641
15	TcCLB.511867.190	2.56842
15	TcCLB.511867.20	1.82376
15	TcCLB.511867.200	1.96914
15	TcCLB.511867.209	2.28243
15	TcCLB.511867.30	1.82581
15	TcCLB.511867.40	2.0217
15	TcCLB.511867.50	1.90703
15	TcCLB.511867.60	1.82444
15	TcCLB.511867.70	1.91863
15	TcCLB.511867.80	2.18005
15	TcCLB.511867.90	1.82308
15	TcCLB.511869.9	2.2954
15	TcCLB.511871.10	2.24284
15	TcCLB.511871.100	1.79919
15	TcCLB.511871.110	1.56917
15	TcCLB.511871.20	1.81898
15	TcCLB.511871.30	1.84424
15	TcCLB.511871.34	2.44283
15	TcCLB.511871.4	1.58282
15	TcCLB.511871.40	1.85243
15	TcCLB.511871.60	2.01897
15	TcCLB.511871.70	1.51866
15	TcCLB.511871.80	1.54119
15	TcCLB.511871.90	1.62241
15	TcCLB.511875.50	1.7596
15	TcCLB.511875.64	1.96505
16	TcCLB.414145.9	1.60057
16	TcCLB.442383.19	1.84082
16	TcCLB.458015.10	1.75073
16	TcCLB.458015.4	1.99235
16	TcCLB.503675.10	1.59374
16	TcCLB.503675.20	1.92
16	TcCLB.503675.40	1.73435
16	TcCLB.503757.20	2.24148
16	TcCLB.503757.30	1.82854
16	TcCLB.503757.40	1.76984
16	TcCLB.503757.49	1.05112
16	TcCLB.503969.10	1.68042
16	TcCLB.503969.20	1.8572
16	TcCLB.503971.10	1.78212
16	TcCLB.503971.20	1.24428
16	TcCLB.503971.30	2.6237
16	TcCLB.503971.40	1.54733
16	TcCLB.503971.5	1.95071
16	TcCLB.503971.50	1.40468
16	TcCLB.506363.10	2.88102
16	TcCLB.506363.100	1.91795
16	TcCLB.506363.110	1.96095
16	TcCLB.506363.120	1.36714
16	TcCLB.506363.130	1.92136
16	TcCLB.506363.140	1.66882
16	TcCLB.506363.150	1.80328
16	TcCLB.506363.159	1.4743
16	TcCLB.506363.20	2.67284
16	TcCLB.506363.30	2.57319
16	TcCLB.506363.40	2.25854
16	TcCLB.506363.50	2.38686
16	TcCLB.506363.60	2.50903
16	TcCLB.506673.10	1.34666
16	TcCLB.506673.20	2.0019
16	TcCLB.506673.30	2.32133
16	TcCLB.506673.40	1.85652
16	TcCLB.506673.50	1.66541
16	TcCLB.506673.60	1.75277
16	TcCLB.507163.80	2.76977
16	TcCLB.507163.90	1.74663
16	TcCLB.507165.10	2.6278
16	TcCLB.507165.20	2.52814
16	TcCLB.507165.30	2.85099
16	TcCLB.507165.40	2.18483
16	TcCLB.507165.50	2.29062
16	TcCLB.507165.59	2.221
16	TcCLB.507837.10	1.89747
16	TcCLB.507837.20	1.99235
16	TcCLB.507837.30	2.08244
16	TcCLB.507837.40	1.68179
16	TcCLB.507837.60	1.56576
16	TcCLB.507837.80	2.14729
16	TcCLB.507837.90	1.61627
16	TcCLB.507839.18	1.21834
16	TcCLB.507841.30	1.66609
16	TcCLB.507841.34	1.51388
16	TcCLB.507841.40	1.94593
16	TcCLB.508143.65	1.12415
16	TcCLB.508439.10	1.5132
16	TcCLB.508439.30	1.59033
16	TcCLB.509819.10	1.82444
16	TcCLB.509819.20	1.73366
16	TcCLB.509819.30	1.40604
16	TcCLB.509819.40	1.90225
16	TcCLB.509823.10	1.41628
16	TcCLB.509823.4	1.89474
16	TcCLB.509825.20	1.92205
16	TcCLB.509825.30	1.99166
16	TcCLB.509825.40	1.98416
16	TcCLB.509827.10	1.60125
16	TcCLB.509827.20	1.88041
16	TcCLB.510283.100	1.58555
16	TcCLB.510283.110	2.12203
16	TcCLB.510283.114	1.90225
16	TcCLB.510283.120	2.00873
16	TcCLB.510283.130	1.38966
16	TcCLB.510283.140	2.36433
16	TcCLB.510283.150	1.88178
16	TcCLB.510283.160	1.89543
16	TcCLB.510283.40	2.16981
16	TcCLB.510283.50	1.90976
16	TcCLB.510283.60	1.90635
16	TcCLB.510283.70	1.92819
16	TcCLB.510283.80	2.36502
16	TcCLB.510283.90	1.92546
16	TcCLB.510285.100	1.63333
16	TcCLB.510285.110	1.87017
16	TcCLB.510285.120	1.78554
16	TcCLB.510285.130	1.7596
16	TcCLB.510285.140	1.84151
16	TcCLB.510285.20	1.8026
16	TcCLB.510285.30	1.95822
16	TcCLB.510285.40	1.95276
16	TcCLB.510285.60	2.42099
16	TcCLB.510285.70	1.68384
16	TcCLB.510285.74	1.7166
16	TcCLB.510285.80	1.8142
16	TcCLB.510285.90	1.72616
16	TcCLB.510717.30	1.58146
16	TcCLB.510717.40	2.05651
16	TcCLB.510719.10	1.8886
16	TcCLB.510719.100	1.9787
16	TcCLB.510719.110	1.76301
16	TcCLB.510719.120	1.74254
16	TcCLB.510719.130	1.8456
16	TcCLB.510719.140	1.55006
16	TcCLB.510719.150	1.94457
16	TcCLB.510719.170	1.62992
16	TcCLB.510719.180	2.26537
16	TcCLB.510719.20	1.62173
16	TcCLB.510719.200	1.73571
16	TcCLB.510719.210	1.55688
16	TcCLB.510719.220	2.00259
16	TcCLB.510719.230	1.78554
16	TcCLB.510719.240	2.01624
16	TcCLB.510719.250	1.61422
16	TcCLB.510719.260	1.72274
16	TcCLB.510719.270	1.89816
16	TcCLB.510719.280	1.7596
16	TcCLB.510719.290	1.35485
16	TcCLB.510719.300	2.08722
16	TcCLB.510719.310	1.24701
16	TcCLB.510719.40	1.61285
16	TcCLB.510719.50	2.04013
16	TcCLB.510719.60	1.87768
16	TcCLB.510719.70	1.85447
16	TcCLB.510719.74	1.87154
16	TcCLB.510719.80	1.93297
16	TcCLB.510719.90	1.54392
17	TcCLB.503493.10	1.69749
17	TcCLB.503493.20	1.877
17	TcCLB.503493.30	1.63947
17	TcCLB.503493.40	2.65442
17	TcCLB.503751.20	2.29198
17	TcCLB.503751.30	1.50706
17	TcCLB.503967.10	1.95344
17	TcCLB.503967.19	1.72001
17	TcCLB.503967.4	2.95064
17	TcCLB.506513.100	1.87905
17	TcCLB.506513.110	1.69544
17	TcCLB.506513.120	1.81011
17	TcCLB.506513.14	2.24694
17	TcCLB.506513.150	1.71865
17	TcCLB.506513.160	1.61422
17	TcCLB.506513.170	1.73025
17	TcCLB.506513.180	1.81216
17	TcCLB.506513.190	2.08517
17	TcCLB.506513.20	2.05309
17	TcCLB.506513.200	1.27158
17	TcCLB.506513.24	2.20871
17	TcCLB.506513.30	1.45041
17	TcCLB.506513.40	1.42311
17	TcCLB.506513.50	1.66268
17	TcCLB.506513.60	1.84901
17	TcCLB.506513.7	1.98279
17	TcCLB.506513.70	1.84355
17	TcCLB.506513.80	1.69544
17	TcCLB.506513.90	1.43812
17	TcCLB.506515.10	2.03603
17	TcCLB.506515.20	1.89406
17	TcCLB.506517.100	1.63469
17	TcCLB.506517.110	1.5016
17	TcCLB.506517.130	1.82103
17	TcCLB.506517.14	1.74731
17	TcCLB.506517.140	1.70227
17	TcCLB.506517.149	1.27226
17	TcCLB.506517.158	1.70363
17	TcCLB.506517.30	1.68247
17	TcCLB.506517.40	1.2006
17	TcCLB.506517.50	1.65244
17	TcCLB.506519.100	1.82922
17	TcCLB.506519.110	1.84424
17	TcCLB.506519.120	1.65381
17	TcCLB.506519.130	1.58965
17	TcCLB.506519.51	2.10701
17	TcCLB.506519.60	2.07357
17	TcCLB.506519.70	1.80533
17	TcCLB.506519.80	1.72889
17	TcCLB.506519.90	1.6422
17	TcCLB.507047.100	1.75619
17	TcCLB.507047.110	1.7596
17	TcCLB.507047.120	2.11248
17	TcCLB.507047.130	1.84424
17	TcCLB.507047.134	2.01828
17	TcCLB.507047.140	1.662
17	TcCLB.507047.150	2.05173
17	TcCLB.507047.160	1.55006
17	TcCLB.507047.170	2.04013
17	TcCLB.507047.180	1.10094
17	TcCLB.507047.50	2.33089
17	TcCLB.507047.60	1.94184
17	TcCLB.507047.70	2.20803
17	TcCLB.507047.80	2.00122
17	TcCLB.507047.90	1.78827
17	TcCLB.507975.80	2.00805
17	TcCLB.507979.10	1.64561
17	TcCLB.507979.20	1.85379
17	TcCLB.507979.4	0.871609
17	TcCLB.507979.50	1.99781
17	TcCLB.510053.10	1.11869
17	TcCLB.510053.20	1.93365
17	TcCLB.510053.30	2.34795
17	TcCLB.510053.40	2.80799
17	TcCLB.510053.50	2.45033
17	TcCLB.510053.60	2.46262
17	TcCLB.510053.70	1.87495
17	TcCLB.510053.79	1.98825
17	TcCLB.510055.100	1.80738
17	TcCLB.510055.110	1.40058
17	TcCLB.510055.130	1.7439
17	TcCLB.510055.140	1.32414
17	TcCLB.510055.150	1.61149
17	TcCLB.510055.160	1.88178
17	TcCLB.510055.50	1.51798
17	TcCLB.510055.60	1.62992
17	TcCLB.510055.70	1.20674
17	TcCLB.510055.80	1.91385
17	TcCLB.510057.30	2.84894
17	TcCLB.510057.4	2.30359
17	TcCLB.510057.40	2.33362
17	TcCLB.510057.50	2.82232
17	TcCLB.510057.60	1.8497
17	TcCLB.511303.100	1.82171
17	TcCLB.511303.110	1.77257
17	TcCLB.511303.120	2.06879
17	TcCLB.511303.130	1.65927
17	TcCLB.511303.140	2.00259
17	TcCLB.511303.150	1.57531
17	TcCLB.511303.160	2.11179
17	TcCLB.511303.20	1.72547
17	TcCLB.511303.24	1.86266
17	TcCLB.511303.30	1.62719
17	TcCLB.511303.34	1.80465
17	TcCLB.511303.40	2.01009
17	TcCLB.511303.50	1.7009
17	TcCLB.511303.60	1.85174
17	TcCLB.511303.64	1.3453
17	TcCLB.511303.70	1.60261
17	TcCLB.511303.80	1.92819
17	TcCLB.511303.9	1.98074
17	TcCLB.511303.90	2.02306
17	TcCLB.511305.10	2.11589
17	TcCLB.511305.20	1.63333
17	TcCLB.511305.40	2.03671
17	TcCLB.511307.10	2.13773
17	TcCLB.511307.20	2.13432
17	TcCLB.511307.3	1.98893
17	TcCLB.511307.6	2.03603
17	TcCLB.511309.14	2.19233
17	TcCLB.511309.20	2.47559
17	TcCLB.511309.30	1.36031
17	TcCLB.511309.40	1.834
17	TcCLB.511309.60	2.00327
17	TcCLB.511309.7	1.26066
17	TcCLB.511309.70	2.1234
17	TcCLB.511311.60	1.47771
17	TcCLB.511311.70	1.91249
17	TcCLB.511311.80	1.79646
17	TcCLB.511313.10	1.94662
17	TcCLB.511313.20	1.64903
17	TcCLB.511313.40	1.70363
17	TcCLB.511315.20	1.85447
17	TcCLB.511315.30	1.55757
17	TcCLB.511315.9	1.68247
18	TcCLB.504017.10	1.70704
18	TcCLB.504017.20	1.88997
18	TcCLB.504017.30	1.72342
18	TcCLB.504017.40	1.82922
18	TcCLB.504017.50	1.63879
18	TcCLB.504017.54	1.79782
18	TcCLB.504017.60	1.77257
18	TcCLB.504017.70	1.67974
18	TcCLB.504017.79	1.65858
18	TcCLB.506963.100	2.46126
18	TcCLB.506963.30	1.57463
18	TcCLB.506963.40	1.78281
18	TcCLB.506963.60	2.02784
18	TcCLB.506963.70	2.01555
18	TcCLB.506963.80	2.05309
18	TcCLB.506963.90	2.02374
18	TcCLB.511587.120	1.61627
18	TcCLB.511589.10	1.71046
18	TcCLB.511589.100	2.20121
18	TcCLB.511589.110	1.73503
18	TcCLB.511589.120	1.89816
18	TcCLB.511589.130	1.53163
18	TcCLB.511589.140	1.3958
18	TcCLB.511589.150	1.59784
18	TcCLB.511589.160	1.96778
18	TcCLB.511589.170	1.34734
18	TcCLB.511589.180	1.67701
18	TcCLB.511589.190	1.63401
18	TcCLB.511589.20	1.82717
18	TcCLB.511589.200	1.56098
18	TcCLB.511589.209	1.77871
18	TcCLB.511589.220	1.71728
18	TcCLB.511589.230	1.59852
18	TcCLB.511589.240	1.61968
18	TcCLB.511589.250	1.64152
18	TcCLB.511589.260	1.10709
18	TcCLB.511589.29	1.64971
18	TcCLB.511589.40	2.07562
18	TcCLB.511589.50	1.98962
18	TcCLB.511589.60	1.43539
18	TcCLB.511589.70	1.64015
18	TcCLB.511589.74	2.25649
18	TcCLB.511589.80	1.93774
18	TcCLB.511589.90	1.73639
19	TcCLB.503715.10	1.56234
19	TcCLB.503715.20	2.03671
19	TcCLB.503715.30	2.17595
19	TcCLB.503715.40	1.963
19	TcCLB.506401.100	2.23875
19	TcCLB.506401.110	1.98825
19	TcCLB.506401.12	1.75823
19	TcCLB.506401.130	0.954197
19	TcCLB.506401.140	1.94662
19	TcCLB.506401.150	1.70704
19	TcCLB.506401.160	1.56439
19	TcCLB.506401.170	1.71046
19	TcCLB.506401.180	1.85379
19	TcCLB.506401.200	1.68384
19	TcCLB.506401.210	1.38557
19	TcCLB.506401.220	2.03057
19	TcCLB.506401.230	1.72616
19	TcCLB.506401.24	2.00259
19	TcCLB.506401.240	1.68179
19	TcCLB.506401.250	1.87154
19	TcCLB.506401.280	1.91659
19	TcCLB.506401.290	1.81693
19	TcCLB.506401.300	1.5992
19	TcCLB.506401.304	2.05787
19	TcCLB.506401.310	2.03876
19	TcCLB.506401.330	1.72206
19	TcCLB.506401.350	2.79365
19	TcCLB.506401.50	1.80943
19	TcCLB.506401.70	1.96436
19	TcCLB.506401.80	1.81762
19	TcCLB.506401.90	1.57736
19	TcCLB.506487.37	1.82717
19	TcCLB.508567.100	1.94184
19	TcCLB.508567.20	1.71114
19	TcCLB.508567.30	2.69127
19	TcCLB.508567.40	1.51115
19	TcCLB.508567.49	1.70773
19	TcCLB.508567.60	1.78212
19	TcCLB.508567.70	1.44017
19	TcCLB.508567.80	1.97733
19	TcCLB.508567.89	2.08654
19	TcCLB.508569.10	1.64971
19	TcCLB.508569.100	1.65449
19	TcCLB.508569.120	1.9903
19	TcCLB.508569.130	1.81762
19	TcCLB.508569.140	1.86062
19	TcCLB.508569.20	1.47703
19	TcCLB.508569.70	2.17595
19	TcCLB.508569.80	1.70977
19	TcCLB.508569.90	1.72274
19	TcCLB.508571.10	1.87427
19	TcCLB.508973.110	2.45443
19	TcCLB.508973.20	1.55347
19	TcCLB.508973.30	1.57668
19	TcCLB.508973.50	1.4115
19	TcCLB.508973.60	1.37123
19	TcCLB.508973.69	1.81762
19	TcCLB.508973.80	1.99166
19	TcCLB.508973.9	1.79782
19	TcCLB.508973.90	2.20257
19	TcCLB.508975.20	2.71994
19	TcCLB.508975.4	2.31656
19	TcCLB.509513.5	1.70158
19	TcCLB.510855.10	1.46747
19	TcCLB.510855.20	2.22305
19	TcCLB.510855.40	2.06743
19	TcCLB.510857.10	1.95412
19	TcCLB.510857.20	1.78349
19	TcCLB.510857.30	1.89952
19	TcCLB.510857.4	2.17595
19	TcCLB.510857.40	1.963
19	TcCLB.510857.50	1.43744
19	TcCLB.510857.54	1.69203
19	TcCLB.510857.60	2.22919
19	TcCLB.510859.24	2.02579
19	TcCLB.510859.30	1.83263
19	TcCLB.510859.40	2.24216
19	TcCLB.510861.110	2.21554
19	TcCLB.510861.125	1.63196
19	TcCLB.510861.14	2.28243
19	TcCLB.510861.140	2.22987
19	TcCLB.510861.150	2.06743
19	TcCLB.510861.30	1.7323
19	TcCLB.510861.60	2.09473
19	TcCLB.510861.70	1.92478
19	TcCLB.510861.80	1.62855
19	TcCLB.510861.94	2.15343
19	TcCLB.510863.20	1.82444
19	TcCLB.510863.30	1.78417
19	TcCLB.510863.9	1.75073
19	TcCLB.511393.10	1.92955
19	TcCLB.511393.20	2.05241
19	TcCLB.511393.30	1.81079
19	TcCLB.511393.40	1.86812
19	TcCLB.511393.49	1.92
19	TcCLB.511393.60	1.91932
19	TcCLB.511393.70	1.68657
19	TcCLB.511393.88	1.6033
19	TcCLB.511395.10	1.6893
19	TcCLB.511395.14	1.15487
19	TcCLB.511395.20	1.54869
19	TcCLB.511395.30	1.80124
19	TcCLB.511395.40	1.88382
19	TcCLB.511395.50	1.7985
19	TcCLB.511395.60	1.64698
19	TcCLB.511395.70	1.84424
19	TcCLB.511395.80	1.46611
19	TcCLB.511395.90	1.63811
20	TcCLB.397937.10	2.80799
20	TcCLB.397937.5	1.9746
20	TcCLB.445011.10	2.21417
20	TcCLB.445011.19	1.56166
20	TcCLB.486901.10	1.84697
20	TcCLB.503527.10	2.03535
20	TcCLB.503527.20	2.22032
20	TcCLB.503527.29	2.2094
20	TcCLB.503527.4	1.69066
20	TcCLB.503527.40	2.31519
20	TcCLB.503527.50	2.16435
20	TcCLB.503527.60	2.22783
20	TcCLB.503611.10	2.18073
20	TcCLB.503611.30	2.1309
20	TcCLB.503611.50	1.79168
20	TcCLB.503795.10	2.06128
20	TcCLB.503915.9	2.07971
20	TcCLB.504009.10	1.8026
20	TcCLB.504009.20	1.88792
20	TcCLB.504009.30	1.79987
20	TcCLB.504009.40	1.82171
20	TcCLB.504009.60	1.93638
20	TcCLB.504009.70	1.85243
20	TcCLB.504097.10	2.01351
20	TcCLB.504097.20	2.24694
20	TcCLB.504097.30	2.09609
20	TcCLB.504097.4	2.07562
20	TcCLB.504163.10	1.90566
20	TcCLB.504163.100	1.84765
20	TcCLB.504163.110	2.69059
20	TcCLB.504163.20	1.96368
20	TcCLB.504163.60	2.09268
20	TcCLB.504163.70	1.95003
20	TcCLB.504163.80	2.2251
20	TcCLB.504163.90	2.41075
20	TcCLB.504203.10	1.90839
20	TcCLB.504203.20	2.25717
20	TcCLB.504203.29	1.95071
20	TcCLB.504203.40	2.53907
20	TcCLB.504203.50	1.86881
20	TcCLB.504203.60	2.4558
20	TcCLB.506341.10	2.42645
20	TcCLB.506341.20	2.30905
20	TcCLB.506565.12	2.62711
20	TcCLB.506565.20	1.39785
20	TcCLB.506567.10	1.72001
20	TcCLB.506567.100	2.30632
20	TcCLB.506567.110	1.69544
20	TcCLB.506567.120	2.04763
20	TcCLB.506567.130	1.82717
20	TcCLB.506567.20	2.21144
20	TcCLB.506567.34	2.30291
20	TcCLB.506567.50	1.67906
20	TcCLB.506567.60	1.88382
20	TcCLB.506567.70	1.65722
20	TcCLB.506567.74	1.34052
20	TcCLB.506567.77	1.2238
20	TcCLB.506567.80	2.28789
20	TcCLB.506567.90	1.92955
20	TcCLB.506677.10	2.4046
20	TcCLB.506677.20	2.71516
20	TcCLB.506677.30	2.6237
20	TcCLB.508145.40	1.84082
20	TcCLB.508145.49	2.05992
20	TcCLB.508169.100	1.76165
20	TcCLB.508169.110	2.06606
20	TcCLB.508169.120	1.79919
20	TcCLB.508169.129	2.0763
20	TcCLB.508169.30	1.74117
20	TcCLB.508169.40	1.92478
20	TcCLB.508169.50	2.10497
20	TcCLB.508169.60	2.42645
20	TcCLB.508169.69	2.6981
20	TcCLB.508169.80	2.09132
20	TcCLB.508169.90	1.85652
20	TcCLB.509677.10	2.28448
20	TcCLB.509757.10	2.07084
20	TcCLB.509757.20	2.25581
20	TcCLB.509757.30	2.36365
20	TcCLB.509757.40	1.99917
20	TcCLB.509757.49	2.48037
20	TcCLB.509759.10	2.14251
20	TcCLB.509759.19	2.11589
20	TcCLB.510123.10	1.44768
20	TcCLB.510123.20	2.13022
20	TcCLB.510123.24	1.55688
20	TcCLB.510123.30	1.32414
20	TcCLB.510123.40	2.31519
20	TcCLB.510123.50	2.10224
20	TcCLB.510123.60	1.76779
20	TcCLB.510123.70	1.98962
20	TcCLB.510125.10	2.04422
20	TcCLB.510251.10	1.85174
20	TcCLB.510253.10	2.05787
20	TcCLB.510253.20	2.1896
20	TcCLB.510253.29	1.79714
20	TcCLB.510255.10	1.48726
20	TcCLB.510255.20	2.26195
20	TcCLB.510255.29	1.88451
20	TcCLB.510255.4	1.95959
20	TcCLB.510257.10	1.94457
20	TcCLB.510257.100	2.19029
20	TcCLB.510257.120	1.78485
20	TcCLB.510257.130	2.29335
20	TcCLB.510257.139	1.57873
20	TcCLB.510257.20	1.7637
20	TcCLB.510257.24	2.2094
20	TcCLB.510257.30	1.67496
20	TcCLB.510257.40	2.14319
20	TcCLB.510257.50	1.90498
20	TcCLB.510257.60	1.9043
20	TcCLB.510257.70	1.87358
20	TcCLB.510257.80	1.92273
20	TcCLB.510257.90	2.31929
20	TcCLB.510259.12	2.23192
20	TcCLB.510259.18	2.28584
20	TcCLB.510259.24	2.68854
20	TcCLB.510259.30	2.67626
20	TcCLB.510259.40	2.56432
20	TcCLB.510259.50	2.86669
20	TcCLB.510259.6	2.37321
20	TcCLB.510287.10	1.87154
20	TcCLB.510287.20	1.46952
20	TcCLB.510287.30	2.22851
20	TcCLB.510287.4	1.90839
20	TcCLB.510287.40	2.02852
20	TcCLB.510287.50	1.91659
20	TcCLB.510287.60	1.791
20	TcCLB.510289.10	1.81079
20	TcCLB.510289.20	1.91112
20	TcCLB.510289.3	2.31929
20	TcCLB.510289.30	1.77871
20	TcCLB.510289.40	2.37935
20	TcCLB.510289.44	1.64152
20	TcCLB.510289.50	1.72616
20	TcCLB.510289.54	2.48719
20	TcCLB.510289.6	1.82171
20	TcCLB.510289.60	2.43941
20	TcCLB.510289.70	1.83195
20	TcCLB.510289.80	2.05992
20	TcCLB.510289.90	1.75073
20	TcCLB.510289.99	1.87631
20	TcCLB.510291.14	2.35205
20	TcCLB.510291.20	2.76226
20	TcCLB.510291.30	2.54248
20	TcCLB.510293.20	2.61073
20	TcCLB.510293.30	2.48105
20	TcCLB.510293.50	1.79987
20	TcCLB.510293.54	1.99917
20	TcCLB.510293.60	1.68315
20	TcCLB.510293.70	2.10838
20	TcCLB.510293.79	2.19506
20	TcCLB.510295.10	1.85789
20	TcCLB.510295.15	1.63128
20	TcCLB.510295.20	1.71796
20	TcCLB.510295.30	1.65722
20	TcCLB.510295.40	1.55347
20	TcCLB.510295.50	1.90771
20	TcCLB.510295.59	2.05582
20	TcCLB.510297.10	1.99166
20	TcCLB.510297.100	2.01624
20	TcCLB.510297.110	2.06538
20	TcCLB.510297.119	1.81079
20	TcCLB.510297.20	2.21963
20	TcCLB.510297.30	1.91727
20	TcCLB.510297.40	2.03057
20	TcCLB.510297.50	1.62104
20	TcCLB.510297.60	2.18619
20	TcCLB.510297.70	2.06674
20	TcCLB.510297.80	1.92136
20	TcCLB.510297.90	1.65108
20	TcCLB.510963.10	2.28721
20	TcCLB.510963.20	2.13636
20	TcCLB.510963.30	2.06197
20	TcCLB.510963.39	2.01692
20	TcCLB.510963.5	2.39846
20	TcCLB.510963.50	2.049
20	TcCLB.510963.60	1.37191
20	TcCLB.510963.70	2.23602
20	TcCLB.510963.80	2.53565
21	TcCLB.404843.10	1.93228
21	TcCLB.404843.20	2.69537
21	TcCLB.414517.9	2.06948
21	TcCLB.503529.10	2.29813
21	TcCLB.503529.20	2.07425
21	TcCLB.503529.30	1.81693
21	TcCLB.503531.10	2.33498
21	TcCLB.503531.20	2.51518
21	TcCLB.503531.49	2.75953
21	TcCLB.503619.10	1.91044
21	TcCLB.503619.20	1.55484
21	TcCLB.503619.25	2.47559
21	TcCLB.503619.29	1.92205
21	TcCLB.503619.39	2.006
21	TcCLB.503777.10	1.95412
21	TcCLB.503777.19	1.77325
21	TcCLB.503777.4	1.64766
21	TcCLB.503953.10	1.75687
21	TcCLB.503953.14	1.45518
21	TcCLB.503953.20	1.36509
21	TcCLB.503953.30	1.92341
21	TcCLB.503953.40	1.25998
21	TcCLB.503953.50	1.83536
21	TcCLB.503953.59	1.84765
21	TcCLB.503955.10	1.6695
21	TcCLB.503955.100	1.99098
21	TcCLB.503955.110	1.87358
21	TcCLB.503955.20	1.63128
21	TcCLB.503955.30	1.92887
21	TcCLB.503955.50	1.85516
21	TcCLB.503955.55	2.26127
21	TcCLB.503955.60	1.79646
21	TcCLB.503955.70	1.61285
21	TcCLB.503955.80	2.09882
21	TcCLB.503955.89	2.39232
21	TcCLB.506607.10	2.11657
21	TcCLB.506607.19	2.24352
21	TcCLB.506947.100	1.99849
21	TcCLB.506947.20	2.02511
21	TcCLB.506947.30	1.76096
21	TcCLB.506947.40	1.91385
21	TcCLB.506947.50	2.28925
21	TcCLB.506947.60	2.03262
21	TcCLB.506947.70	1.67838
21	TcCLB.506947.80	1.60739
21	TcCLB.506947.90	2.00941
21	TcCLB.507803.40	2.19233
21	TcCLB.507803.49	1.4429
21	TcCLB.507805.20	1.76506
21	TcCLB.507805.30	2.20189
21	TcCLB.507805.9	2.14933
21	TcCLB.507807.20	1.71387
21	TcCLB.507807.30	1.65927
21	TcCLB.507807.40	1.62173
21	TcCLB.507809.100	1.84492
21	TcCLB.507809.110	1.92409
21	TcCLB.507809.119	1.82512
21	TcCLB.507809.130	1.64015
21	TcCLB.507809.14	2.22851
21	TcCLB.507809.140	1.92205
21	TcCLB.507809.150	1.72479
21	TcCLB.507809.160	1.68793
21	TcCLB.507809.30	2.14046
21	TcCLB.507809.39	1.6149
21	TcCLB.507809.50	1.58828
21	TcCLB.507809.60	2.20667
21	TcCLB.507809.74	2.36297
21	TcCLB.507809.80	2.02443
21	TcCLB.507809.90	2.02852
21	TcCLB.507811.100	2.16435
21	TcCLB.507811.107	2.18892
21	TcCLB.507811.114	2.71789
21	TcCLB.507811.120	2.47695
21	TcCLB.507811.20	1.97938
21	TcCLB.507811.30	1.88928
21	TcCLB.507811.40	2.14387
21	TcCLB.507811.44	1.91044
21	TcCLB.507811.50	2.13022
21	TcCLB.507811.60	1.92478
21	TcCLB.507811.70	1.94116
21	TcCLB.507811.90	2.178
21	TcCLB.507813.10	2.89262
21	TcCLB.508373.10	1.95481
21	TcCLB.509775.20	2.47764
21	TcCLB.509775.30	2.04559
21	TcCLB.509775.34	1.89747
21	TcCLB.509775.40	1.5835
21	TcCLB.509775.49	2.09541
21	TcCLB.509777.10	2.03194
21	TcCLB.509777.100	1.89679
21	TcCLB.509777.110	1.99371
21	TcCLB.509777.130	2.30632
21	TcCLB.509777.140	2.36433
21	TcCLB.509777.4	1.49068
21	TcCLB.509777.60	2.06333
21	TcCLB.509777.64	2.01351
21	TcCLB.509777.70	2.08859
21	TcCLB.509777.80	2.04013
21	TcCLB.509777.90	1.88246
21	TcCLB.509779.10	1.89133
21	TcCLB.509779.20	2.05992
21	TcCLB.509779.30	1.67701
[truncated: 4,479 more rows]

## Sheet: S23b
Supplementary table 4:	List of genes used to estimate the chromosomal ploidy of the seven TcII field isolates, after the exclusion of genes with outlier coverages based on iterative Grubbs’ tests. Each isolate, S11, S154a, S162a, S15, S92a, S23b and S44a is represented in a different sheet.
Chromosome	Gene ID (TriTryp)	Median Coverage		Chromosome	Contains the chromosome number, from 1 to 41 based on the CL Brener predicted chromosomes.
1	TcCLB.410961.10	1.31632		Gene ID (TriTryp)	Contains the TriTryp gene ID of each gene used to estimate the median coverage of each chromosome. These genes were the ones not flagged as outliers by the Grubbs’ tests.
1	TcCLB.411427.30	1.38453		Median Coverage	Contains the median coverage of the respective gene.
1	TcCLB.411427.40	1.39867
1	TcCLB.411427.49	1.44851
1	TcCLB.421321.9	2.22402
1	TcCLB.448387.9	1.72811
1	TcCLB.463297.10	0.826055
1	TcCLB.503653.104	1.67862
1	TcCLB.503653.20	1.93347
1	TcCLB.503653.30	1.47891
1	TcCLB.503653.50	1.57364
1	TcCLB.503653.60	1.44568
1	TcCLB.503653.70	1.47184
1	TcCLB.503653.9	1.67332
1	TcCLB.503653.90	1.85147
1	TcCLB.506533.34	1.65847
1	TcCLB.506533.70	1.34247
1	TcCLB.510077.30	1.82637
1	TcCLB.510077.40	1.93064
2	TcCLB.419417.4	2.28835
2	TcCLB.449247.10	1.07419
2	TcCLB.449247.20	1.75285
2	TcCLB.449247.4	1.9462
2	TcCLB.506717.10	2.30355
2	TcCLB.507941.10	1.62666
2	TcCLB.507941.100	1.44109
2	TcCLB.507941.110	1.6005
2	TcCLB.507941.120	1.43437
2	TcCLB.507941.130	1.49411
2	TcCLB.507941.14	1.34495
2	TcCLB.507941.20	1.55667
2	TcCLB.507941.30	1.49411
2	TcCLB.507941.40	1.23785
2	TcCLB.507941.50	1.61994
2	TcCLB.507941.60	1.20462
2	TcCLB.507941.70	1.61782
2	TcCLB.507941.80	1.37499
2	TcCLB.508205.10	0.929268
2	TcCLB.508205.20	1.7882
2	TcCLB.508205.30	1.48881
2	TcCLB.508205.39	2.25901
2	TcCLB.508205.4	1.34318
2	TcCLB.508205.48	1.44074
2	TcCLB.510351.100	1.34424
2	TcCLB.510351.110	1.72492
2	TcCLB.510351.120	1.80481
2	TcCLB.510351.130	1.43791
2	TcCLB.510351.140	1.21416
2	TcCLB.510351.150	1.18836
2	TcCLB.510351.40	1.38418
2	TcCLB.510351.50	1.51249
2	TcCLB.510351.60	1.37428
2	TcCLB.510351.70	1.48138
2	TcCLB.510351.80	1.62878
2	TcCLB.510351.90	1.57541
2	TcCLB.510353.10	1.95786
2	TcCLB.510353.20	2.16641
2	TcCLB.510353.30	2.11303
3	TcCLB.404001.10	1.79208
3	TcCLB.404001.4	1.88045
3	TcCLB.505229.10	2.45802
3	TcCLB.505229.20	2.07804
3	TcCLB.505229.5	1.68322
3	TcCLB.505555.10	2.02997
3	TcCLB.505555.20	1.53723
3	TcCLB.505555.30	1.78466
3	TcCLB.505555.40	1.64045
3	TcCLB.505555.50	1.72386
3	TcCLB.505555.61	1.64327
3	TcCLB.506739.10	2.46933
3	TcCLB.506739.110	3.38976
3	TcCLB.506739.120	3.30846
3	TcCLB.506739.130	3.48696
3	TcCLB.506739.140	2.81749
3	TcCLB.506739.160	2.07097
3	TcCLB.506739.170	2.17701
3	TcCLB.506739.180	2.46685
3	TcCLB.506739.190	2.36046
3	TcCLB.506739.20	1.57965
3	TcCLB.506739.200	2.26785
3	TcCLB.506739.209	1.83415
3	TcCLB.506739.30	2.27669
3	TcCLB.506739.40	1.63514
3	TcCLB.506739.50	2.09748
3	TcCLB.506739.60	2.24099
3	TcCLB.506739.70	2.33819
3	TcCLB.506739.80	2.40924
3	TcCLB.506739.90	2.55027
3	TcCLB.506739.99	2.17065
3	TcCLB.507143.10	2.15863
3	TcCLB.507143.20	2.25795
3	TcCLB.507143.30	2.06178
3	TcCLB.507143.40	2.09394
3	TcCLB.507143.50	1.83379
3	TcCLB.507143.60	1.53193
3	TcCLB.507143.70	2.01795
3	TcCLB.507143.80	1.39408
3	TcCLB.507143.90	2.54144
3	TcCLB.507145.31	2.99635
3	TcCLB.509279.10	2.01053
4	TcCLB.422041.9	1.2891
4	TcCLB.506553.10	1.98755
4	TcCLB.506553.20	2.01512
4	TcCLB.506553.30	1.79845
4	TcCLB.506553.40	2.06885
4	TcCLB.509537.10	2.22862
4	TcCLB.509537.20	1.80269
4	TcCLB.509537.30	1.97164
4	TcCLB.509537.40	1.75956
4	TcCLB.509537.50	1.90731
4	TcCLB.509537.60	1.83591
4	TcCLB.509537.70	1.2177
4	TcCLB.509537.80	1.98614
4	TcCLB.510105.100	2.25548
4	TcCLB.510105.120	1.90555
4	TcCLB.510105.130	1.91862
4	TcCLB.510105.136	2.29507
4	TcCLB.510105.140	1.5496
4	TcCLB.510105.150	1.4881
4	TcCLB.510105.160	1.5139
4	TcCLB.510105.170	1.80304
4	TcCLB.510105.180	2.29224
4	TcCLB.510105.184	1.36297
4	TcCLB.510105.190	1.6507
4	TcCLB.510105.20	1.55102
4	TcCLB.510105.200	2.30744
4	TcCLB.510105.210	2.52376
4	TcCLB.510105.220	2.88571
4	TcCLB.510105.240	2.29825
4	TcCLB.510105.250	2.00487
4	TcCLB.510105.30	2.44459
4	TcCLB.510105.33	2.17135
4	TcCLB.510105.36	2.51068
4	TcCLB.510105.50	2.10844
4	TcCLB.510105.55	1.4934
4	TcCLB.510105.60	2.11233
4	TcCLB.510105.65	1.5238
4	TcCLB.510105.70	2.03633
4	TcCLB.510105.80	2.16252
4	TcCLB.510105.9	1.92888
4	TcCLB.510105.90	1.88151
5	TcCLB.470169.9	3.19535
5	TcCLB.506493.100	1.89883
5	TcCLB.506493.110	1.48845
5	TcCLB.506493.20	0.940579
5	TcCLB.506493.30	1.94054
5	TcCLB.506493.40	1.79774
5	TcCLB.506493.50	1.89035
5	TcCLB.506493.60	1.76204
5	TcCLB.506493.70	2.39828
5	TcCLB.506493.80	1.87692
5	TcCLB.506493.9	1.63726
5	TcCLB.506493.90	2.20387
5	TcCLB.506495.10	3.50252
5	TcCLB.506495.20	3.17485
5	TcCLB.506495.24	2.51811
5	TcCLB.506495.3	3.11476
5	TcCLB.506495.6	2.97514
5	TcCLB.506495.9	3.31659
5	TcCLB.508949.10	1.80375
5	TcCLB.508949.20	1.36085
5	TcCLB.508949.30	1.51638
5	TcCLB.508949.40	1.25234
5	TcCLB.508949.50	1.57859
5	TcCLB.508951.10	1.83945
5	TcCLB.508951.20	1.85889
5	TcCLB.508951.29	1.46159
5	TcCLB.508951.4	2.00416
5	TcCLB.508951.40	1.52628
5	TcCLB.508951.50	1.5337
5	TcCLB.508951.60	1.87479
5	TcCLB.508951.70	1.94832
5	TcCLB.508951.80	2.01689
5	TcCLB.508951.90	1.77653
5	TcCLB.508953.10	2.25407
5	TcCLB.508953.19	1.81541
5	TcCLB.508953.28	2.53825
5	TcCLB.508953.40	2.15792
5	TcCLB.508955.20	3.11582
5	TcCLB.510247.20	2.2325
6	TcCLB.506129.89	2.76518
6	TcCLB.506529.100	2.25088
6	TcCLB.506529.110	2.35728
6	TcCLB.506529.120	1.93913
6	TcCLB.506529.130	1.80976
6	TcCLB.506529.14	2.01265
6	TcCLB.506529.140	1.50542
6	TcCLB.506529.150	2.81042
6	TcCLB.506529.160	2.30072
6	TcCLB.506529.170	2.12399
6	TcCLB.506529.180	1.49093
6	TcCLB.506529.190	2.20281
6	TcCLB.506529.200	2.07238
6	TcCLB.506529.220	2.14555
6	TcCLB.506529.224	2.49054
6	TcCLB.506529.230	1.82319
6	TcCLB.506529.250	2.15792
6	TcCLB.506529.260	2.33819
6	TcCLB.506529.280	2.20034
6	TcCLB.506529.290	1.97624
6	TcCLB.506529.30	1.91969
6	TcCLB.506529.300	2.07168
6	TcCLB.506529.310	2.05365
6	TcCLB.506529.314	2.13954
6	TcCLB.506529.320	2.0738
6	TcCLB.506529.324	0.937044
6	TcCLB.506529.330	1.7585
6	TcCLB.506529.360	1.75921
6	TcCLB.506529.380	2.4566
6	TcCLB.506529.40	2.04658
6	TcCLB.506529.400	1.54925
6	TcCLB.506529.410	1.92357
6	TcCLB.506529.440	1.91085
6	TcCLB.506529.460	2.20953
6	TcCLB.506529.470	2.05789
6	TcCLB.506529.490	2.8076
6	TcCLB.506529.50	1.81647
6	TcCLB.506529.500	3.5725
6	TcCLB.506529.508	3.37597
6	TcCLB.506529.516	2.93237
6	TcCLB.506529.524	2.22897
6	TcCLB.506529.530	2.75034
6	TcCLB.506529.590	3.70682
6	TcCLB.506529.595	2.74927
6	TcCLB.506529.60	1.49588
6	TcCLB.506529.600	2.98716
6	TcCLB.506529.610	2.29047
6	TcCLB.506529.620	2.04481
6	TcCLB.506529.640	2.30355
6	TcCLB.506529.650	1.91544
6	TcCLB.506529.660	1.30465
6	TcCLB.506529.669	1.0399
6	TcCLB.506529.70	2.20211
6	TcCLB.506529.80	2.13954
6	TcCLB.506529.90	2.61814
6	TcCLB.506531.20	2.03527
6	TcCLB.506531.30	2.06143
6	TcCLB.506531.9	2.81502
6	TcCLB.507603.10	3.3173
6	TcCLB.507603.100	2.4156
6	TcCLB.507603.110	2.35975
6	TcCLB.507603.120	1.75674
6	TcCLB.507603.130	1.52027
6	TcCLB.507603.140	2.36081
6	TcCLB.507603.150	2.20175
6	TcCLB.507603.160	1.8596
6	TcCLB.507603.170	2.04128
6	TcCLB.507603.180	2.0897
6	TcCLB.507603.190	2.00134
6	TcCLB.507603.20	3.23847
6	TcCLB.507603.200	2.03386
6	TcCLB.507603.220	1.88363
6	TcCLB.507603.230	1.94832
6	TcCLB.507603.240	1.97942
6	TcCLB.507603.250	1.9819
6	TcCLB.507603.30	2.8539
6	TcCLB.507603.40	2.9101
6	TcCLB.507603.50	2.95393
6	TcCLB.507603.54	2.47852
6	TcCLB.507603.60	2.27174
6	TcCLB.507603.70	2.54957
6	TcCLB.507603.80	2.34349
6	TcCLB.507603.90	2.02537
6	TcCLB.507997.40	2.44847
6	TcCLB.507997.50	1.82531
6	TcCLB.507997.54	2.25088
6	TcCLB.507997.60	2.5075
6	TcCLB.507997.70	2.24664
6	TcCLB.507997.80	1.27213
6	TcCLB.507997.89	2.00169
6	TcCLB.510071.20	3.53362
6	TcCLB.510073.24	1.33328
6	TcCLB.510073.30	2.01335
6	TcCLB.510073.40	1.44639
6	TcCLB.510073.50	1.72917
6	TcCLB.510073.70	1.41847
6	TcCLB.510073.80	2.08688
6	TcCLB.510073.90	1.931
6	TcCLB.510075.30	2.09925
6	TcCLB.510075.40	2.35551
6	TcCLB.510075.50	1.73482
6	TcCLB.510075.60	2.47357
7	TcCLB.430605.10	0.94376
7	TcCLB.430605.20	0.938104
7	TcCLB.482369.10	1.33081
7	TcCLB.482369.20	1.08091
7	TcCLB.504449.30	1.1159
7	TcCLB.504449.40	1.02965
7	TcCLB.504881.30	0.914775
7	TcCLB.504881.40	0.892153
7	TcCLB.504881.50	1.13817
7	TcCLB.504883.10	0.919017
7	TcCLB.504883.30	0.732032
7	TcCLB.504883.40	1.106
7	TcCLB.504883.50	0.993952
7	TcCLB.504883.60	0.742636
7	TcCLB.504883.70	0.814744
7	TcCLB.505843.10	1.21946
7	TcCLB.505843.24	0.992185
7	TcCLB.505843.30	0.844789
7	TcCLB.505843.40	0.874127
7	TcCLB.505977.13	1.17705
7	TcCLB.505977.26	0.85716
7	TcCLB.505977.40	1.26471
7	TcCLB.505983.20	0.747938
7	TcCLB.505983.30	1.00491
7	TcCLB.506579.100	0.961787
7	TcCLB.506579.30	1.0095
7	TcCLB.506579.40	0.922198
7	TcCLB.506579.50	0.886498
7	TcCLB.506579.60	0.727437
7	TcCLB.506579.70	0.995013
7	TcCLB.506579.80	1.065
7	TcCLB.506579.90	0.98052
7	TcCLB.508277.120	0.661692
7	TcCLB.508277.130	0.892507
7	TcCLB.508277.140	1.09929
7	TcCLB.508277.150	1.00279
7	TcCLB.508277.160	1.0293
7	TcCLB.508277.170	1.04485
7	TcCLB.508277.180	0.953303
7	TcCLB.508277.190	1.14771
7	TcCLB.508277.200	0.957192
7	TcCLB.508277.210	1.11767
7	TcCLB.508277.220	1.03213
7	TcCLB.508277.230	0.998547
7	TcCLB.508277.250	0.904525
7	TcCLB.508277.260	1.02718
7	TcCLB.508277.269	0.842314
7	TcCLB.508277.280	1.02576
7	TcCLB.508277.290	1.11625
7	TcCLB.508277.30	1.15619
7	TcCLB.508277.300	0.926793
7	TcCLB.508277.310	1.0604
7	TcCLB.508277.320	0.797071
7	TcCLB.508277.330	0.967089
7	TcCLB.508277.340	0.966382
7	TcCLB.508277.350	1.03425
7	TcCLB.508277.360	1.08055
7	TcCLB.508277.370	1.12721
7	TcCLB.508277.380	1.0544
7	TcCLB.508277.390	0.991831
7	TcCLB.508277.401	0.967442
7	TcCLB.508277.50	1.36191
7	TcCLB.508277.60	1.1926
7	TcCLB.508277.65	0.737688
7	TcCLB.508277.70	0.77869
7	TcCLB.508277.80	1.10918
7	TcCLB.508277.90	1.00915
7	TcCLB.509445.20	0.814037
7	TcCLB.509445.30	0.955424
7	TcCLB.509445.39	1.08833
8	TcCLB.417091.10	1.74048
8	TcCLB.503855.30	2.06708
8	TcCLB.503855.40	1.93913
8	TcCLB.503855.50	1.85606
8	TcCLB.503855.60	1.47361
8	TcCLB.503855.80	1.79703
8	TcCLB.504033.100	2.48276
8	TcCLB.504033.110	2.12929
8	TcCLB.504033.120	2.53225
8	TcCLB.504033.140	2.38308
8	TcCLB.504033.160	2.00876
8	TcCLB.504033.170	1.46088
8	TcCLB.504033.180	2.24523
8	TcCLB.504033.190	2.38626
8	TcCLB.504033.200	2.05931
8	TcCLB.504033.210	1.24209
8	TcCLB.504033.220	2.18231
8	TcCLB.504033.73	1.8801
8	TcCLB.504033.80	2.00204
8	TcCLB.504033.90	2.3343
8	TcCLB.504255.10	1.66059
8	TcCLB.504255.20	2.05259
8	TcCLB.504255.30	2.02608
8	TcCLB.504255.50	2.22437
8	TcCLB.504557.40	2.74786
8	TcCLB.504557.60	1.69735
8	TcCLB.506625.110	1.71821
8	TcCLB.506625.130	2.22296
8	TcCLB.506625.140	1.96599
8	TcCLB.506625.150	1.697
8	TcCLB.506625.160	2.22367
8	TcCLB.506625.180	1.94726
8	TcCLB.506625.190	1.53829
8	TcCLB.506625.200	1.79597
8	TcCLB.506625.210	1.98225
8	TcCLB.506625.220	1.97518
8	TcCLB.506625.230	1.32162
8	TcCLB.506625.240	1.81329
8	TcCLB.506625.249	1.9317
8	TcCLB.506625.60	2.65985
8	TcCLB.506625.70	1.61323
8	TcCLB.506625.80	2.48135
8	TcCLB.506625.84	1.50648
8	TcCLB.506625.90	2.23498
8	TcCLB.506647.10	2.13848
8	TcCLB.506647.20	1.91721
8	TcCLB.506649.10	1.67968
8	TcCLB.506649.100	2.32759
8	TcCLB.506649.110	2.02219
8	TcCLB.506649.20	2.20211
8	TcCLB.506649.30	2.07698
8	TcCLB.506649.40	2.01866
8	TcCLB.506649.50	1.85995
8	TcCLB.506649.60	2.05789
8	TcCLB.506649.64	2.03562
8	TcCLB.506649.70	2.76165
8	TcCLB.506649.80	2.08193
8	TcCLB.506649.90	2.20953
8	TcCLB.508067.10	2.30178
8	TcCLB.508127.9	2.0533
8	TcCLB.508137.20	1.6309
8	TcCLB.508137.30	1.37817
8	TcCLB.508137.40	1.68816
8	TcCLB.509297.10	1.87338
8	TcCLB.509297.20	1.68074
8	TcCLB.510127.60	2.52871
8	TcCLB.510241.10	1.93559
8	TcCLB.510241.100	1.81294
8	TcCLB.510241.110	1.87974
8	TcCLB.510241.120	1.75638
8	TcCLB.510241.124	1.47856
8	TcCLB.510241.130	2.29825
8	TcCLB.510241.20	2.12081
8	TcCLB.510241.30	1.82036
8	TcCLB.510241.40	1.54501
8	TcCLB.510241.5	1.8801
8	TcCLB.510241.60	1.34283
8	TcCLB.510241.70	2.1247
8	TcCLB.510241.90	2.17065
8	TcCLB.510243.10	1.34459
8	TcCLB.510243.100	2.33572
8	TcCLB.510243.110	1.55455
8	TcCLB.510243.119	2.47145
8	TcCLB.510243.128	1.39761
8	TcCLB.510243.20	1.55738
8	TcCLB.510243.30	1.56056
8	TcCLB.510243.50	2.16959
8	TcCLB.510243.54	2.19574
8	TcCLB.510243.60	2.07238
8	TcCLB.510243.70	1.85323
8	TcCLB.510243.80	1.58
9	TcCLB.442629.9	2.42797
9	TcCLB.503803.10	1.93948
9	TcCLB.503803.20	1.57894
9	TcCLB.503803.4	2.013
9	TcCLB.503805.10	2.22862
9	TcCLB.503805.20	1.98084
9	TcCLB.503805.3	1.72104
9	TcCLB.503805.30	2.19468
9	TcCLB.503805.40	2.06885
9	TcCLB.503805.6	2.03032
9	TcCLB.503805.9	2.09465
9	TcCLB.504247.10	2.10844
9	TcCLB.504247.20	1.98437
9	TcCLB.504247.30	1.92675
9	TcCLB.504247.34	1.58212
9	TcCLB.504247.40	1.7373
9	TcCLB.504247.50	1.82142
9	TcCLB.504247.70	2.03916
9	TcCLB.504247.79	1.85571
9	TcCLB.506473.10	1.86384
9	TcCLB.506473.14	2.13884
9	TcCLB.506473.20	1.66024
9	TcCLB.506473.6	2.69767
9	TcCLB.506563.10	1.66625
9	TcCLB.506563.100	1.34424
9	TcCLB.506563.110	1.4273
9	TcCLB.506563.120	1.65564
9	TcCLB.506563.130	2.06213
9	TcCLB.506563.160	2.03244
9	TcCLB.506563.170	1.06535
9	TcCLB.506563.180	1.69205
9	TcCLB.506563.190	2.11374
9	TcCLB.506563.20	1.42766
9	TcCLB.506563.200	2.4308
9	TcCLB.506563.210	2.71746
9	TcCLB.506563.220	2.18267
9	TcCLB.506563.30	1.7836
9	TcCLB.506563.4	1.64257
9	TcCLB.506563.50	1.59414
9	TcCLB.506563.60	1.43013
9	TcCLB.506563.70	1.18553
9	TcCLB.506563.79	1.15761
9	TcCLB.506563.90	1.34777
9	TcCLB.506891.20	1.87904
9	TcCLB.506891.30	2.0183
9	TcCLB.508993.10	1.98614
9	TcCLB.508993.20	1.69594
9	TcCLB.508995.10	1.98649
9	TcCLB.508995.20	1.96634
9	TcCLB.508995.30	2.26114
9	TcCLB.508995.40	2.51669
9	TcCLB.508995.50	2.72453
9	TcCLB.508995.60	2.19857
9	TcCLB.508995.69	1.91085
9	TcCLB.508997.20	2.44529
9	TcCLB.510953.30	1.4828
9	TcCLB.510953.40	1.05793
9	TcCLB.510953.49	1.52274
9	TcCLB.510955.10	1.22265
9	TcCLB.510955.20	1.47502
9	TcCLB.510955.30	1.66483
9	TcCLB.510955.4	1.50083
9	TcCLB.510955.40	1.85217
9	TcCLB.510955.50	1.17846
9	TcCLB.510955.60	1.60545
9	TcCLB.510957.9	2.32511
9	TcCLB.511417.100	1.15478
9	TcCLB.511417.120	2.09748
9	TcCLB.511417.129	2.66268
9	TcCLB.511417.30	2.37212
9	TcCLB.511417.40	2.38662
9	TcCLB.511417.50	2.46509
9	TcCLB.511417.60	2.21589
9	TcCLB.511417.70	1.64009
9	TcCLB.511417.94	2.47675
9	TcCLB.511419.10	1.86348
9	TcCLB.511419.20	1.45169
9	TcCLB.511419.30	2.01724
9	TcCLB.511419.4	1.82001
9	TcCLB.511419.60	2.12328
9	TcCLB.511419.70	1.94973
9	TcCLB.511419.80	1.76416
9	TcCLB.511421.100	2.9967
9	TcCLB.511421.120	2.96136
9	TcCLB.511421.150	2.68989
9	TcCLB.511421.155	1.53052
9	TcCLB.511421.160	2.65985
9	TcCLB.511421.170	2.3647
9	TcCLB.511421.180	1.9978
9	TcCLB.511421.185	1.90979
9	TcCLB.511421.190	1.82884
9	TcCLB.511421.20	1.98013
9	TcCLB.511421.200	2.33713
9	TcCLB.511421.210	1.91721
9	TcCLB.511421.24	2.25901
9	TcCLB.511421.30	2.09783
9	TcCLB.511421.40	1.498
9	TcCLB.511421.50	2.00593
9	TcCLB.511421.60	2.09642
9	TcCLB.511421.90	2.83623
9	TcCLB.511423.100	1.73305
9	TcCLB.511423.104	1.96952
9	TcCLB.511423.110	2.19928
9	TcCLB.511423.130	2.2629
9	TcCLB.511423.140	1.74543
9	TcCLB.511423.149	1.41493
9	TcCLB.511423.160	1.76805
9	TcCLB.511423.170	1.84793
9	TcCLB.511423.40	2.089
9	TcCLB.511423.50	1.88257
9	TcCLB.511423.60	2.36329
9	TcCLB.511423.70	1.92145
9	TcCLB.511423.80	2.31027
9	TcCLB.511423.90	2.05082
9	TcCLB.511425.10	1.9059
9	TcCLB.511425.19	1.86808
9	TcCLB.511425.30	1.73765
9	TcCLB.511425.40	1.94195
9	TcCLB.511425.49	2.43716
9	TcCLB.511427.10	1.89353
9	TcCLB.511427.19	2.33254
9	TcCLB.511429.10	2.10384
9	TcCLB.511429.20	1.85889
9	TcCLB.511429.30	1.72174
9	TcCLB.511431.10	2.67752
9	TcCLB.511431.30	1.71255
9	TcCLB.511431.40	1.92958
9	TcCLB.511431.50	2.27916
9	TcCLB.511431.54	1.54642
9	TcCLB.511431.60	2.28977
9	TcCLB.511431.90	2.18019
9	TcCLB.511433.10	2.32794
9	TcCLB.511433.20	2.21766
9	TcCLB.511435.10	1.92428
9	TcCLB.511435.20	1.94796
9	TcCLB.511435.30	2.07663
9	TcCLB.511435.40	1.59449
9	TcCLB.511435.49	1.53122
10	TcCLB.416883.18	2.212
10	TcCLB.416883.9	2.35622
10	TcCLB.417797.9	1.85854
10	TcCLB.426397.9	1.93312
10	TcCLB.482471.10	1.72351
10	TcCLB.482471.19	2.32158
10	TcCLB.503479.10	2.11833
10	TcCLB.503479.20	1.62171
10	TcCLB.503479.30	1.84722
10	TcCLB.503479.49	1.34671
10	TcCLB.504133.30	2.01618
10	TcCLB.504133.45	1.68816
10	TcCLB.504181.40	2.11409
10	TcCLB.504181.50	1.82248
10	TcCLB.504229.110	2.57678
10	TcCLB.506457.10	1.58071
10	TcCLB.506457.110	1.99215
10	TcCLB.506457.120	2.4559
10	TcCLB.506457.130	2.0183
10	TcCLB.506457.140	1.33929
10	TcCLB.506457.149	2.01901
10	TcCLB.506457.20	1.55667
10	TcCLB.506457.30	2.01512
10	TcCLB.506457.4	1.48315
10	TcCLB.506457.40	1.90731
10	TcCLB.506457.50	1.71962
10	TcCLB.506457.60	1.74295
10	TcCLB.506457.70	1.99285
10	TcCLB.506457.80	1.96952
10	TcCLB.506457.90	1.16044
10	TcCLB.506457.99	1.64928
10	TcCLB.506869.20	2.33077
10	TcCLB.506869.30	1.92287
10	TcCLB.506869.34	1.63797
10	TcCLB.506869.4	2.08405
10	TcCLB.506869.40	1.89812
10	TcCLB.506869.50	1.82107
10	TcCLB.506869.54	2.49761
10	TcCLB.506869.60	2.32299
10	TcCLB.506869.70	2.00522
10	TcCLB.507933.20	1.64115
10	TcCLB.507933.29	1.79986
10	TcCLB.508779.20	2.01618
10	TcCLB.508779.30	1.82566
10	TcCLB.508779.40	1.91509
10	TcCLB.508779.50	1.79774
10	TcCLB.508779.70	1.61888
10	TcCLB.508779.80	1.86242
10	TcCLB.508779.9	2.10702
10	TcCLB.508779.90	1.86737
10	TcCLB.508781.10	1.88681
10	TcCLB.508781.110	1.94973
10	TcCLB.508781.120	1.85641
10	TcCLB.508781.15	1.82319
10	TcCLB.508781.20	1.89636
10	TcCLB.508781.30	1.93029
10	TcCLB.508781.40	1.44498
10	TcCLB.508781.60	1.90484
10	TcCLB.508781.70	2.20953
10	TcCLB.508781.80	2.04517
10	TcCLB.508781.90	2.13389
10	TcCLB.508783.10	2.31486
10	TcCLB.508785.10	1.36368
10	TcCLB.508785.4	2.26538
10	TcCLB.508787.10	1.70442
10	TcCLB.508787.14	1.31066
10	TcCLB.508787.30	2.69661
10	TcCLB.508787.5	1.15938
10	TcCLB.509245.10	2.75776
10	TcCLB.509247.10	1.62419
10	TcCLB.509247.20	1.34989
10	TcCLB.509247.50	1.90943
10	TcCLB.509247.60	1.59697
10	TcCLB.509967.10	2.08758
10	TcCLB.509967.100	1.80481
10	TcCLB.509967.120	2.28941
10	TcCLB.509967.140	1.69347
10	TcCLB.509967.150	1.62171
10	TcCLB.509967.160	2.15121
10	TcCLB.509967.170	1.60227
10	TcCLB.509967.180	1.59131
10	TcCLB.509967.189	1.656
10	TcCLB.509967.3	2.25053
10	TcCLB.509967.40	1.81223
10	TcCLB.509967.50	1.57576
10	TcCLB.509967.60	2.76695
10	TcCLB.509967.7	1.422
10	TcCLB.509967.70	2.36753
10	TcCLB.509967.80	2.14732
10	TcCLB.509967.90	2.3442
10	TcCLB.511131.20	1.75214
10	TcCLB.511131.30	1.59732
10	TcCLB.511131.40	1.79809
10	TcCLB.511131.50	1.97412
10	TcCLB.511131.60	1.57682
10	TcCLB.511131.70	1.39019
10	TcCLB.511131.80	1.81082
10	TcCLB.511131.89	1.85288
10	TcCLB.511131.98	1.82778
10	TcCLB.511133.10	1.66448
10	TcCLB.511133.20	1.62949
10	TcCLB.511133.30	1.70336
10	TcCLB.511133.4	1.72316
10	TcCLB.511135.10	1.53264
10	TcCLB.511135.20	1.96387
10	TcCLB.511135.30	1.88434
10	TcCLB.511135.40	2.09076
10	TcCLB.511137.10	1.81859
10	TcCLB.511137.20	1.87373
10	TcCLB.511139.10	2.1042
10	TcCLB.511139.30	1.94584
10	TcCLB.511139.40	1.48386
10	TcCLB.511141.10	1.92711
10	TcCLB.511141.20	1.97377
10	TcCLB.511141.30	2.41878
10	TcCLB.511143.12	1.58248
10	TcCLB.511143.19	1.42942
10	TcCLB.511143.30	1.65529
10	TcCLB.511143.39	2.22473
10	TcCLB.511143.6	1.95927
10	TcCLB.511145.10	1.49022
10	TcCLB.511145.24	1.63479
10	TcCLB.511145.30	2.23109
10	TcCLB.511145.40	2.36859
10	TcCLB.511145.43	2.62521
10	TcCLB.511145.49	2.762
10	TcCLB.511145.50	2.19857
10	TcCLB.511145.60	2.75458
10	TcCLB.511145.70	2.55663
10	TcCLB.511145.80	2.58421
10	TcCLB.511145.89	1.99745
10	TcCLB.511911.102	2.33607
10	TcCLB.511911.110	2.3845
10	TcCLB.511911.120	2.69802
10	TcCLB.511911.130	2.67575
10	TcCLB.511911.140	3.19076
10	TcCLB.511911.150	2.61354
10	TcCLB.511911.159	2.75352
10	TcCLB.511911.94	2.33748
10	TcCLB.511911.98	2.23144
11	TcCLB.405165.10	2.44883
11	TcCLB.405165.19	2.00487
11	TcCLB.420989.10	2.04163
11	TcCLB.427247.10	2.08405
11	TcCLB.427247.4	1.79314
11	TcCLB.480975.10	2.25407
11	TcCLB.504213.10	1.78961
11	TcCLB.504213.100	1.59096
11	TcCLB.504213.110	1.84051
11	TcCLB.504213.120	1.2534
11	TcCLB.504213.130	1.60227
11	TcCLB.504213.140	1.52875
11	TcCLB.504213.20	1.72881
11	TcCLB.504213.29	1.25941
11	TcCLB.504213.40	1.80976
11	TcCLB.504213.50	2.01229
11	TcCLB.504213.60	1.65352
11	TcCLB.504213.70	1.46831
11	TcCLB.504213.80	1.83627
11	TcCLB.504213.90	1.83591
11	TcCLB.506605.10	1.83238
11	TcCLB.506605.100	1.8299
11	TcCLB.506605.120	1.16892
11	TcCLB.506605.130	1.86773
11	TcCLB.506605.139	1.76769
11	TcCLB.506605.150	1.61252
11	TcCLB.506605.160	1.65176
11	TcCLB.506605.170	1.93241
11	TcCLB.506605.180	1.8603
11	TcCLB.506605.190	2.03916
11	TcCLB.506605.194	2.34137
11	TcCLB.506605.200	2.39192
11	TcCLB.506605.210	2.03279
11	TcCLB.506605.214	1.77052
11	TcCLB.506605.220	2.45059
11	TcCLB.506605.229	2.59976
11	TcCLB.506605.30	1.90555
11	TcCLB.506605.40	1.5747
11	TcCLB.506605.50	1.27249
11	TcCLB.506605.59	1.24845
11	TcCLB.506605.70	1.74861
11	TcCLB.506605.80	1.93524
11	TcCLB.506605.90	1.49517
11	TcCLB.506657.10	2.90056
11	TcCLB.506657.20	2.43716
11	TcCLB.506657.30	2.47816
11	TcCLB.506657.40	2.00452
11	TcCLB.506657.50	1.82955
11	TcCLB.506657.70	2.10384
11	TcCLB.506657.79	2.07309
11	TcCLB.506657.88	1.51709
11	TcCLB.506659.10	2.08051
11	TcCLB.506659.20	2.26078
11	TcCLB.506659.30	2.13283
11	TcCLB.506659.35	1.49835
11	TcCLB.506659.39	1.74401
11	TcCLB.506661.10	2.08051
11	TcCLB.506661.100	1.43826
11	TcCLB.506661.110	1.8596
11	TcCLB.506661.120	1.83803
11	TcCLB.506661.130	2.11374
11	TcCLB.506661.140	1.77123
11	TcCLB.506661.150	1.62878
11	TcCLB.506661.20	1.81718
11	TcCLB.506661.30	2.22897
11	TcCLB.506661.40	1.24598
11	TcCLB.506661.50	1.75568
11	TcCLB.506661.60	1.67402
11	TcCLB.506661.70	1.71856
11	TcCLB.506661.80	1.54536
11	TcCLB.506661.90	1.81011
11	TcCLB.506795.10	1.70619
11	TcCLB.506795.20	1.79067
11	TcCLB.506795.29	1.25729
11	TcCLB.506795.40	2.35092
11	TcCLB.506795.44	1.97023
11	TcCLB.506795.50	2.33254
11	TcCLB.506795.60	1.75709
11	TcCLB.506795.80	2.00346
11	TcCLB.508089.20	3.08047
11	TcCLB.508089.30	1.75921
11	TcCLB.508089.40	2.34526
11	TcCLB.508089.50	2.24063
11	TcCLB.508089.60	1.89494
11	TcCLB.508089.71	1.76027
11	TcCLB.508265.10	2.80265
11	TcCLB.508265.110	2.25548
11	TcCLB.508265.30	2.67399
11	TcCLB.508265.4	2.58739
11	TcCLB.508265.40	2.26043
11	TcCLB.508265.44	2.54038
11	TcCLB.508265.60	2.55381
11	TcCLB.508265.70	2.03598
11	TcCLB.508265.80	2.88571
11	TcCLB.508675.20	1.87409
11	TcCLB.508675.40	1.84263
11	TcCLB.508675.50	1.81046
11	TcCLB.508675.60	1.83556
11	TcCLB.508675.9	1.35025
11	TcCLB.510167.10	3.18439
11	TcCLB.510167.20	2.46579
11	TcCLB.510167.29	2.27068
11	TcCLB.510167.4	2.63228
11	TcCLB.510403.89	2.91187
11	TcCLB.510405.9	1.92428
11	TcCLB.510407.100	1.80693
11	TcCLB.510407.20	1.60192
11	TcCLB.510407.30	2.13212
11	TcCLB.510407.40	1.94796
11	TcCLB.510407.60	2.34632
11	TcCLB.510407.70	1.9469
11	TcCLB.510407.80	1.97871
11	TcCLB.510407.9	2.26467
11	TcCLB.510407.90	2.11798
11	TcCLB.510409.10	2.25725
11	TcCLB.510409.30	1.89318
11	TcCLB.510409.50	1.48068
11	TcCLB.510409.60	1.33399
11	TcCLB.510989.10	2.23144
11	TcCLB.510989.20	1.51072
11	TcCLB.510989.30	1.72705
11	TcCLB.510989.40	1.94019
11	TcCLB.510989.50	2.16782
11	TcCLB.510989.69	2.55275
12	TcCLB.419043.10	2.51033
12	TcCLB.445553.10	2.06425
12	TcCLB.503571.10	1.91014
12	TcCLB.503571.19	2.09536
12	TcCLB.503595.10	1.28733
12	TcCLB.503595.19	1.68746
12	TcCLB.503689.10	1.97341
12	TcCLB.503689.20	1.5344
12	TcCLB.503689.30	1.98543
12	TcCLB.503689.34	1.34636
12	TcCLB.503689.4	1.93842
12	TcCLB.503689.40	1.90378
12	TcCLB.503895.10	1.35343
12	TcCLB.503895.19	2.23993
12	TcCLB.503897.10	2.04305
12	TcCLB.503897.100	1.78254
12	TcCLB.503897.110	1.63514
12	TcCLB.503897.120	1.93559
12	TcCLB.503897.130	1.55985
12	TcCLB.503897.140	2.11056
12	TcCLB.503897.150	1.5185
12	TcCLB.503897.170	1.96104
12	TcCLB.503897.20	1.64787
12	TcCLB.503897.30	1.5853
12	TcCLB.503897.40	2.40641
12	TcCLB.503897.50	1.87409
12	TcCLB.503897.60	2.07945
12	TcCLB.503897.70	0.937397
12	TcCLB.503897.80	1.90908
12	TcCLB.503897.90	1.65741
12	TcCLB.503905.10	2.03739
12	TcCLB.503905.40	1.57576
12	TcCLB.503905.50	2.04941
12	TcCLB.505941.30	1.90802
12	TcCLB.505941.40	2.34667
12	TcCLB.505941.49	1.58601
12	TcCLB.505943.10	1.56551
12	TcCLB.505943.120	1.55738
12	TcCLB.505943.20	1.73058
12	TcCLB.505943.30	2.09677
12	TcCLB.505943.40	1.84828
12	TcCLB.505943.50	1.97765
12	TcCLB.505945.10	1.50754
12	TcCLB.505945.5	2.12858
12	TcCLB.505945.50	2.07521
12	TcCLB.505945.60	1.75497
12	TcCLB.505945.69	1.15761
12	TcCLB.505945.80	1.62065
12	TcCLB.506685.20	2.84294
12	TcCLB.506685.30	2.38662
12	TcCLB.506685.50	1.81859
12	TcCLB.506865.10	1.80658
12	TcCLB.506865.2	1.81223
12	TcCLB.506865.20	1.83379
12	TcCLB.506865.30	1.79951
12	TcCLB.506865.4	1.81117
12	TcCLB.506865.40	1.77512
12	TcCLB.506865.50	1.8907
12	TcCLB.506865.60	2.04729
12	TcCLB.506865.70	2.51634
12	TcCLB.506865.79	2.21943
12	TcCLB.506867.10	1.83238
12	TcCLB.508987.20	1.50542
12	TcCLB.508987.30	2.06107
12	TcCLB.508987.39	2.30002
12	TcCLB.508987.9	2.28482
12	TcCLB.508989.100	1.79562
12	TcCLB.508989.110	1.7274
12	TcCLB.508989.120	1.85147
12	TcCLB.508989.20	2.06072
12	TcCLB.508989.30	1.79244
12	TcCLB.508989.50	1.95362
12	TcCLB.508989.60	1.93382
12	TcCLB.508989.70	1.71432
12	TcCLB.508989.80	2.05471
12	TcCLB.508989.9	1.70195
12	TcCLB.508989.90	2.21236
12	TcCLB.509473.10	2.03845
12	TcCLB.509475.10	2.31239
12	TcCLB.511407.10	1.56339
12	TcCLB.511407.20	1.82814
12	TcCLB.511407.40	2.0685
12	TcCLB.511407.50	1.94266
12	TcCLB.511407.60	1.19543
12	TcCLB.511407.70	1.98649
12	TcCLB.511407.80	1.74401
12	TcCLB.511409.10	1.44462
12	TcCLB.511409.20	1.28486
12	TcCLB.511409.30	1.99957
12	TcCLB.511409.40	2.0381
12	TcCLB.511409.50	1.57364
12	TcCLB.511409.60	1.90979
12	TcCLB.511409.70	2.19327
12	TcCLB.511411.16	1.97765
12	TcCLB.511411.24	1.58707
12	TcCLB.511411.8	1.95857
12	TcCLB.511571.10	1.60404
12	TcCLB.511571.20	1.23749
12	TcCLB.511571.40	1.70654
12	TcCLB.511571.49	1.7737
12	TcCLB.511573.10	1.82566
12	TcCLB.511573.20	1.60793
12	TcCLB.511573.30	0.982641
12	TcCLB.511573.40	1.7426
12	TcCLB.511573.49	1.18341
12	TcCLB.511575.10	1.6613
12	TcCLB.511575.100	1.99992
12	TcCLB.511575.110	1.73058
12	TcCLB.511575.20	2.10031
12	TcCLB.511575.30	1.91827
12	TcCLB.511575.40	1.60156
12	TcCLB.511575.60	1.93559
12	TcCLB.511575.70	1.32197
12	TcCLB.511575.90	1.97907
13	TcCLB.503853.10	2.21943
13	TcCLB.506857.10	2.25619
13	TcCLB.506857.100	2.4916
13	TcCLB.506857.110	1.70866
13	TcCLB.506857.120	1.20709
13	TcCLB.506857.20	1.84298
13	TcCLB.506857.30	1.931
13	TcCLB.506857.40	1.92039
13	TcCLB.506857.50	2.78851
13	TcCLB.506857.60	2.30567
13	TcCLB.506857.70	2.48347
13	TcCLB.506857.80	2.58314
13	TcCLB.506857.90	2.42338
13	TcCLB.506859.10	2.18973
13	TcCLB.506859.100	1.94655
13	TcCLB.506859.110	2.13565
13	TcCLB.506859.120	1.80799
13	TcCLB.506859.130	1.65352
13	TcCLB.506859.150	2.45272
13	TcCLB.506859.160	2.06743
13	TcCLB.506859.20	2.28022
13	TcCLB.506859.240	2.94191
13	TcCLB.506859.249	3.36749
13	TcCLB.506859.30	2.09359
13	TcCLB.506859.4	2.7726
13	TcCLB.506859.49	2.55982
13	TcCLB.506859.70	2.85037
13	TcCLB.506859.80	2.41701
13	TcCLB.506859.90	2.28376
13	TcCLB.506861.10	3.76231
13	TcCLB.506861.20	3.27276
13	TcCLB.506861.39	2.44459
13	TcCLB.506863.10	2.85355
13	TcCLB.506863.20	2.47923
13	TcCLB.506863.30	3.00978
13	TcCLB.506863.4	2.85532
13	TcCLB.506863.40	1.7069
13	TcCLB.506863.50	2.16499
13	TcCLB.506863.60	1.95998
13	TcCLB.506863.70	2.43327
13	TcCLB.506863.80	2.43433
13	TcCLB.508321.30	1.5496
13	TcCLB.508321.50	2.36859
13	TcCLB.508321.60	2.03916
13	TcCLB.508323.100	2.89066
13	TcCLB.508323.110	3.60502
13	TcCLB.508323.120	3.628
13	TcCLB.508323.190	3.72697
13	TcCLB.508323.199	4.17057
13	TcCLB.508323.20	2.50609
13	TcCLB.508323.30	2.33466
13	TcCLB.508323.40	2.26997
13	TcCLB.508323.50	2.18267
13	TcCLB.508323.80	3.04654
13	TcCLB.508323.84	2.46615
13	TcCLB.508323.9	2.171
13	TcCLB.508323.90	3.25261
13	TcCLB.508323.94	3.40673
13	TcCLB.510165.10	2.42267
13	TcCLB.510165.20	2.76483
13	TcCLB.510165.30	3.46894
13	TcCLB.510165.40	3.39471
13	TcCLB.510165.50	3.27029
13	TcCLB.510165.54	3.17485
13	TcCLB.510521.10	3.05326
13	TcCLB.510523.20	3.89239
13	TcCLB.510523.29	3.06704
13	TcCLB.510525.10	3.46222
13	TcCLB.510525.120	2.58102
13	TcCLB.510525.130	2.56017
13	TcCLB.510525.139	2.48629
13	TcCLB.510525.20	2.83305
13	TcCLB.510525.30	2.95994
13	TcCLB.510525.40	2.74786
13	TcCLB.510525.50	2.38803
13	TcCLB.510525.60	2.7111
13	TcCLB.510525.70	2.4718
13	TcCLB.510529.10	1.79102
13	TcCLB.510529.20	2.19009
13	TcCLB.510529.30	2.24311
13	TcCLB.510529.39	2.57431
13	TcCLB.510531.10	2.08369
13	TcCLB.510531.100	2.54674
13	TcCLB.510531.109	2.64076
13	TcCLB.510531.20	1.72634
13	TcCLB.510531.30	2.40182
13	TcCLB.510531.50	2.71534
13	TcCLB.510531.54	1.82283
13	TcCLB.510531.70	2.56547
13	TcCLB.510531.90	2.5736
13	TcCLB.510533.10	2.56512
13	TcCLB.510533.100	1.62454
13	TcCLB.510533.110	2.16429
13	TcCLB.510533.120	2.40641
13	TcCLB.510533.130	2.08334
13	TcCLB.510533.150	2.57855
13	TcCLB.510533.160	1.8907
13	TcCLB.510533.170	1.90484
13	TcCLB.510533.190	1.54466
13	TcCLB.510533.220	2.29684
13	TcCLB.510533.230	2.75917
13	TcCLB.510533.40	2.74008
13	TcCLB.510533.50	1.91686
13	TcCLB.510533.60	2.14909
13	TcCLB.510533.70	2.07556
13	TcCLB.510533.80	1.85111
13	TcCLB.510533.90	2.22331
13	TcCLB.510535.10	1.74543
13	TcCLB.510535.100	2.42656
13	TcCLB.510535.20	2.24028
13	TcCLB.510535.30	2.05047
13	TcCLB.510535.40	2.24382
13	TcCLB.510535.50	1.72952
13	TcCLB.510535.60	2.13495
13	TcCLB.510535.64	1.70866
13	TcCLB.510535.70	2.25548
13	TcCLB.510535.80	2.11586
13	TcCLB.510535.90	1.51461
14	TcCLB.421619.10	2.2827
14	TcCLB.503821.10	1.59131
14	TcCLB.503821.19	1.62666
14	TcCLB.503821.5	2.06213
14	TcCLB.504011.40	1.77476
14	TcCLB.504011.60	2.44883
14	TcCLB.504087.10	1.62489
14	TcCLB.504087.20	2.35551
14	TcCLB.504089.14	2.1915
14	TcCLB.504089.30	1.89035
14	TcCLB.504089.40	2.3131
14	TcCLB.504089.50	2.1505
14	TcCLB.504089.54	2.90728
14	TcCLB.504089.60	2.05259
14	TcCLB.504089.70	2.49584
14	TcCLB.504101.10	1.50648
14	TcCLB.506179.20	1.73553
14	TcCLB.506179.30	2.16393
14	TcCLB.506179.40	1.61111
14	TcCLB.506179.50	1.63196
14	TcCLB.506179.59	2.04517
14	TcCLB.506181.10	1.55738
14	TcCLB.506181.104	1.39691
14	TcCLB.506181.110	1.50507
14	TcCLB.506181.120	1.72775
14	TcCLB.506181.130	1.79208
14	TcCLB.506181.140	1.95008
14	TcCLB.506181.150	2.07097
14	TcCLB.506181.20	1.6871
14	TcCLB.506181.30	1.13287
14	TcCLB.506181.40	1.69241
14	TcCLB.506181.59	2.01053
14	TcCLB.506181.70	1.91403
14	TcCLB.506181.80	1.82496
14	TcCLB.506181.90	1.90731
14	TcCLB.506181.97	1.39549
14	TcCLB.506227.10	2.32547
14	TcCLB.506227.100	1.35378
14	TcCLB.506227.110	1.31278
14	TcCLB.506227.120	1.62525
14	TcCLB.506227.130	1.93206
14	TcCLB.506227.140	1.39302
14	TcCLB.506227.150	1.92958
14	TcCLB.506227.160	1.38666
14	TcCLB.506227.170	1.0954
14	TcCLB.506227.180	1.85394
14	TcCLB.506227.20	2.07168
14	TcCLB.506227.200	1.79562
14	TcCLB.506227.205	1.64716
14	TcCLB.506227.210	1.55879
14	TcCLB.506227.220	1.43473
14	TcCLB.506227.230	1.7889
14	TcCLB.506227.240	1.86773
14	TcCLB.506227.250	1.72705
14	TcCLB.506227.30	1.7942
14	TcCLB.506227.40	1.54748
14	TcCLB.506227.50	1.5694
14	TcCLB.506227.80	1.74613
14	TcCLB.506227.90	1.69347
14	TcCLB.506239.10	1.52097
14	TcCLB.506239.20	1.92322
14	TcCLB.506239.40	1.99497
14	TcCLB.506239.50	1.70973
14	TcCLB.506733.10	1.47538
14	TcCLB.506733.100	1.79208
14	TcCLB.506733.110	1.82778
14	TcCLB.506733.120	1.69347
14	TcCLB.506733.130	2.27351
14	TcCLB.506733.140	1.3605
14	TcCLB.506733.20	2.15898
14	TcCLB.506733.30	1.93948
14	TcCLB.506733.40	2.12081
14	TcCLB.506733.50	1.96776
14	TcCLB.506733.60	1.9112
14	TcCLB.506733.70	2.1353
14	TcCLB.506733.80	2.1254
14	TcCLB.506733.90	2.14131
14	TcCLB.506735.10	2.18938
14	TcCLB.506735.20	1.88398
14	TcCLB.506735.30	1.9925
14	TcCLB.506735.40	2.09995
14	TcCLB.506735.50	1.9416
14	TcCLB.506735.60	1.79456
14	TcCLB.506735.70	1.94973
14	TcCLB.506735.80	1.71892
14	TcCLB.506737.10	1.89247
14	TcCLB.506737.100	1.62737
14	TcCLB.506737.135	1.39408
14	TcCLB.506737.140	1.34389
14	TcCLB.506737.20	2.0844
14	TcCLB.506737.30	1.6818
14	TcCLB.506737.40	2.20635
14	TcCLB.506737.50	1.80092
14	TcCLB.506737.60	1.21063
14	TcCLB.506737.70	1.53334
14	TcCLB.506737.81	0.876954
14	TcCLB.507099.10	1.90095
14	TcCLB.507099.100	1.30819
14	TcCLB.507099.110	2.04941
14	TcCLB.507099.120	2.06956
14	TcCLB.507099.130	1.95998
14	TcCLB.507099.140	1.93665
14	TcCLB.507099.20	1.9006
14	TcCLB.507099.30	1.78113
14	TcCLB.507099.40	2.15474
14	TcCLB.507099.50	2.16888
14	TcCLB.507099.60	2.02254
14	TcCLB.507099.70	1.96069
14	TcCLB.507099.90	1.82496
14	TcCLB.507629.10	1.73376
14	TcCLB.507629.20	2.07663
14	TcCLB.507629.30	1.97942
14	TcCLB.507629.39	2.02785
14	TcCLB.508731.20	1.56869
14	TcCLB.508731.30	1.68675
14	TcCLB.508731.40	1.63585
14	TcCLB.508731.50	1.82425
14	TcCLB.508731.60	2.25442
14	TcCLB.508731.9	1.92393
14	TcCLB.509581.50	2.65596
14	TcCLB.509583.10	2.11445
14	TcCLB.509583.19	2.71039
14	TcCLB.509585.10	2.70544
14	TcCLB.509589.10	2.24594
14	TcCLB.509589.20	2.24346
14	TcCLB.509589.30	2.21695
14	TcCLB.509589.40	2.02113
14	TcCLB.509591.10	1.24279
14	TcCLB.509591.20	2.24912
14	TcCLB.509591.30	2.15651
14	TcCLB.509591.40	2.06991
14	TcCLB.509591.50	1.58212
14	TcCLB.509591.60	2.36223
14	TcCLB.509625.10	1.82778
14	TcCLB.509625.20	1.57894
14	TcCLB.509625.30	1.3962
14	TcCLB.511045.10	1.9568
14	TcCLB.511045.20	1.91756
14	TcCLB.511045.29	1.47467
14	TcCLB.511045.40	2.06355
14	TcCLB.511045.50	2.12364
14	TcCLB.511047.40	1.95008
14	TcCLB.511047.50	1.84122
14	TcCLB.511049.40	1.96139
14	TcCLB.511051.20	1.79632
14	TcCLB.511051.30	2.06425
14	TcCLB.511051.59	2.10561
14	TcCLB.511051.70	2.84754
14	TcCLB.511051.80	2.94015
15	TcCLB.474341.9	2.15545
15	TcCLB.479379.9	2.10207
15	TcCLB.503813.10	1.3552
15	TcCLB.503813.20	1.7578
15	TcCLB.503813.30	1.86172
15	TcCLB.506713.10	2.38626
15	TcCLB.506713.14	1.814
15	TcCLB.506713.20	2.07698
15	TcCLB.506713.24	2.3039
15	TcCLB.506713.30	2.48912
15	TcCLB.506713.40	2.3032
15	TcCLB.509231.10	2.26538
15	TcCLB.509231.20	2.69025
15	TcCLB.509231.23	2.92389
15	TcCLB.509231.26	2.47286
15	TcCLB.509231.30	1.61676
15	TcCLB.509231.39	1.49552
15	TcCLB.509231.5	1.39761
15	TcCLB.509231.50	1.76168
15	TcCLB.509233.120	1.79562
15	TcCLB.509233.140	1.50365
15	TcCLB.509233.150	1.76133
15	TcCLB.509233.160	1.49906
15	TcCLB.509233.170	3.10804
15	TcCLB.509233.180	1.6917
15	TcCLB.509233.200	1.8041
15	TcCLB.509233.210	1.69311
15	TcCLB.509233.40	1.46371
15	TcCLB.509233.50	1.656
15	TcCLB.509233.60	2.10667
15	TcCLB.509233.70	1.6005
15	TcCLB.509233.80	1.5291
15	TcCLB.509453.10	1.5185
15	TcCLB.509453.20	1.35484
15	TcCLB.509453.30	1.55773
15	TcCLB.509453.4	1.50789
15	TcCLB.509453.40	1.79491
15	TcCLB.509453.50	1.76875
15	TcCLB.509453.60	1.67261
15	TcCLB.509453.70	1.92357
15	TcCLB.509453.79	1.63267
15	TcCLB.509453.90	2.05931
15	TcCLB.509455.100	1.9819
15	TcCLB.509455.110	1.86242
15	TcCLB.509455.114	2.94474
15	TcCLB.509455.120	2.51422
15	TcCLB.509455.130	2.6853
15	TcCLB.509455.140	2.18514
15	TcCLB.509455.20	1.96599
15	TcCLB.509455.30	2.14838
15	TcCLB.509455.40	1.92463
15	TcCLB.509455.50	1.74649
15	TcCLB.509455.60	1.84122
15	TcCLB.509455.70	1.72316
15	TcCLB.509455.80	2.54108
15	TcCLB.509455.9	1.76628
15	TcCLB.509455.90	2.25053
15	TcCLB.511867.10	1.76275
15	TcCLB.511867.100	1.84051
15	TcCLB.511867.110	2.28729
15	TcCLB.511867.120	2.46367
15	TcCLB.511867.130	2.93025
15	TcCLB.511867.140	2.61496
15	TcCLB.511867.150	2.9815
15	TcCLB.511867.170	3.47
15	TcCLB.511867.180	2.64465
15	TcCLB.511867.190	2.73832
15	TcCLB.511867.20	1.77688
15	TcCLB.511867.200	2.13106
15	TcCLB.511867.209	2.28694
15	TcCLB.511867.30	2.03067
15	TcCLB.511867.40	2.12576
15	TcCLB.511867.50	2.12717
15	TcCLB.511867.60	1.96139
15	TcCLB.511867.70	2.25159
15	TcCLB.511867.80	2.44317
15	TcCLB.511867.90	2.02431
15	TcCLB.511869.9	2.55557
15	TcCLB.511871.10	1.51921
15	TcCLB.511871.100	1.68922
15	TcCLB.511871.110	1.52345
15	TcCLB.511871.20	2.04305
15	TcCLB.511871.30	1.73023
15	TcCLB.511871.34	2.2827
15	TcCLB.511871.4	1.66059
15	TcCLB.511871.40	2.01866
15	TcCLB.511871.60	1.85005
15	TcCLB.511871.70	1.3195
15	TcCLB.511871.80	1.55703
15	TcCLB.511871.90	1.54996
15	TcCLB.511875.50	1.14488
15	TcCLB.511875.64	1.18376
16	TcCLB.414145.9	1.77406
16	TcCLB.442383.19	2.21236
16	TcCLB.458015.10	1.57611
16	TcCLB.458015.4	1.76416
16	TcCLB.503675.10	1.42483
16	TcCLB.503675.20	1.74649
16	TcCLB.503675.40	1.44498
16	TcCLB.503757.20	1.80445
16	TcCLB.503757.30	1.61959
16	TcCLB.503757.40	1.35131
16	TcCLB.503757.49	1.09116
16	TcCLB.503759.59	1.47785
16	TcCLB.503969.10	1.4319
16	TcCLB.503969.20	2.01936
16	TcCLB.503971.10	1.88045
16	TcCLB.503971.20	0.947648
16	TcCLB.503971.30	1.8854
16	TcCLB.503971.40	1.29864
16	TcCLB.503971.5	2.06072
16	TcCLB.503971.50	1.33858
16	TcCLB.503971.59	1.51567
16	TcCLB.504703.10	1.70195
16	TcCLB.506363.10	2.32335
16	TcCLB.506363.100	1.81718
16	TcCLB.506363.110	1.94301
16	TcCLB.506363.120	1.27213
16	TcCLB.506363.130	1.78395
16	TcCLB.506363.140	1.47714
16	TcCLB.506363.150	1.48916
16	TcCLB.506363.159	1.53405
16	TcCLB.506363.20	2.27633
16	TcCLB.506363.30	2.68459
16	TcCLB.506363.40	1.85535
16	TcCLB.506363.50	2.37036
16	TcCLB.506363.60	2.53825
16	TcCLB.506673.10	1.56975
16	TcCLB.506673.20	1.697
16	TcCLB.506673.30	2.10137
16	TcCLB.506673.40	1.7631
16	TcCLB.506673.50	1.51885
16	TcCLB.506673.60	1.54395
16	TcCLB.507163.30	1.13322
16	TcCLB.507163.80	2.45625
16	TcCLB.507163.90	1.96352
16	TcCLB.507165.10	2.13141
16	TcCLB.507165.20	2.73655
16	TcCLB.507165.30	2.13707
16	TcCLB.507165.40	1.88858
16	TcCLB.507165.50	2.17701
16	TcCLB.507165.59	2.06708
16	TcCLB.507837.10	1.77406
16	TcCLB.507837.100	1.64822
16	TcCLB.507837.20	1.96387
16	TcCLB.507837.30	1.82213
16	TcCLB.507837.40	1.70372
16	TcCLB.507837.60	1.50047
16	TcCLB.507837.80	2.02643
16	TcCLB.507837.90	1.46831
16	TcCLB.507839.18	1.1212
16	TcCLB.507841.30	1.61429
16	TcCLB.507841.34	1.26506
16	TcCLB.507841.40	1.79314
16	TcCLB.508143.110	0.77869
16	TcCLB.508143.65	0.829236
16	TcCLB.508439.10	1.08267
16	TcCLB.508439.30	1.36297
16	TcCLB.509819.10	1.76416
16	TcCLB.509819.20	1.75744
16	TcCLB.509819.30	1.40433
16	TcCLB.509819.40	1.66519
16	TcCLB.509823.10	0.919724
16	TcCLB.509823.4	1.78113
16	TcCLB.509825.20	1.68251
16	TcCLB.509825.30	1.87126
16	TcCLB.509825.40	1.71856
16	TcCLB.509827.10	1.40256
16	TcCLB.509827.20	1.71114
16	TcCLB.510283.100	0.991125
16	TcCLB.510283.110	1.86348
16	TcCLB.510283.114	1.77441
16	TcCLB.510283.120	1.78395
16	TcCLB.510283.130	1.12898
16	TcCLB.510283.140	2.20281
16	TcCLB.510283.150	1.51532
16	TcCLB.510283.160	1.79703
16	TcCLB.510283.40	1.65847
16	TcCLB.510283.50	1.66483
16	TcCLB.510283.60	1.57081
16	TcCLB.510283.70	1.85641
16	TcCLB.510283.80	2.04799
16	TcCLB.510283.90	1.79138
16	TcCLB.510285.100	1.7076
16	TcCLB.510285.110	1.73411
16	TcCLB.510285.120	1.78749
16	TcCLB.510285.130	1.27001
16	TcCLB.510285.140	1.4471
16	TcCLB.510285.20	1.7585
16	TcCLB.510285.30	1.77936
16	TcCLB.510285.40	1.67862
16	TcCLB.510285.60	2.43151
16	TcCLB.510285.70	1.61641
16	TcCLB.510285.74	1.47679
16	TcCLB.510285.80	1.72351
16	TcCLB.510285.90	1.77688
16	TcCLB.510717.30	1.47962
16	TcCLB.510717.40	1.87479
16	TcCLB.510719.10	1.62525
16	TcCLB.510719.100	2.01724
16	TcCLB.510719.110	1.51532
16	TcCLB.510719.120	1.57965
16	TcCLB.510719.130	1.59768
16	TcCLB.510719.140	1.57046
16	TcCLB.510719.150	1.98649
16	TcCLB.510719.170	1.44781
16	TcCLB.510719.180	2.12965
16	TcCLB.510719.20	1.32798
16	TcCLB.510719.200	1.54678
16	TcCLB.510719.210	1.35449
16	TcCLB.510719.220	2.15686
16	TcCLB.510719.230	1.71679
16	TcCLB.510719.240	1.5853
16	TcCLB.510719.250	1.48987
16	TcCLB.510719.260	1.48174
16	TcCLB.510719.270	1.63726
16	TcCLB.510719.280	1.80693
16	TcCLB.510719.290	1.09363
16	TcCLB.510719.300	1.88363
16	TcCLB.510719.310	1.29228
16	TcCLB.510719.40	1.44356
16	TcCLB.510719.50	1.5793
16	TcCLB.510719.60	1.5185
16	TcCLB.510719.70	1.74437
16	TcCLB.510719.74	1.54147
16	TcCLB.510719.80	1.82672
16	TcCLB.510719.90	1.32409
17	TcCLB.503493.10	1.96599
17	TcCLB.503493.20	1.91226
17	TcCLB.503493.30	1.75568
17	TcCLB.503493.40	2.36399
17	TcCLB.503751.20	2.05365
17	TcCLB.503751.30	1.69276
17	TcCLB.503967.10	2.39581
17	TcCLB.503967.19	2.06319
17	TcCLB.503967.4	2.53083
17	TcCLB.506513.100	1.93948
17	TcCLB.506513.110	1.7631
17	TcCLB.506513.120	1.53865
17	TcCLB.506513.130	1.76487
17	TcCLB.506513.14	2.4513
17	TcCLB.506513.150	2.16994
17	TcCLB.506513.160	1.93453
17	TcCLB.506513.170	1.74012
17	TcCLB.506513.180	1.85288
17	TcCLB.506513.190	2.1862
17	TcCLB.506513.20	1.90307
17	TcCLB.506513.200	0.985822
17	TcCLB.506513.24	2.36753
17	TcCLB.506513.30	1.3354
17	TcCLB.506513.40	1.41811
17	TcCLB.506513.50	1.85747
17	TcCLB.506513.60	1.97235
17	TcCLB.506513.7	2.20317
17	TcCLB.506513.70	1.8239
17	TcCLB.506513.80	1.77794
17	TcCLB.506513.90	1.41034
17	TcCLB.506515.20	2.0335
17	TcCLB.506517.100	1.74931
17	TcCLB.506517.110	1.58778
17	TcCLB.506517.130	1.61287
17	TcCLB.506517.14	1.59308
17	TcCLB.506517.140	1.49446
17	TcCLB.506517.149	1.04803
17	TcCLB.506517.158	1.99992
17	TcCLB.506517.30	1.82637
17	TcCLB.506517.40	1.18058
17	TcCLB.506517.50	1.81152
17	TcCLB.506519.100	1.77724
17	TcCLB.506519.110	1.84015
17	TcCLB.506519.120	1.67756
17	TcCLB.506519.130	1.7684
17	TcCLB.506519.140	1.54253
17	TcCLB.506519.40	0.972037
17	TcCLB.506519.51	2.16994
17	TcCLB.506519.60	2.26043
17	TcCLB.506519.70	1.98437
17	TcCLB.506519.80	1.80587
17	TcCLB.506519.90	1.81612
17	TcCLB.507047.100	1.76946
17	TcCLB.507047.110	1.84935
17	TcCLB.507047.120	1.91403
17	TcCLB.507047.130	2.02042
17	TcCLB.507047.134	1.58778
17	TcCLB.507047.140	1.70619
17	TcCLB.507047.150	1.9819
17	TcCLB.507047.160	2.19468
17	TcCLB.507047.170	1.8292
17	TcCLB.507047.180	1.10529
17	TcCLB.507047.50	2.12046
17	TcCLB.507047.60	2.01229
17	TcCLB.507047.70	2.01229
17	TcCLB.507047.80	2.09041
17	TcCLB.507047.90	1.85359
17	TcCLB.507975.80	2.2629
17	TcCLB.507979.10	1.8246
17	TcCLB.507979.20	1.52239
17	TcCLB.507979.4	0.960726
17	TcCLB.507979.50	2.09253
17	TcCLB.510053.10	1.04909
17	TcCLB.510053.20	2.23604
17	TcCLB.510053.30	2.65702
17	TcCLB.510053.40	2.79699
17	TcCLB.510053.50	2.88925
17	TcCLB.510053.60	2.44246
17	TcCLB.510053.70	2.06319
17	TcCLB.510055.100	1.73694
17	TcCLB.510055.110	1.2534
17	TcCLB.510055.130	1.91933
17	TcCLB.510055.140	1.20603
17	TcCLB.510055.150	1.62489
17	TcCLB.510055.160	1.93665
17	TcCLB.510055.50	1.40044
17	TcCLB.510055.60	1.69771
17	TcCLB.510055.70	1.35661
17	TcCLB.510055.80	2.07274
17	TcCLB.510057.30	3.10698
17	TcCLB.510057.4	2.45059
17	TcCLB.510057.40	1.47679
17	TcCLB.510057.50	2.39651
17	TcCLB.510057.60	1.87232
17	TcCLB.511303.100	1.69665
17	TcCLB.511303.110	2.10066
17	TcCLB.511303.120	2.18337
17	TcCLB.511303.130	1.8451
17	TcCLB.511303.140	1.54077
17	TcCLB.511303.150	1.86242
17	TcCLB.511303.160	2.16004
17	TcCLB.511303.20	1.82602
17	TcCLB.511303.24	1.70725
17	TcCLB.511303.30	1.78289
17	TcCLB.511303.34	1.84935
17	TcCLB.511303.40	2.15474
17	TcCLB.511303.50	1.98225
17	TcCLB.511303.60	2.1406
17	TcCLB.511303.64	1.41741
17	TcCLB.511303.70	1.91297
17	TcCLB.511303.80	2.19892
17	TcCLB.511303.9	2.17524
17	TcCLB.511303.90	2.1399
17	TcCLB.511305.10	2.15262
17	TcCLB.511305.20	1.58142
17	TcCLB.511305.40	2.32052
17	TcCLB.511307.10	2.45236
17	TcCLB.511307.20	2.11445
17	TcCLB.511307.3	2.19963
17	TcCLB.511307.6	1.74755
17	TcCLB.511309.14	1.57152
17	TcCLB.511309.20	2.43716
17	TcCLB.511309.30	1.64363
17	TcCLB.511309.40	1.71927
17	TcCLB.511309.60	2.01159
17	TcCLB.511309.7	1.65211
17	TcCLB.511309.70	2.08582
17	TcCLB.511311.60	1.44993
17	TcCLB.511311.70	1.93807
17	TcCLB.511311.80	1.73199
17	TcCLB.511313.10	2.18408
17	TcCLB.511313.20	1.55031
17	TcCLB.511313.40	1.81753
17	TcCLB.511315.20	1.93488
17	TcCLB.511315.30	1.75603
17	TcCLB.511315.9	1.67509
18	TcCLB.504017.10	1.23855
18	TcCLB.504017.20	1.66024
18	TcCLB.504017.30	1.56304
18	TcCLB.504017.40	1.6203
18	TcCLB.504017.50	1.34141
18	TcCLB.504017.54	1.5853
18	TcCLB.504017.60	1.50613
18	TcCLB.504017.70	1.54854
18	TcCLB.504017.79	1.39054
18	TcCLB.506961.30	2.81007
18	TcCLB.506963.100	2.79204
18	TcCLB.506963.110	2.78109
18	TcCLB.506963.14	3.02286
18	TcCLB.506963.30	1.5291
18	TcCLB.506963.40	1.94938
18	TcCLB.506963.60	1.90555
18	TcCLB.506963.70	1.58884
18	TcCLB.506963.80	2.50291
18	TcCLB.506963.90	2.47357
18	TcCLB.507237.40	0.747938
18	TcCLB.511587.120	1.61394
18	TcCLB.511589.10	1.72316
18	TcCLB.511589.100	1.95291
18	TcCLB.511589.110	2.05153
18	TcCLB.511589.120	1.86914
18	TcCLB.511589.130	1.71609
18	TcCLB.511589.140	1.30854
18	TcCLB.511589.150	1.52521
18	TcCLB.511589.160	2.04587
18	TcCLB.511589.170	1.3757
18	TcCLB.511589.180	1.59273
18	TcCLB.511589.190	1.17882
18	TcCLB.511589.20	1.46336
18	TcCLB.511589.200	1.85005
18	TcCLB.511589.209	1.78537
18	TcCLB.511589.220	1.64327
18	TcCLB.511589.230	1.62701
18	TcCLB.511589.240	1.59697
18	TcCLB.511589.250	1.50153
18	TcCLB.511589.260	1.17528
18	TcCLB.511589.29	1.48421
18	TcCLB.511589.40	2.10985
18	TcCLB.511589.50	2.12187
18	TcCLB.511589.60	1.17351
18	TcCLB.511589.70	1.70301
18	TcCLB.511589.74	2.05824
18	TcCLB.511589.80	1.82071
18	TcCLB.511589.90	1.63408
18	TcCLB.511599.85	0.742636
19	TcCLB.503715.10	1.931
19	TcCLB.503715.20	1.6362
19	TcCLB.503715.30	1.89211
19	TcCLB.503715.40	2.50998
19	TcCLB.506401.100	2.45625
19	TcCLB.506401.110	2.27563
19	TcCLB.506401.12	2.27987
19	TcCLB.506401.130	0.83984
19	TcCLB.506401.140	2.31557
19	TcCLB.506401.150	2.22225
19	TcCLB.506401.160	1.47926
19	TcCLB.506401.170	1.69806
19	TcCLB.506401.180	2.31698
19	TcCLB.506401.200	1.93524
19	TcCLB.506401.210	1.27178
19	TcCLB.506401.220	2.44105
19	TcCLB.506401.230	2.03244
19	TcCLB.506401.24	2.4612
19	TcCLB.506401.240	1.79845
19	TcCLB.506401.250	1.9165
19	TcCLB.506401.280	2.11162
19	TcCLB.506401.290	2.42656
19	TcCLB.506401.300	1.80516
19	TcCLB.506401.304	2.36364
19	TcCLB.506401.310	2.0745
19	TcCLB.506401.320	3.4449
19	TcCLB.506401.330	1.49623
19	TcCLB.506401.350	3.40567
19	TcCLB.506401.360	3.17485
19	TcCLB.506401.370	3.55695
19	TcCLB.506401.50	2.08016
19	TcCLB.506401.70	2.33006
19	TcCLB.506401.80	2.03456
19	TcCLB.506401.90	1.81223
19	TcCLB.508567.100	2.16499
19	TcCLB.508567.20	2.04375
19	TcCLB.508567.30	2.22685
19	TcCLB.508567.40	2.19928
19	TcCLB.508567.49	1.67402
19	TcCLB.508567.60	2.23957
19	TcCLB.508567.70	1.23961
19	TcCLB.508567.80	2.55098
19	TcCLB.508567.89	2.21695
19	TcCLB.508569.10	1.76875
19	TcCLB.508569.100	1.94513
19	TcCLB.508569.120	2.47746
19	TcCLB.508569.130	2.41207
19	TcCLB.508569.140	1.66201
19	TcCLB.508569.20	1.71609
19	TcCLB.508569.70	2.66692
19	TcCLB.508569.80	2.08405
19	TcCLB.508569.90	1.92463
19	TcCLB.508571.10	2.57077
19	TcCLB.508973.110	3.08931
19	TcCLB.508973.20	2.00134
19	TcCLB.508973.30	1.83874
19	TcCLB.508973.50	1.7221
19	TcCLB.508973.60	1.7023
19	TcCLB.508973.69	2.05259
19	TcCLB.508973.80	2.43681
19	TcCLB.508973.9	2.08546
19	TcCLB.508973.90	2.81785
19	TcCLB.508975.10	3.25898
19	TcCLB.508975.20	3.57038
19	TcCLB.508975.4	3.21939
19	TcCLB.510855.10	1.50966
19	TcCLB.510855.20	2.4923
19	TcCLB.510855.40	2.12364
19	TcCLB.510857.10	2.25689
19	TcCLB.510857.20	2.17772
19	TcCLB.510857.30	2.21377
19	TcCLB.510857.4	1.6871
19	TcCLB.510857.40	2.41631
19	TcCLB.510857.50	2.07168
19	TcCLB.510857.54	1.6309
19	TcCLB.510857.60	2.84966
19	TcCLB.510859.24	2.55557
19	TcCLB.510859.30	2.2166
19	TcCLB.510859.40	2.69378
19	TcCLB.510861.110	2.47322
19	TcCLB.510861.125	1.89247
19	TcCLB.510861.14	2.70792
19	TcCLB.510861.140	2.20246
19	TcCLB.510861.150	2.18797
19	TcCLB.510861.30	1.62171
19	TcCLB.510861.60	2.50998
19	TcCLB.510861.70	2.30532
19	TcCLB.510861.80	1.92004
19	TcCLB.510861.94	2.4665
19	TcCLB.510863.20	2.18337
19	TcCLB.510863.30	1.52698
19	TcCLB.510863.9	1.93665
19	TcCLB.511393.20	2.14661
19	TcCLB.511393.30	1.98402
19	TcCLB.511393.40	2.03562
19	TcCLB.511393.49	2.22508
19	TcCLB.511393.60	2.02042
19	TcCLB.511393.70	2.013
19	TcCLB.511393.79	1.07878
19	TcCLB.511393.88	1.44922
19	TcCLB.511395.10	1.46795
19	TcCLB.511395.14	1.50896
19	TcCLB.511395.20	1.77582
19	TcCLB.511395.30	2.04199
19	TcCLB.511395.40	1.92711
19	TcCLB.511395.50	1.92888
19	TcCLB.511395.60	2.13813
19	TcCLB.511395.70	1.75956
19	TcCLB.511395.80	1.63832
19	TcCLB.511395.90	1.96705
20	TcCLB.397937.10	3.20207
20	TcCLB.397937.5	1.8596
20	TcCLB.445011.10	2.19539
20	TcCLB.445011.19	1.47255
20	TcCLB.486901.10	2.08794
20	TcCLB.503527.10	1.97306
20	TcCLB.503527.20	1.90519
20	TcCLB.503527.29	1.56692
20	TcCLB.503527.4	1.78431
20	TcCLB.503527.40	2.52164
20	TcCLB.503527.50	2.07026
20	TcCLB.503527.60	2.32617
20	TcCLB.503611.10	2.24205
20	TcCLB.503611.30	2.34314
20	TcCLB.503611.50	1.79138
20	TcCLB.503795.10	2.22013
20	TcCLB.503915.9	2.13636
20	TcCLB.504009.10	1.94089
20	TcCLB.504009.20	2.09359
20	TcCLB.504009.30	1.93488
20	TcCLB.504009.40	2.17984
20	TcCLB.504009.60	2.02148
20	TcCLB.504009.70	2.03774
20	TcCLB.504097.10	2.15227
20	TcCLB.504097.20	2.45484
20	TcCLB.504097.30	2.12752
20	TcCLB.504097.4	2.18973
20	TcCLB.504163.10	2.11339
20	TcCLB.504163.100	2.12328
20	TcCLB.504163.110	2.71499
20	TcCLB.504163.20	1.94761
20	TcCLB.504163.60	2.03315
20	TcCLB.504163.70	1.76593
20	TcCLB.504163.80	2.08475
20	TcCLB.504163.90	2.04905
20	TcCLB.504203.10	1.92145
20	TcCLB.504203.20	2.54285
20	TcCLB.504203.29	1.88893
20	TcCLB.504203.40	1.93736
20	TcCLB.504203.50	2.0897
20	TcCLB.504203.60	2.76271
20	TcCLB.506341.10	2.78356
20	TcCLB.506341.20	2.41808
20	TcCLB.506565.12	2.26785
20	TcCLB.506565.20	1.22618
20	TcCLB.506567.10	1.78643
20	TcCLB.506567.100	2.3336
20	TcCLB.506567.110	1.7327
20	TcCLB.506567.120	2.50503
20	TcCLB.506567.130	1.93665
20	TcCLB.506567.20	2.38414
20	TcCLB.506567.34	2.58562
20	TcCLB.506567.50	1.59202
20	TcCLB.506567.60	2.13389
20	TcCLB.506567.70	1.87338
20	TcCLB.506567.74	1.28521
20	TcCLB.506567.77	1.23254
20	TcCLB.506567.80	2.31027
20	TcCLB.506567.90	2.2166
20	TcCLB.506677.10	2.94085
20	TcCLB.506677.20	2.83375
20	TcCLB.506677.30	2.9352
20	TcCLB.506677.4	3.45197
20	TcCLB.508145.40	1.8345
20	TcCLB.508145.49	2.21236
20	TcCLB.508169.100	2.08405
20	TcCLB.508169.110	1.75497
20	TcCLB.508169.120	1.63408
20	TcCLB.508169.129	2.20918
20	TcCLB.508169.30	1.87055
20	TcCLB.508169.40	1.7631
20	TcCLB.508169.50	2.10455
20	TcCLB.508169.60	2.33748
20	TcCLB.508169.69	2.73195
20	TcCLB.508169.80	2.27916
20	TcCLB.508169.90	2.33501
20	TcCLB.509677.10	2.4255
20	TcCLB.509757.10	2.64677
20	TcCLB.509757.20	2.71393
20	TcCLB.509757.30	3.07977
20	TcCLB.509757.40	2.09748
20	TcCLB.509757.49	2.62485
20	TcCLB.509759.10	2.24523
20	TcCLB.509759.19	2.25088
20	TcCLB.510123.10	1.5998
20	TcCLB.510123.20	2.2986
20	TcCLB.510123.24	1.58106
20	TcCLB.510123.30	1.45346
20	TcCLB.510123.40	1.86914
20	TcCLB.510123.50	2.14131
20	TcCLB.510123.60	1.73765
20	TcCLB.510123.70	1.7836
20	TcCLB.510125.10	2.14661
20	TcCLB.510251.10	1.96776
20	TcCLB.510253.10	2.09324
20	TcCLB.510253.20	2.44777
20	TcCLB.510253.29	1.82531
20	TcCLB.510255.10	1.67791
20	TcCLB.510255.20	2.06072
20	TcCLB.510255.29	1.67226
20	TcCLB.510255.4	1.81612
20	TcCLB.510257.10	2.09642
20	TcCLB.510257.100	2.20847
20	TcCLB.510257.120	1.78855
20	TcCLB.510257.130	2.51387
20	TcCLB.510257.139	1.83026
20	TcCLB.510257.20	1.95574
20	TcCLB.510257.24	2.22897
20	TcCLB.510257.30	2.13671
20	TcCLB.510257.40	2.22084
20	TcCLB.510257.50	2.14944
20	TcCLB.510257.60	1.89636
20	TcCLB.510257.70	2.17348
20	TcCLB.510257.80	1.78713
20	TcCLB.510257.90	2.28446
20	TcCLB.510259.12	2.32441
20	TcCLB.510259.18	2.35516
20	TcCLB.510259.24	2.69131
20	TcCLB.510259.30	2.72736
20	TcCLB.510259.40	2.61036
20	TcCLB.510259.50	2.50467
20	TcCLB.510259.6	2.36081
20	TcCLB.510287.10	1.68816
20	TcCLB.510287.20	1.27107
20	TcCLB.510287.30	1.82496
20	TcCLB.510287.4	1.41635
20	TcCLB.510287.40	2.1604
20	TcCLB.510287.50	2.1049
20	TcCLB.510287.60	1.98437
20	TcCLB.510289.10	1.9112
20	TcCLB.510289.20	2.22084
20	TcCLB.510289.3	2.27421
20	TcCLB.510289.30	1.90979
20	TcCLB.510289.40	2.18373
20	TcCLB.510289.44	1.13428
20	TcCLB.510289.50	2.01265
20	TcCLB.510289.54	2.14803
20	TcCLB.510289.6	1.68039
20	TcCLB.510289.60	2.79947
20	TcCLB.510289.70	1.76769
20	TcCLB.510289.80	1.6613
20	TcCLB.510289.90	1.69241
20	TcCLB.510289.99	1.95786
20	TcCLB.510291.14	2.58633
20	TcCLB.510291.20	3.0066
20	TcCLB.510291.30	2.52058
20	TcCLB.510291.40	3.10663
20	TcCLB.510293.20	2.8592
20	TcCLB.510293.30	3.00589
20	TcCLB.510293.50	1.76557
20	TcCLB.510293.54	1.60651
20	TcCLB.510293.60	1.65458
20	TcCLB.510293.70	2.04446
20	TcCLB.510293.79	2.5075
20	TcCLB.510295.10	1.55102
20	TcCLB.510295.15	2.03774
20	TcCLB.510295.20	1.81258
20	TcCLB.510295.30	1.87833
20	TcCLB.510295.40	1.72422
20	TcCLB.510295.50	2.06072
20	TcCLB.510295.59	2.1049
20	TcCLB.510297.10	2.37707
20	TcCLB.510297.100	2.25442
20	TcCLB.510297.110	2.22968
20	TcCLB.510297.119	1.92322
20	TcCLB.510297.20	2.19292
20	TcCLB.510297.30	2.02785
20	TcCLB.510297.40	2.14484
20	TcCLB.510297.50	1.77017
20	TcCLB.510297.60	2.16994
20	TcCLB.510297.70	2.00735
20	TcCLB.510297.80	1.87974
20	TcCLB.510297.90	1.88999
20	TcCLB.510963.10	2.70156
20	TcCLB.510963.20	2.45236
20	TcCLB.510963.30	2.34667
20	TcCLB.510963.39	2.23498
20	TcCLB.510963.5	2.78427
20	TcCLB.510963.50	2.14697
20	TcCLB.510963.60	1.63373
20	TcCLB.510963.70	2.53401
20	TcCLB.510963.80	2.39828
21	TcCLB.404843.10	2.02855
21	TcCLB.404843.20	2.3336
21	TcCLB.414517.9	2.14979
21	TcCLB.503529.10	1.92675
21	TcCLB.503529.20	2.33042
21	TcCLB.503529.30	2.05436
21	TcCLB.503531.10	2.58562
21	TcCLB.503531.20	2.93767
21	TcCLB.503531.49	3.12077
21	TcCLB.503619.10	1.64469
21	TcCLB.503619.20	1.82708
21	TcCLB.503619.25	1.88646
21	TcCLB.503619.29	2.01053
21	TcCLB.503619.39	1.98366
21	TcCLB.503777.10	1.77264
21	TcCLB.503777.19	1.73765
21	TcCLB.503777.4	1.463
21	TcCLB.503953.10	1.80764
21	TcCLB.503953.14	1.21946
21	TcCLB.503953.20	1.0749
21	TcCLB.503953.30	1.97306
21	TcCLB.503953.40	1.07596
21	TcCLB.503953.50	1.85182
21	TcCLB.503953.59	2.06037
21	TcCLB.503955.10	1.64045
21	TcCLB.503955.100	2.20211
21	TcCLB.503955.110	2.12576
21	TcCLB.503955.20	1.75497
21	TcCLB.503955.30	1.75532
21	TcCLB.503955.50	1.8656
21	TcCLB.503955.55	1.94796
21	TcCLB.503955.60	2.26255
21	TcCLB.503955.70	1.72174
21	TcCLB.503955.80	2.32582
21	TcCLB.503955.89	1.97942
21	TcCLB.506607.10	2.2728
21	TcCLB.506607.19	2.31097
21	TcCLB.506947.100	1.80834
21	TcCLB.506947.20	1.92852
21	TcCLB.506947.30	1.7016
21	TcCLB.506947.40	2.00028
21	TcCLB.506947.50	2.07804
21	TcCLB.506947.60	1.79562
21	TcCLB.506947.70	1.56586
21	TcCLB.506947.80	1.58283
21	TcCLB.506947.90	1.58177
21	TcCLB.507803.40	2.40323
21	TcCLB.507803.49	1.56657
21	TcCLB.507805.20	1.76522
21	TcCLB.507805.30	2.2781
21	TcCLB.507805.9	1.7836
21	TcCLB.507807.20	1.45169
21	TcCLB.507807.30	1.78254
21	TcCLB.507807.40	1.57187
21	TcCLB.507809.100	2.16393
21	TcCLB.507809.110	2.20635
21	TcCLB.507809.119	2.05436
21	TcCLB.507809.130	1.79491
21	TcCLB.507809.14	2.4559
21	TcCLB.507809.140	2.15403
21	TcCLB.507809.150	1.66519
21	TcCLB.507809.160	1.90625
21	TcCLB.507809.30	2.14838
21	TcCLB.507809.39	1.59874
21	TcCLB.507809.50	1.58
21	TcCLB.507809.60	2.1915
21	TcCLB.507809.74	2.62485
21	TcCLB.507809.80	2.19857
[truncated: 4,590 more rows]

## Sheet: S44a
Supplementary table 4:	List of genes used to estimate the chromosomal ploidy of the seven TcII field isolates, after the exclusion of genes with outlier coverages based on iterative Grubbs’ tests. Each isolate, S11, S154a, S162a, S15, S92a, S23b and S44a is represented in a different sheet.
Chromosome	Gene ID (TriTryp)	Median Coverage		Chromosome	Contains the chromosome number, from 1 to 41 based on the CL Brener predicted chromosomes.
1	TcCLB.410961.10	1.46062		Gene ID (TriTryp)	Contains the TriTryp gene ID of each gene used to estimate the median coverage of each chromosome. These genes were the ones not flagged as outliers by the Grubbs’ tests.
1	TcCLB.411427.10	2.05994		Median Coverage	Contains the median coverage of the respective gene.
1	TcCLB.411427.30	1.65324
1	TcCLB.411427.40	1.46447
1	TcCLB.411427.49	1.53546
1	TcCLB.421321.9	2.18597
1	TcCLB.448387.9	1.87172
1	TcCLB.463297.10	0.977412
1	TcCLB.503653.104	1.80238
1	TcCLB.503653.20	1.91465
1	TcCLB.503653.30	1.53876
1	TcCLB.503653.50	1.66204
1	TcCLB.503653.60	1.55803
1	TcCLB.503653.70	1.81229
1	TcCLB.503653.9	1.56023
1	TcCLB.503653.90	1.88658
1	TcCLB.506533.34	1.80238
1	TcCLB.506533.70	1.77431
1	TcCLB.510077.30	2.34777
1	TcCLB.510077.40	1.70167
2	TcCLB.419417.10	2.88601
2	TcCLB.419417.19	2.95535
2	TcCLB.419417.4	2.98947
2	TcCLB.449247.10	1.23277
2	TcCLB.449247.20	1.70882
2	TcCLB.449247.4	1.77761
2	TcCLB.506717.10	2.37033
2	TcCLB.506717.4	2.73741
2	TcCLB.507941.10	1.94052
2	TcCLB.507941.100	1.57233
2	TcCLB.507941.110	1.65544
2	TcCLB.507941.120	1.6037
2	TcCLB.507941.130	1.35055
2	TcCLB.507941.14	1.41163
2	TcCLB.507941.20	1.88438
2	TcCLB.507941.30	1.60921
2	TcCLB.507941.40	1.47878
2	TcCLB.507941.50	1.60425
2	TcCLB.507941.60	1.4397
2	TcCLB.507941.70	1.82164
2	TcCLB.507941.80	1.38962
2	TcCLB.508205.10	1.12821
2	TcCLB.508205.30	1.72698
2	TcCLB.508205.39	1.77211
2	TcCLB.508205.4	1.57178
2	TcCLB.508205.48	1.66204
2	TcCLB.510351.100	1.1981
2	TcCLB.510351.110	1.36761
2	TcCLB.510351.120	1.9141
2	TcCLB.510351.130	1.48098
2	TcCLB.510351.140	1.17223
2	TcCLB.510351.150	1.50464
2	TcCLB.510351.40	1.55142
2	TcCLB.510351.50	1.71928
2	TcCLB.510351.60	1.41274
2	TcCLB.510351.70	1.65544
2	TcCLB.510351.80	1.38247
2	TcCLB.510351.90	1.71377
2	TcCLB.510353.10	1.89869
2	TcCLB.510353.20	2.06985
2	TcCLB.510353.30	2.13424
3	TcCLB.404001.10	1.9983
3	TcCLB.404001.4	1.37641
3	TcCLB.505229.10	1.91355
3	TcCLB.505229.20	1.73469
3	TcCLB.505229.5	1.73249
3	TcCLB.505555.10	1.85576
3	TcCLB.505555.20	1.35275
3	TcCLB.505555.30	1.6736
3	TcCLB.505555.40	1.56738
3	TcCLB.505555.50	1.70552
3	TcCLB.506739.10	1.94602
3	TcCLB.506739.110	2.90307
3	TcCLB.506739.120	2.77594
3	TcCLB.506739.130	2.8662
3	TcCLB.506739.140	2.21018
3	TcCLB.506739.160	1.45951
3	TcCLB.506739.170	2.26467
3	TcCLB.506739.180	1.95482
3	TcCLB.506739.190	2.07865
3	TcCLB.506739.20	1.54372
3	TcCLB.506739.200	1.89429
3	TcCLB.506739.209	1.69726
3	TcCLB.506739.30	1.81999
3	TcCLB.506739.40	1.62132
3	TcCLB.506739.50	1.94052
3	TcCLB.506739.60	1.61856
3	TcCLB.506739.70	1.8332
3	TcCLB.506739.80	1.87117
3	TcCLB.506739.90	1.87282
3	TcCLB.506739.99	2.15185
3	TcCLB.507143.10	1.71708
3	TcCLB.507143.20	1.86457
3	TcCLB.507143.30	1.79522
3	TcCLB.507143.40	1.86402
3	TcCLB.507143.50	1.69616
3	TcCLB.507143.60	1.55858
3	TcCLB.507143.70	1.76771
3	TcCLB.507143.80	1.02859
3	TcCLB.507143.90	2.13974
3	TcCLB.507145.31	2.42812
3	TcCLB.509279.10	2.22669
4	TcCLB.422041.9	0.977963
4	TcCLB.506553.10	1.65544
4	TcCLB.506553.20	1.66534
4	TcCLB.506553.30	1.92345
4	TcCLB.506553.40	1.81504
4	TcCLB.509537.10	1.84696
4	TcCLB.509537.20	1.77101
4	TcCLB.509537.30	1.73249
4	TcCLB.509537.40	1.61966
4	TcCLB.509537.50	1.86512
4	TcCLB.509537.60	1.95097
4	TcCLB.509537.70	1.39072
4	TcCLB.509537.80	1.84255
4	TcCLB.509537.90	3.47323
4	TcCLB.510105.100	1.94052
4	TcCLB.510105.120	1.8398
4	TcCLB.510105.130	1.7611
4	TcCLB.510105.132	3.00213
4	TcCLB.510105.134	0.299938
4	TcCLB.510105.136	0.609232
4	TcCLB.510105.140	1.41494
4	TcCLB.510105.150	1.39347
4	TcCLB.510105.160	1.42814
4	TcCLB.510105.170	1.63948
4	TcCLB.510105.180	2.1557
4	TcCLB.510105.184	1.65929
4	TcCLB.510105.187	0.402852
4	TcCLB.510105.190	1.73414
4	TcCLB.510105.20	1.55858
4	TcCLB.510105.200	2.18212
4	TcCLB.510105.210	2.02802
4	TcCLB.510105.220	2.44793
4	TcCLB.510105.240	1.88603
4	TcCLB.510105.250	2.06379
4	TcCLB.510105.30	2.32466
4	TcCLB.510105.33	2.18597
4	TcCLB.510105.36	2.159
4	TcCLB.510105.40	3.31913
4	TcCLB.510105.50	2.18267
4	TcCLB.510105.55	0.812859
4	TcCLB.510105.60	1.81834
4	TcCLB.510105.65	2.36208
4	TcCLB.510105.70	1.73579
4	TcCLB.510105.80	1.76716
4	TcCLB.510105.9	1.82549
4	TcCLB.510105.90	1.79027
5	TcCLB.470169.9	2.59928
5	TcCLB.506493.100	2.16065
5	TcCLB.506493.110	1.61966
5	TcCLB.506493.20	1.35385
5	TcCLB.506493.30	1.87502
5	TcCLB.506493.40	1.8387
5	TcCLB.506493.50	1.5894
5	TcCLB.506493.60	1.8343
5	TcCLB.506493.70	2.18707
5	TcCLB.506493.80	1.90639
5	TcCLB.506493.9	1.48868
5	TcCLB.506493.90	1.98124
5	TcCLB.506495.10	3.01094
5	TcCLB.506495.20	2.77374
5	TcCLB.506495.24	2.56736
5	TcCLB.506495.3	2.37914
5	TcCLB.506495.6	2.75613
5	TcCLB.506495.9	2.97516
5	TcCLB.508949.10	1.6835
5	TcCLB.508949.20	1.40008
5	TcCLB.508949.30	1.70662
5	TcCLB.508949.40	1.40228
5	TcCLB.508949.50	1.4441
5	TcCLB.508951.10	1.81779
5	TcCLB.508951.20	1.70827
5	TcCLB.508951.29	1.49914
5	TcCLB.508951.4	1.45346
5	TcCLB.508951.40	1.56573
5	TcCLB.508951.50	1.62297
5	TcCLB.508951.60	2.00601
5	TcCLB.508951.70	1.93611
5	TcCLB.508951.80	1.96583
5	TcCLB.508951.90	1.82825
5	TcCLB.508953.10	2.06765
5	TcCLB.508953.19	1.8288
5	TcCLB.508953.28	1.97464
5	TcCLB.508953.40	1.95042
5	TcCLB.508955.20	2.61909
5	TcCLB.510247.20	2.47875
6	TcCLB.506129.89	2.97076
6	TcCLB.506529.100	2.02747
6	TcCLB.506529.110	2.22229
6	TcCLB.506529.120	1.96363
6	TcCLB.506529.130	1.89153
6	TcCLB.506529.14	1.95042
6	TcCLB.506529.140	1.7567
6	TcCLB.506529.150	2.48646
6	TcCLB.506529.160	2.06599
6	TcCLB.506529.170	1.81504
6	TcCLB.506529.180	1.40393
6	TcCLB.506529.190	2.30649
6	TcCLB.506529.200	1.89429
6	TcCLB.506529.220	2.0737
6	TcCLB.506529.224	2.25917
6	TcCLB.506529.230	1.54097
6	TcCLB.506529.250	1.80403
6	TcCLB.506529.260	1.90474
6	TcCLB.506529.280	2.03077
6	TcCLB.506529.290	1.8354
6	TcCLB.506529.30	2.02747
6	TcCLB.506529.300	2.29659
6	TcCLB.506529.310	1.93611
6	TcCLB.506529.314	1.93446
6	TcCLB.506529.320	1.91575
6	TcCLB.506529.324	1.46722
6	TcCLB.506529.330	1.86457
6	TcCLB.506529.360	1.76606
6	TcCLB.506529.380	2.19092
6	TcCLB.506529.40	2.16065
6	TcCLB.506529.400	1.61911
6	TcCLB.506529.410	1.72973
6	TcCLB.506529.425	2.2322
6	TcCLB.506529.440	1.69451
6	TcCLB.506529.460	2.01977
6	TcCLB.506529.470	2.13149
6	TcCLB.506529.490	2.43638
6	TcCLB.506529.50	1.99445
6	TcCLB.506529.500	3.1122
6	TcCLB.506529.508	2.95315
6	TcCLB.506529.516	3.16338
6	TcCLB.506529.524	2.56681
6	TcCLB.506529.530	2.67908
6	TcCLB.506529.590	3.29436
6	TcCLB.506529.595	2.57506
6	TcCLB.506529.60	1.93061
6	TcCLB.506529.600	3.00488
6	TcCLB.506529.610	2.15075
6	TcCLB.506529.620	1.97189
6	TcCLB.506529.640	2.06434
6	TcCLB.506529.650	1.74845
6	TcCLB.506529.660	1.68295
6	TcCLB.506529.669	1.2724
6	TcCLB.506529.70	2.08416
6	TcCLB.506529.80	2.00711
6	TcCLB.506529.90	2.27513
6	TcCLB.506531.20	1.79577
6	TcCLB.506531.30	2.05058
6	TcCLB.506531.9	2.24816
6	TcCLB.507603.10	2.9559
6	TcCLB.507603.100	2.09736
6	TcCLB.507603.110	1.9917
6	TcCLB.507603.120	1.64388
6	TcCLB.507603.130	1.65654
6	TcCLB.507603.140	2.16726
6	TcCLB.507603.150	1.92676
6	TcCLB.507603.160	1.81229
6	TcCLB.507603.170	1.79467
6	TcCLB.507603.180	1.89098
6	TcCLB.507603.190	2.06765
6	TcCLB.507603.20	2.68843
6	TcCLB.507603.200	1.74404
6	TcCLB.507603.220	1.91025
6	TcCLB.507603.230	1.88163
6	TcCLB.507603.240	1.78807
6	TcCLB.507603.250	1.84586
6	TcCLB.507603.30	2.45674
6	TcCLB.507603.40	2.56351
6	TcCLB.507603.50	2.38134
6	TcCLB.507603.54	2.19202
6	TcCLB.507603.60	1.8376
6	TcCLB.507603.70	1.97739
6	TcCLB.507603.80	1.93006
6	TcCLB.507603.90	1.82604
6	TcCLB.507997.40	2.38079
6	TcCLB.507997.50	1.68956
6	TcCLB.507997.54	2.34722
6	TcCLB.507997.60	2.41656
6	TcCLB.507997.70	2.25806
6	TcCLB.507997.80	1.92731
6	TcCLB.507997.89	1.9086
6	TcCLB.510071.20	2.92068
6	TcCLB.510073.24	1.66865
6	TcCLB.510073.30	1.89374
6	TcCLB.510073.40	1.79027
6	TcCLB.510073.50	1.65709
6	TcCLB.510073.70	1.57894
6	TcCLB.510073.80	2.11663
6	TcCLB.510073.90	1.90309
6	TcCLB.510075.30	1.78587
6	TcCLB.510075.40	1.93886
6	TcCLB.510075.50	1.77431
6	TcCLB.510075.60	1.87447
7	TcCLB.430605.10	1.73634
7	TcCLB.430605.20	2.18817
7	TcCLB.482369.10	2.08691
7	TcCLB.482369.20	1.87943
7	TcCLB.504449.30	2.10287
7	TcCLB.504449.40	1.9108
7	TcCLB.504881.30	1.65984
7	TcCLB.504881.40	1.76991
7	TcCLB.504881.50	2.18872
7	TcCLB.504883.10	1.9207
7	TcCLB.504883.30	1.51455
7	TcCLB.504883.40	2.67137
7	TcCLB.504883.50	1.81999
7	TcCLB.504883.60	1.88493
7	TcCLB.504883.70	1.92125
7	TcCLB.505843.10	1.98454
7	TcCLB.505843.24	2.02032
7	TcCLB.505843.30	1.30322
7	TcCLB.505843.40	2.06599
7	TcCLB.505977.13	2.09076
7	TcCLB.505977.26	1.49639
7	TcCLB.505977.40	2.22449
7	TcCLB.505983.20	1.56573
7	TcCLB.505983.30	1.79577
7	TcCLB.506579.100	1.81063
7	TcCLB.506579.30	1.56408
7	TcCLB.506579.50	1.88273
7	TcCLB.506579.60	1.85466
7	TcCLB.506579.70	1.88658
7	TcCLB.506579.80	2.21789
7	TcCLB.506579.90	1.75175
7	TcCLB.508277.120	1.69451
7	TcCLB.508277.130	1.67745
7	TcCLB.508277.140	1.90639
7	TcCLB.508277.150	1.97244
7	TcCLB.508277.160	1.77486
7	TcCLB.508277.170	2.31035
7	TcCLB.508277.180	1.78367
7	TcCLB.508277.190	2.29989
7	TcCLB.508277.20	2.52168
7	TcCLB.508277.200	1.63342
7	TcCLB.508277.210	2.1568
7	TcCLB.508277.220	1.79908
7	TcCLB.508277.230	1.76275
7	TcCLB.508277.250	1.69011
7	TcCLB.508277.260	1.91905
7	TcCLB.508277.269	1.81394
7	TcCLB.508277.280	1.63177
7	TcCLB.508277.290	1.95427
7	TcCLB.508277.30	2.25091
7	TcCLB.508277.300	1.79357
7	TcCLB.508277.310	1.86512
7	TcCLB.508277.320	1.55913
7	TcCLB.508277.330	2.11057
7	TcCLB.508277.340	1.86897
7	TcCLB.508277.350	1.98564
7	TcCLB.508277.360	2.01371
7	TcCLB.508277.370	1.9185
7	TcCLB.508277.380	1.96143
7	TcCLB.508277.390	1.58444
7	TcCLB.508277.40	2.60698
7	TcCLB.508277.401	2.10727
7	TcCLB.508277.50	2.49031
7	TcCLB.508277.60	2.01041
7	TcCLB.508277.65	2.2399
7	TcCLB.508277.70	2.06489
7	TcCLB.508277.80	2.29824
7	TcCLB.508277.90	1.70552
7	TcCLB.509445.20	1.54097
7	TcCLB.509445.30	1.97354
7	TcCLB.509445.39	2.10012
8	TcCLB.417091.10	1.9152
8	TcCLB.503855.30	1.92786
8	TcCLB.503855.40	2.01811
8	TcCLB.503855.50	1.8354
8	TcCLB.503855.60	1.76881
8	TcCLB.503855.80	1.66534
8	TcCLB.504033.100	2.19312
8	TcCLB.504033.110	2.30154
8	TcCLB.504033.120	2.45069
8	TcCLB.504033.140	1.95593
8	TcCLB.504033.160	1.89924
8	TcCLB.504033.170	1.49584
8	TcCLB.504033.180	2.08966
8	TcCLB.504033.190	2.29549
8	TcCLB.504033.200	1.84696
8	TcCLB.504033.210	1.76385
8	TcCLB.504033.220	2.27072
8	TcCLB.504033.73	2.05939
8	TcCLB.504033.80	1.83045
8	TcCLB.504033.90	2.06324
8	TcCLB.504255.10	1.85851
8	TcCLB.504255.20	1.92401
8	TcCLB.504255.30	2.01921
8	TcCLB.504255.50	2.41271
8	TcCLB.504557.40	2.64
8	TcCLB.504557.60	1.74845
8	TcCLB.506625.110	1.50684
8	TcCLB.506625.130	2.17001
8	TcCLB.506625.140	1.08968
8	TcCLB.506625.150	1.68185
8	TcCLB.506625.160	2.0005
8	TcCLB.506625.180	1.9961
8	TcCLB.506625.190	1.61196
8	TcCLB.506625.200	1.66534
8	TcCLB.506625.210	1.86952
8	TcCLB.506625.220	2.00766
8	TcCLB.506625.230	1.34339
8	TcCLB.506625.240	1.81834
8	TcCLB.506625.249	1.83815
8	TcCLB.506625.60	2.53489
8	TcCLB.506625.70	1.61746
8	TcCLB.506625.80	2.26522
8	TcCLB.506625.84	1.88493
8	TcCLB.506625.90	2.14855
8	TcCLB.506647.10	1.88988
8	TcCLB.506647.20	1.7523
8	TcCLB.506649.10	2.02417
8	TcCLB.506649.100	2.12928
8	TcCLB.506649.110	1.86127
8	TcCLB.506649.20	1.94657
8	TcCLB.506649.30	1.80733
8	TcCLB.506649.40	2.06214
8	TcCLB.506649.50	1.68185
8	TcCLB.506649.60	1.96693
8	TcCLB.506649.64	1.95868
8	TcCLB.506649.70	2.65431
8	TcCLB.506649.80	1.81724
8	TcCLB.506649.90	1.93501
8	TcCLB.508067.10	2.12763
8	TcCLB.508127.9	1.77926
8	TcCLB.508137.20	1.48318
8	TcCLB.508137.30	2.00546
8	TcCLB.508137.40	1.96308
8	TcCLB.509297.10	1.76991
8	TcCLB.509297.20	1.57344
8	TcCLB.510127.60	2.27898
8	TcCLB.510241.10	1.90749
8	TcCLB.510241.100	1.89429
8	TcCLB.510241.110	1.68516
8	TcCLB.510241.120	1.79798
8	TcCLB.510241.124	1.53931
8	TcCLB.510241.130	2.22449
8	TcCLB.510241.20	2.01921
8	TcCLB.510241.30	1.98674
8	TcCLB.510241.5	2.26962
8	TcCLB.510241.60	1.4298
8	TcCLB.510241.70	2.03793
8	TcCLB.510241.90	1.91795
8	TcCLB.510243.10	1.76055
8	TcCLB.510243.100	2.04728
8	TcCLB.510243.110	1.76826
8	TcCLB.510243.119	2.26357
8	TcCLB.510243.128	1.93281
8	TcCLB.510243.20	1.61196
8	TcCLB.510243.30	1.71267
8	TcCLB.510243.50	2.0005
8	TcCLB.510243.54	1.97244
8	TcCLB.510243.60	1.62682
8	TcCLB.510243.70	2.03628
8	TcCLB.510243.80	1.73854
9	TcCLB.442629.9	2.18047
9	TcCLB.503803.10	1.82935
9	TcCLB.503803.20	1.70992
9	TcCLB.503803.4	1.78202
9	TcCLB.503805.10	2.14579
9	TcCLB.503805.20	1.84145
9	TcCLB.503805.3	1.96143
9	TcCLB.503805.30	2.0759
9	TcCLB.503805.40	1.88988
9	TcCLB.503805.6	1.89319
9	TcCLB.503805.9	2.02692
9	TcCLB.504247.10	2.11222
9	TcCLB.504247.20	1.79633
9	TcCLB.504247.30	2.077
9	TcCLB.504247.34	1.9972
9	TcCLB.504247.40	1.79192
9	TcCLB.504247.50	1.71487
9	TcCLB.504247.70	1.65654
9	TcCLB.504247.79	1.79027
9	TcCLB.506473.10	2.56241
9	TcCLB.506473.14	2.56681
9	TcCLB.506473.20	1.78202
9	TcCLB.506473.6	2.52003
9	TcCLB.506563.10	1.83925
9	TcCLB.506563.100	1.4331
9	TcCLB.506563.110	1.17058
9	TcCLB.506563.120	1.79963
9	TcCLB.506563.130	1.89429
9	TcCLB.506563.160	1.80843
9	TcCLB.506563.170	1.52115
9	TcCLB.506563.180	1.76551
9	TcCLB.506563.190	2.1513
9	TcCLB.506563.20	1.46117
9	TcCLB.506563.200	2.18707
9	TcCLB.506563.210	2.41491
9	TcCLB.506563.220	2.15515
9	TcCLB.506563.30	1.88933
9	TcCLB.506563.4	1.89979
9	TcCLB.506563.50	1.5927
9	TcCLB.506563.60	1.56958
9	TcCLB.506563.70	1.57949
9	TcCLB.506563.79	1.17554
9	TcCLB.506563.90	1.32798
9	TcCLB.506891.20	1.72368
9	TcCLB.506891.30	1.78972
9	TcCLB.508993.10	2.02472
9	TcCLB.508993.20	1.90474
9	TcCLB.508995.10	2.00711
9	TcCLB.508995.20	1.95152
9	TcCLB.508995.30	1.86567
9	TcCLB.508995.40	2.06709
9	TcCLB.508995.50	2.35437
9	TcCLB.508995.60	1.81394
9	TcCLB.508995.69	1.78202
9	TcCLB.508997.20	2.25861
9	TcCLB.510953.30	1.65929
9	TcCLB.510953.40	1.6791
9	TcCLB.510953.49	1.63617
9	TcCLB.510955.10	1.56738
9	TcCLB.510955.20	1.67195
9	TcCLB.510955.30	1.78367
9	TcCLB.510955.4	1.78202
9	TcCLB.510955.40	1.77101
9	TcCLB.510955.50	1.74184
9	TcCLB.510955.60	1.50684
9	TcCLB.510957.9	1.93116
9	TcCLB.511417.100	1.24488
9	TcCLB.511417.120	1.81229
9	TcCLB.511417.129	1.93776
9	TcCLB.511417.30	2.13259
9	TcCLB.511417.40	2.09461
9	TcCLB.511417.50	2.35107
9	TcCLB.511417.60	2.03958
9	TcCLB.511417.70	1.91465
9	TcCLB.511417.94	2.27953
9	TcCLB.511419.10	1.995
9	TcCLB.511419.20	1.39622
9	TcCLB.511419.30	1.96198
9	TcCLB.511419.4	1.73854
9	TcCLB.511419.60	1.94052
9	TcCLB.511419.70	1.79577
9	TcCLB.511419.80	1.65599
9	TcCLB.511421.100	2.88821
9	TcCLB.511421.110	2.74567
9	TcCLB.511421.120	2.66917
9	TcCLB.511421.150	2.1623
9	TcCLB.511421.155	1.39182
9	TcCLB.511421.160	2.25201
9	TcCLB.511421.170	1.93556
9	TcCLB.511421.180	1.87668
9	TcCLB.511421.185	1.84421
9	TcCLB.511421.190	1.59765
9	TcCLB.511421.20	1.90584
9	TcCLB.511421.200	2.13204
9	TcCLB.511421.210	1.9906
9	TcCLB.511421.24	2.14855
9	TcCLB.511421.30	1.81008
9	TcCLB.511421.40	1.58609
9	TcCLB.511421.50	1.54262
9	TcCLB.511421.60	2.06104
9	TcCLB.511421.90	2.28118
9	TcCLB.511423.100	1.54757
9	TcCLB.511423.104	1.56408
9	TcCLB.511423.110	2.06049
9	TcCLB.511423.130	1.87888
9	TcCLB.511423.140	1.78862
9	TcCLB.511423.149	1.63452
9	TcCLB.511423.160	1.43915
9	TcCLB.511423.170	1.73193
9	TcCLB.511423.40	1.93831
9	TcCLB.511423.50	1.68846
9	TcCLB.511423.60	2.3109
9	TcCLB.511423.70	1.95152
9	TcCLB.511423.80	1.88438
9	TcCLB.511423.90	1.62021
9	TcCLB.511425.10	1.76
9	TcCLB.511425.19	1.87117
9	TcCLB.511425.30	1.6714
9	TcCLB.511425.40	1.9119
9	TcCLB.511425.49	2.3929
9	TcCLB.511427.10	2.00931
9	TcCLB.511427.19	1.8321
9	TcCLB.511429.10	1.9119
9	TcCLB.511429.20	1.76826
9	TcCLB.511429.30	1.5107
9	TcCLB.511431.10	2.29109
9	TcCLB.511431.30	1.68516
9	TcCLB.511431.40	1.33899
9	TcCLB.511431.50	2.17606
9	TcCLB.511431.54	1.61691
9	TcCLB.511431.60	2.20853
9	TcCLB.511431.90	1.79908
9	TcCLB.511433.10	2.11057
9	TcCLB.511433.20	2.33841
9	TcCLB.511435.10	1.84145
9	TcCLB.511435.20	1.77541
9	TcCLB.511435.30	2.00381
9	TcCLB.511435.40	1.69066
9	TcCLB.511435.49	1.30046
10	TcCLB.416883.18	2.077
10	TcCLB.416883.9	2.34282
10	TcCLB.417797.9	2.06765
10	TcCLB.426397.9	1.94877
10	TcCLB.482471.10	1.7512
10	TcCLB.482471.19	1.8409
10	TcCLB.503479.10	1.60866
10	TcCLB.503479.20	1.88713
10	TcCLB.503479.30	1.66865
10	TcCLB.503479.49	1.5129
10	TcCLB.504133.30	2.04838
10	TcCLB.504133.45	1.91245
10	TcCLB.504181.40	1.9152
10	TcCLB.504181.50	2.03848
10	TcCLB.504229.110	2.60808
10	TcCLB.506457.10	1.74734
10	TcCLB.506457.110	1.87723
10	TcCLB.506457.120	2.12048
10	TcCLB.506457.130	1.86292
10	TcCLB.506457.140	1.53381
10	TcCLB.506457.149	1.80953
10	TcCLB.506457.20	1.78862
10	TcCLB.506457.30	2.11442
10	TcCLB.506457.4	1.68956
10	TcCLB.506457.40	1.91795
10	TcCLB.506457.50	1.71102
10	TcCLB.506457.60	1.81669
10	TcCLB.506457.70	1.88108
10	TcCLB.506457.80	1.88438
10	TcCLB.506457.90	1.2025
10	TcCLB.506457.99	1.65048
10	TcCLB.506869.20	2.43858
10	TcCLB.506869.30	1.87723
10	TcCLB.506869.34	1.72533
10	TcCLB.506869.4	1.85521
10	TcCLB.506869.40	2.22284
10	TcCLB.506869.50	1.94767
10	TcCLB.506869.54	2.21184
10	TcCLB.506869.60	2.22284
10	TcCLB.506869.70	1.90529
10	TcCLB.507933.20	1.67745
10	TcCLB.507933.29	1.93501
10	TcCLB.508779.20	2.02582
10	TcCLB.508779.30	1.76385
10	TcCLB.508779.40	1.89429
10	TcCLB.508779.50	1.70552
10	TcCLB.508779.70	1.86512
10	TcCLB.508779.80	1.91795
10	TcCLB.508779.9	2.13093
10	TcCLB.508779.90	1.64223
10	TcCLB.508781.110	2.04618
10	TcCLB.508781.120	2.13809
10	TcCLB.508781.129	1.95372
10	TcCLB.508781.15	1.6725
10	TcCLB.508781.20	1.74019
10	TcCLB.508781.30	1.73249
10	TcCLB.508781.40	1.84421
10	TcCLB.508781.60	2.12873
10	TcCLB.508781.70	2.12873
10	TcCLB.508781.80	1.96473
10	TcCLB.508781.90	2.04673
10	TcCLB.508783.10	2.25146
10	TcCLB.508785.10	1.7589
10	TcCLB.508785.4	2.27292
10	TcCLB.508787.10	1.72038
10	TcCLB.508787.14	2.21954
10	TcCLB.508787.30	2.46995
10	TcCLB.508787.5	1.34339
10	TcCLB.509245.10	2.33897
10	TcCLB.509247.10	1.65764
10	TcCLB.509247.20	1.40943
10	TcCLB.509247.50	1.89539
10	TcCLB.509247.60	1.57344
10	TcCLB.509967.10	2.09957
10	TcCLB.509967.100	1.88163
10	TcCLB.509967.140	1.79137
10	TcCLB.509967.150	1.64718
10	TcCLB.509967.160	2.16836
10	TcCLB.509967.170	1.67195
10	TcCLB.509967.180	1.70001
10	TcCLB.509967.189	2.0027
10	TcCLB.509967.3	2.50407
10	TcCLB.509967.40	1.94162
10	TcCLB.509967.50	1.73138
10	TcCLB.509967.60	2.58717
10	TcCLB.509967.7	1.81449
10	TcCLB.509967.70	2.27513
10	TcCLB.509967.80	1.96143
10	TcCLB.509967.90	2.12598
10	TcCLB.511131.20	1.91135
10	TcCLB.511131.30	1.7534
10	TcCLB.511131.40	1.81118
10	TcCLB.511131.50	2.11553
10	TcCLB.511131.60	1.70222
10	TcCLB.511131.70	1.9207
10	TcCLB.511131.80	1.81394
10	TcCLB.511131.89	1.91685
10	TcCLB.511131.98	1.76551
10	TcCLB.511133.10	1.76055
10	TcCLB.511133.20	1.76496
10	TcCLB.511133.30	1.62902
10	TcCLB.511133.4	1.78752
10	TcCLB.511135.10	1.67855
10	TcCLB.511135.20	1.88493
10	TcCLB.511135.30	1.82164
10	TcCLB.511135.40	1.87557
10	TcCLB.511137.10	1.81118
10	TcCLB.511137.20	1.58169
10	TcCLB.511139.10	1.84916
10	TcCLB.511139.30	1.99335
10	TcCLB.511139.40	2.29219
10	TcCLB.511141.10	1.91025
10	TcCLB.511141.20	1.82439
10	TcCLB.511141.30	2.41601
10	TcCLB.511143.12	1.47327
10	TcCLB.511143.19	1.85521
10	TcCLB.511143.30	1.7589
10	TcCLB.511143.39	2.04948
10	TcCLB.511143.6	1.8354
10	TcCLB.511145.10	1.53491
10	TcCLB.511145.24	2.21954
10	TcCLB.511145.30	2.01041
10	TcCLB.511145.40	2.06654
10	TcCLB.511145.43	2.27568
10	TcCLB.511145.49	2.80291
10	TcCLB.511145.50	2.06489
10	TcCLB.511145.60	2.66477
10	TcCLB.511145.70	2.3164
10	TcCLB.511145.80	2.03187
10	TcCLB.511145.89	2.25201
10	TcCLB.511911.102	2.26797
10	TcCLB.511911.110	2.04453
10	TcCLB.511911.120	2.2388
10	TcCLB.511911.130	2.46224
10	TcCLB.511911.150	2.83923
10	TcCLB.511911.159	2.47875
10	TcCLB.511911.94	2.54424
10	TcCLB.511911.98	2.00215
11	TcCLB.405165.10	2.13424
11	TcCLB.405165.19	2.29053
11	TcCLB.420989.10	2.09736
11	TcCLB.427247.10	2.15405
11	TcCLB.427247.4	1.87998
11	TcCLB.480975.10	2.49471
11	TcCLB.504213.10	1.74404
11	TcCLB.504213.100	1.5971
11	TcCLB.504213.110	2.06434
11	TcCLB.504213.120	1.71983
11	TcCLB.504213.130	1.45291
11	TcCLB.504213.140	1.53216
11	TcCLB.504213.20	1.68846
11	TcCLB.504213.29	1.56243
11	TcCLB.504213.40	2.08305
11	TcCLB.504213.50	2.42262
11	TcCLB.504213.60	1.84421
11	TcCLB.504213.70	1.81284
11	TcCLB.504213.80	1.84531
11	TcCLB.504213.90	1.88163
11	TcCLB.506605.10	1.90915
11	TcCLB.506605.100	2.01921
11	TcCLB.506605.120	1.82604
11	TcCLB.506605.130	2.01481
11	TcCLB.506605.139	1.91685
11	TcCLB.506605.150	1.77376
11	TcCLB.506605.160	2.02692
11	TcCLB.506605.170	1.99885
11	TcCLB.506605.180	2.0825
11	TcCLB.506605.190	2.38409
11	TcCLB.506605.194	2.44848
11	TcCLB.506605.200	2.29053
11	TcCLB.506605.210	2.09626
11	TcCLB.506605.214	2.10452
11	TcCLB.506605.220	2.10892
11	TcCLB.506605.229	2.68843
11	TcCLB.506605.30	2.05113
11	TcCLB.506605.40	1.6747
11	TcCLB.506605.50	1.70222
11	TcCLB.506605.59	1.75615
11	TcCLB.506605.70	1.95152
11	TcCLB.506605.80	2.11387
11	TcCLB.506605.90	1.78917
11	TcCLB.506657.20	2.26467
11	TcCLB.506657.30	2.49196
11	TcCLB.506657.40	1.90034
11	TcCLB.506657.50	1.72258
11	TcCLB.506657.70	1.97409
11	TcCLB.506657.79	2.30209
11	TcCLB.506657.88	1.80128
11	TcCLB.506659.10	2.00821
11	TcCLB.506659.20	2.3874
11	TcCLB.506659.30	2.06654
11	TcCLB.506659.35	1.8343
11	TcCLB.506659.39	1.86952
11	TcCLB.506661.10	2.7132
11	TcCLB.506661.100	1.85466
11	TcCLB.506661.110	2.06709
11	TcCLB.506661.120	1.96198
11	TcCLB.506661.130	2.36483
11	TcCLB.506661.140	2.36373
11	TcCLB.506661.150	2.23385
11	TcCLB.506661.20	2.22009
11	TcCLB.506661.30	2.69174
11	TcCLB.506661.40	1.62242
11	TcCLB.506661.50	2.02032
11	TcCLB.506661.60	2.18872
11	TcCLB.506661.70	2.05719
11	TcCLB.506661.80	1.9218
11	TcCLB.506661.90	2.1513
11	TcCLB.506795.10	1.95703
11	TcCLB.506795.20	2.03242
11	TcCLB.506795.29	1.36706
11	TcCLB.506795.40	2.36758
11	TcCLB.506795.44	2.28393
11	TcCLB.506795.50	2.45234
11	TcCLB.506795.60	1.8376
11	TcCLB.506795.80	2.4793
11	TcCLB.508089.30	2.08746
11	TcCLB.508089.40	2.38685
11	TcCLB.508089.50	2.24486
11	TcCLB.508089.60	2.22284
11	TcCLB.508089.71	2.14359
11	TcCLB.508265.10	2.55085
11	TcCLB.508265.110	2.04233
11	TcCLB.508265.30	2.56516
11	TcCLB.508265.40	2.13864
11	TcCLB.508265.44	2.67468
11	TcCLB.508265.60	2.3219
11	TcCLB.508265.70	1.73304
11	TcCLB.508265.80	2.72201
11	TcCLB.508675.20	2.07975
11	TcCLB.508675.40	1.92401
11	TcCLB.508675.50	1.98619
11	TcCLB.508675.60	1.80843
11	TcCLB.508675.9	1.77321
11	TcCLB.510167.20	2.96746
11	TcCLB.510167.29	2.99167
11	TcCLB.510403.89	2.70439
11	TcCLB.510405.9	1.87062
11	TcCLB.510407.100	1.79302
11	TcCLB.510407.20	2.13644
11	TcCLB.510407.30	2.0726
11	TcCLB.510407.40	1.90034
11	TcCLB.510407.60	2.17221
11	TcCLB.510407.70	2.28943
11	TcCLB.510407.80	2.20303
11	TcCLB.510407.9	2.34997
11	TcCLB.510407.90	2.35052
11	TcCLB.510409.10	2.35437
11	TcCLB.510409.30	1.84365
11	TcCLB.510409.50	1.62792
11	TcCLB.510409.60	1.50574
11	TcCLB.510989.10	2.57671
11	TcCLB.510989.20	1.74349
11	TcCLB.510989.30	2.13864
11	TcCLB.510989.40	2.04728
11	TcCLB.510989.50	2.21789
11	TcCLB.510989.69	2.57726
12	TcCLB.445553.10	1.91465
12	TcCLB.503571.10	1.87557
12	TcCLB.503571.19	1.88273
12	TcCLB.503595.10	1.50739
12	TcCLB.503595.19	1.56023
12	TcCLB.503689.10	1.87172
12	TcCLB.503689.20	1.63562
12	TcCLB.503689.30	1.8409
12	TcCLB.503689.34	1.58114
12	TcCLB.503689.4	1.99115
12	TcCLB.503689.40	1.83155
12	TcCLB.503897.10	1.68295
12	TcCLB.503897.100	1.67745
12	TcCLB.503897.110	1.57123
12	TcCLB.503897.120	1.8332
12	TcCLB.503897.130	1.32248
12	TcCLB.503897.140	2.24265
12	TcCLB.503897.150	1.45456
12	TcCLB.503897.170	1.76496
12	TcCLB.503897.20	1.48648
12	TcCLB.503897.30	1.49529
12	TcCLB.503897.40	2.20633
12	TcCLB.503897.50	1.41769
12	TcCLB.503897.60	1.92896
12	TcCLB.503897.70	1.033
12	TcCLB.503897.80	1.5927
12	TcCLB.503897.90	1.56408
12	TcCLB.503905.10	1.78697
12	TcCLB.503905.40	1.57289
12	TcCLB.503905.50	1.72478
12	TcCLB.505941.30	1.61581
12	TcCLB.505941.40	1.85576
12	TcCLB.505941.49	1.41604
12	TcCLB.505943.10	1.53161
12	TcCLB.505943.120	1.96088
12	TcCLB.505943.20	1.63177
12	TcCLB.505943.30	1.98399
12	TcCLB.505943.40	1.76275
12	TcCLB.505943.50	1.92125
12	TcCLB.505945.10	1.31753
12	TcCLB.505945.5	2.01866
12	TcCLB.505945.50	1.74624
12	TcCLB.505945.60	1.63673
12	TcCLB.505945.69	1.22617
12	TcCLB.505945.80	1.68571
12	TcCLB.506685.30	2.14249
12	TcCLB.506685.50	1.72643
12	TcCLB.506865.10	1.88328
12	TcCLB.506865.2	1.45566
12	TcCLB.506865.20	1.66259
12	TcCLB.506865.30	1.57233
12	TcCLB.506865.4	1.5982
12	TcCLB.506865.40	1.63122
12	TcCLB.506865.50	1.61251
12	TcCLB.506865.60	1.89704
12	TcCLB.506865.70	2.06324
12	TcCLB.506865.79	2.47655
12	TcCLB.506867.10	1.40558
12	TcCLB.508987.20	1.81063
12	TcCLB.508987.30	1.84035
12	TcCLB.508987.39	1.91685
12	TcCLB.508987.9	2.00491
12	TcCLB.508989.100	1.49254
12	TcCLB.508989.110	1.59105
12	TcCLB.508989.120	1.6758
12	TcCLB.508989.20	2.1524
12	TcCLB.508989.30	1.9185
12	TcCLB.508989.50	1.84365
12	TcCLB.508989.60	1.54537
12	TcCLB.508989.70	1.84476
12	TcCLB.508989.80	1.62297
12	TcCLB.508989.9	1.65324
12	TcCLB.508989.90	1.93226
12	TcCLB.509473.10	1.85796
12	TcCLB.509475.10	1.95152
12	TcCLB.511407.10	1.79577
12	TcCLB.511407.20	1.5206
12	TcCLB.511407.30	1.49364
12	TcCLB.511407.40	1.83595
12	TcCLB.511407.50	1.63397
12	TcCLB.511407.60	1.52611
12	TcCLB.511407.70	1.7578
12	TcCLB.511407.80	1.81779
12	TcCLB.511409.10	1.432
12	TcCLB.511409.20	1.26304
12	TcCLB.511409.30	1.82935
12	TcCLB.511409.40	1.88713
12	TcCLB.511409.50	1.65654
12	TcCLB.511409.60	1.89209
12	TcCLB.511409.70	2.39565
12	TcCLB.511411.16	2.09681
12	TcCLB.511411.24	1.79192
12	TcCLB.511411.8	1.64993
12	TcCLB.511571.10	1.36155
12	TcCLB.511571.20	1.23057
12	TcCLB.511571.40	1.51345
12	TcCLB.511571.49	1.66149
12	TcCLB.511573.10	1.81779
12	TcCLB.511573.20	1.37751
12	TcCLB.511573.30	1.40063
12	TcCLB.511573.40	1.83595
12	TcCLB.511573.49	1.55197
12	TcCLB.511575.10	1.50849
12	TcCLB.511575.100	1.80293
12	TcCLB.511575.110	1.74019
12	TcCLB.511575.20	2.04948
12	TcCLB.511575.30	1.57509
12	TcCLB.511575.40	1.56958
12	TcCLB.511575.60	1.86787
12	TcCLB.511575.70	1.30267
12	TcCLB.511575.90	1.96033
13	TcCLB.503853.10	2.25641
13	TcCLB.506857.10	2.41601
13	TcCLB.506857.100	2.89591
13	TcCLB.506857.110	1.79963
13	TcCLB.506857.120	1.64938
13	TcCLB.506857.20	1.94162
13	TcCLB.506857.30	2.18817
13	TcCLB.506857.40	1.94382
13	TcCLB.506857.50	2.64331
13	TcCLB.506857.60	2.20138
13	TcCLB.506857.70	2.38244
13	TcCLB.506857.80	2.50847
13	TcCLB.506857.90	2.38905
13	TcCLB.506859.10	2.28173
13	TcCLB.506859.100	1.72478
13	TcCLB.506859.110	2.25641
13	TcCLB.506859.120	2.20303
13	TcCLB.506859.130	1.63728
13	TcCLB.506859.150	2.29769
13	TcCLB.506859.160	2.41821
13	TcCLB.506859.20	2.57726
13	TcCLB.506859.240	2.60533
13	TcCLB.506859.249	2.95315
13	TcCLB.506859.30	2.01536
13	TcCLB.506859.4	2.46224
13	TcCLB.506859.49	2.41932
13	TcCLB.506859.70	2.73631
13	TcCLB.506859.80	2.4782
13	TcCLB.506859.90	2.32135
13	TcCLB.506861.10	3.72528
13	TcCLB.506861.20	3.23217
13	TcCLB.506861.39	2.04838
13	TcCLB.506863.10	2.50462
13	TcCLB.506863.20	2.50187
13	TcCLB.506863.30	2.72971
13	TcCLB.506863.4	2.51067
13	TcCLB.506863.40	2.04398
13	TcCLB.506863.50	2.16561
13	TcCLB.506863.60	1.9895
13	TcCLB.506863.70	2.18817
13	TcCLB.506863.80	2.23935
13	TcCLB.508321.30	2.28173
13	TcCLB.508321.50	2.3907
13	TcCLB.508321.60	2.34612
13	TcCLB.508323.100	3.01094
13	TcCLB.508323.110	3.14302
13	TcCLB.508323.120	3.23933
13	TcCLB.508323.190	3.45892
13	TcCLB.508323.199	3.69667
13	TcCLB.508323.20	2.2333
13	TcCLB.508323.30	2.60533
13	TcCLB.508323.40	2.0759
13	TcCLB.508323.50	2.40391
13	TcCLB.508323.80	3.13972
13	TcCLB.508323.84	2.36263
13	TcCLB.508323.9	2.22339
13	TcCLB.508323.90	3.12101
13	TcCLB.508323.94	3.40773
13	TcCLB.510165.10	3.0379
13	TcCLB.510165.20	3.9069
13	TcCLB.510165.30	4.03403
13	TcCLB.510165.40	3.8315
13	TcCLB.510165.50	3.65649
13	TcCLB.510165.54	3.70382
13	TcCLB.510165.60	4.05549
13	TcCLB.510521.10	3.2707
13	TcCLB.510523.20	3.64658
13	TcCLB.510523.29	3.16008
13	TcCLB.510525.10	3.24153
13	TcCLB.510525.120	2.52773
13	TcCLB.510525.130	2.70825
13	TcCLB.510525.139	2.76218
13	TcCLB.510525.20	3.0302
13	TcCLB.510525.30	2.62735
13	TcCLB.510525.40	2.27237
13	TcCLB.510525.50	2.29934
13	TcCLB.510525.60	2.7187
13	TcCLB.510525.70	2.51012
13	TcCLB.510529.10	2.18377
13	TcCLB.510529.20	2.12873
13	TcCLB.510529.30	2.30705
13	TcCLB.510529.39	2.38629
13	TcCLB.510531.10	1.98399
13	TcCLB.510531.100	2.42592
13	TcCLB.510531.109	2.14579
13	TcCLB.510531.20	1.96528
13	TcCLB.510531.30	2.59377
13	TcCLB.510531.50	2.44793
13	TcCLB.510531.54	1.93666
13	TcCLB.510531.70	2.66037
13	TcCLB.510531.90	2.67633
13	TcCLB.510533.10	2.31805
13	TcCLB.510533.100	1.87613
13	TcCLB.510533.110	2.02527
13	TcCLB.510533.120	2.25806
13	TcCLB.510533.130	1.84641
13	TcCLB.510533.150	2.57837
13	TcCLB.510533.160	1.78862
13	TcCLB.510533.170	2.09351
13	TcCLB.510533.180	2.0027
13	TcCLB.510533.190	1.61251
13	TcCLB.510533.220	2.33566
13	TcCLB.510533.230	2.59653
13	TcCLB.510533.40	2.3962
13	TcCLB.510533.50	2.08801
13	TcCLB.510533.60	2.03793
13	TcCLB.510533.70	2.06434
13	TcCLB.510533.80	2.35107
13	TcCLB.510533.90	2.01811
13	TcCLB.510535.10	1.81008
13	TcCLB.510535.100	2.312
13	TcCLB.510535.20	2.11663
13	TcCLB.510535.30	2.13479
13	TcCLB.510535.40	2.32025
13	TcCLB.510535.50	1.88658
13	TcCLB.510535.60	2.39565
13	TcCLB.510535.64	2.20468
13	TcCLB.510535.70	1.93226
13	TcCLB.510535.80	2.28283
13	TcCLB.510535.90	1.45236
14	TcCLB.421619.10	1.84365
14	TcCLB.503821.10	1.31753
14	TcCLB.503821.19	1.53821
14	TcCLB.504011.40	1.90529
14	TcCLB.504011.60	2.25311
14	TcCLB.504087.10	1.53821
14	TcCLB.504087.20	2.20633
14	TcCLB.504089.14	1.9174
14	TcCLB.504089.30	1.76055
14	TcCLB.504089.40	2.17826
14	TcCLB.504089.50	1.94712
14	TcCLB.504089.54	2.57561
14	TcCLB.504089.60	2.35768
14	TcCLB.504101.10	1.6703
14	TcCLB.506179.20	1.66699
14	TcCLB.506179.30	1.77871
14	TcCLB.506179.40	1.63562
14	TcCLB.506179.50	1.62242
14	TcCLB.506179.59	1.80238
14	TcCLB.506181.10	1.45566
14	TcCLB.506181.104	1.86237
14	TcCLB.506181.110	1.46227
14	TcCLB.506181.120	1.72038
14	TcCLB.506181.130	1.73249
14	TcCLB.506181.140	1.8299
14	TcCLB.506181.150	2.05058
14	TcCLB.506181.20	1.57839
14	TcCLB.506181.30	1.40998
14	TcCLB.506181.40	1.7578
14	TcCLB.506181.59	1.52115
14	TcCLB.506181.70	1.71763
14	TcCLB.506181.80	1.54372
14	TcCLB.506181.90	1.70167
14	TcCLB.506181.97	1.46172
14	TcCLB.506227.10	2.07535
14	TcCLB.506227.100	1.39512
14	TcCLB.506227.110	1.3621
14	TcCLB.506227.120	1.52941
14	TcCLB.506227.130	2.077
14	TcCLB.506227.140	1.34559
14	TcCLB.506227.150	1.76
14	TcCLB.506227.160	1.50849
14	TcCLB.506227.170	1.11995
14	TcCLB.506227.180	1.62187
14	TcCLB.506227.190	1.25754
14	TcCLB.506227.20	1.68295
14	TcCLB.506227.200	1.87723
14	TcCLB.506227.205	1.71708
14	TcCLB.506227.210	1.6026
14	TcCLB.506227.220	1.43145
14	TcCLB.506227.230	1.62352
14	TcCLB.506227.240	1.75285
14	TcCLB.506227.30	1.7622
14	TcCLB.506227.40	1.87282
14	TcCLB.506227.50	1.59655
14	TcCLB.506227.80	1.69671
14	TcCLB.506227.90	1.58444
14	TcCLB.506239.10	1.96913
14	TcCLB.506239.20	1.88163
14	TcCLB.506239.40	2.13149
14	TcCLB.506239.50	1.85851
14	TcCLB.506733.10	1.678
14	TcCLB.506733.100	1.85301
14	TcCLB.506733.110	1.72313
14	TcCLB.506733.120	2.10727
14	TcCLB.506733.130	2.17716
14	TcCLB.506733.140	1.52501
14	TcCLB.506733.20	2.17992
14	TcCLB.506733.30	1.71432
14	TcCLB.506733.40	1.80898
14	TcCLB.506733.50	2.09186
14	TcCLB.506733.60	1.88273
14	TcCLB.506733.70	1.94767
14	TcCLB.506733.80	2.03958
14	TcCLB.506733.90	1.88163
14	TcCLB.506735.10	2.05884
14	TcCLB.506735.20	1.82825
14	TcCLB.506735.30	1.82109
14	TcCLB.506735.40	2.13534
14	TcCLB.506735.50	1.82714
14	TcCLB.506735.60	1.63452
14	TcCLB.506735.70	1.86237
14	TcCLB.506735.80	1.54592
14	TcCLB.506737.10	1.73964
14	TcCLB.506737.100	1.4309
14	TcCLB.506737.135	2.55085
14	TcCLB.506737.140	2.00931
14	TcCLB.506737.20	1.79082
14	TcCLB.506737.30	1.71157
14	TcCLB.506737.40	2.20633
14	TcCLB.506737.50	1.82549
14	TcCLB.506737.60	1.47162
14	TcCLB.506737.70	1.63397
14	TcCLB.506737.81	1.22782
14	TcCLB.507099.10	1.67965
14	TcCLB.507099.100	1.46557
14	TcCLB.507099.110	2.312
14	TcCLB.507099.120	1.91245
14	TcCLB.507099.130	1.92401
14	TcCLB.507099.140	2.09076
14	TcCLB.507099.20	1.95593
14	TcCLB.507099.30	2.00215
14	TcCLB.507099.40	1.94877
14	TcCLB.507099.50	1.94327
14	TcCLB.507099.60	1.90309
14	TcCLB.507099.70	1.96088
14	TcCLB.507099.90	1.79798
14	TcCLB.507629.10	1.86567
14	TcCLB.507629.20	2.08471
14	TcCLB.507629.30	1.64333
14	TcCLB.507629.39	1.93281
14	TcCLB.508731.20	1.4298
14	TcCLB.508731.30	1.87227
14	TcCLB.508731.40	1.66094
14	TcCLB.508731.50	2.18707
14	TcCLB.508731.60	2.10947
14	TcCLB.508731.9	2.01151
14	TcCLB.509581.50	2.30264
14	TcCLB.509583.10	2.03683
14	TcCLB.509583.19	2.21459
14	TcCLB.509585.10	2.22559
14	TcCLB.509589.10	2.11773
14	TcCLB.509589.20	2.00986
14	TcCLB.509589.30	1.93281
14	TcCLB.509589.40	1.9174
14	TcCLB.509589.50	1.68075
14	TcCLB.509591.10	1.29771
14	TcCLB.509591.20	1.88383
14	TcCLB.509591.30	2.28888
14	TcCLB.509591.40	1.82494
14	TcCLB.509591.50	1.80568
14	TcCLB.509591.60	2.10122
14	TcCLB.509625.10	1.60646
14	TcCLB.509625.20	1.36926
14	TcCLB.509625.30	1.29606
14	TcCLB.511045.10	1.87392
14	TcCLB.511045.20	2.02032
14	TcCLB.511045.29	1.68626
14	TcCLB.511045.40	1.94492
14	TcCLB.511045.50	1.89153
14	TcCLB.511047.40	1.96143
14	TcCLB.511047.50	1.97078
14	TcCLB.511049.40	2.09626
14	TcCLB.511051.20	1.93556
14	TcCLB.511051.30	1.98785
14	TcCLB.511051.59	1.92731
14	TcCLB.511051.70	2.60808
14	TcCLB.511051.80	2.77594
15	TcCLB.474341.9	2.05113
15	TcCLB.479379.9	2.17716
15	TcCLB.503813.10	1.60646
15	TcCLB.503813.20	1.85961
15	TcCLB.503813.30	1.75725
15	TcCLB.506713.10	2.19147
15	TcCLB.506713.14	1.56958
15	TcCLB.506713.20	2.2355
15	TcCLB.506713.24	2.57451
15	TcCLB.506713.30	2.43252
15	TcCLB.506713.40	1.74184
15	TcCLB.509231.10	2.09296
15	TcCLB.509231.20	2.34777
15	TcCLB.509231.23	2.16726
15	TcCLB.509231.26	2.39565
15	TcCLB.509231.30	2.08416
15	TcCLB.509231.39	1.75725
15	TcCLB.509231.5	1.78257
15	TcCLB.509231.50	2.12323
15	TcCLB.509233.120	1.89098
15	TcCLB.509233.140	1.83375
15	TcCLB.509233.150	1.88988
15	TcCLB.509233.160	2.10122
15	TcCLB.509233.170	3.44021
15	TcCLB.509233.180	1.89924
15	TcCLB.509233.190	3.36426
15	TcCLB.509233.200	1.94712
15	TcCLB.509233.210	1.75505
15	TcCLB.509233.40	1.82604
15	TcCLB.509233.50	2.02747
15	TcCLB.509233.60	2.37584
15	TcCLB.509233.70	1.61911
15	TcCLB.509233.80	1.5217
15	TcCLB.509453.10	1.5916
15	TcCLB.509453.20	1.29661
15	TcCLB.509453.30	1.30432
15	TcCLB.509453.4	1.31863
15	TcCLB.509453.40	1.89924
15	TcCLB.509453.50	2.04728
15	TcCLB.509453.60	1.81504
15	TcCLB.509453.70	2.13038
15	TcCLB.509453.79	1.74019
15	TcCLB.509453.90	2.02252
15	TcCLB.509455.100	1.9895
15	TcCLB.509455.110	2.15515
15	TcCLB.509455.114	3.13807
15	TcCLB.509455.120	2.66092
15	TcCLB.509455.130	2.86344
15	TcCLB.509455.140	2.74017
15	TcCLB.509455.20	1.99885
15	TcCLB.509455.30	2.40446
15	TcCLB.509455.40	1.92621
15	TcCLB.509455.50	2.00986
15	TcCLB.509455.60	1.89429
15	TcCLB.509455.70	1.90474
15	TcCLB.509455.80	3.37526
15	TcCLB.509455.9	1.82219
15	TcCLB.509455.90	2.41161
15	TcCLB.511867.10	1.87723
15	TcCLB.511867.100	1.85961
15	TcCLB.511867.110	2.20578
15	TcCLB.511867.120	2.20688
15	TcCLB.511867.130	2.62019
15	TcCLB.511867.140	2.78199
15	TcCLB.511867.150	2.82767
15	TcCLB.511867.160	2.9559
15	TcCLB.511867.170	2.87995
15	TcCLB.511867.180	2.60698
15	TcCLB.511867.190	2.67578
15	TcCLB.511867.20	1.89153
15	TcCLB.511867.200	2.09571
15	TcCLB.511867.209	2.43968
15	TcCLB.511867.30	1.93611
15	TcCLB.511867.40	2.57781
15	TcCLB.511867.50	2.18432
15	TcCLB.511867.60	1.99115
15	TcCLB.511867.70	2.21789
15	TcCLB.511867.80	2.40776
15	TcCLB.511867.90	1.88493
15	TcCLB.511869.9	2.30209
15	TcCLB.511871.10	2.04178
15	TcCLB.511871.100	1.92015
15	TcCLB.511871.110	1.81614
15	TcCLB.511871.20	1.93831
15	TcCLB.511871.30	1.77211
15	TcCLB.511871.34	1.80403
15	TcCLB.511871.4	1.89209
15	TcCLB.511871.40	2.20468
15	TcCLB.511871.60	1.84916
15	TcCLB.511871.70	1.70277
15	TcCLB.511871.80	1.5993
15	TcCLB.511871.90	1.79798
15	TcCLB.511875.50	1.78422
15	TcCLB.511875.64	1.93501
16	TcCLB.414145.9	1.85301
16	TcCLB.442383.19	2.30815
16	TcCLB.458015.10	1.98234
16	TcCLB.458015.4	2.09021
16	TcCLB.503675.10	1.75835
16	TcCLB.503675.20	2.12928
16	TcCLB.503675.40	1.98674
16	TcCLB.503757.20	2.3175
16	TcCLB.503757.30	1.92345
16	TcCLB.503757.40	1.86347
16	TcCLB.503757.49	1.33349
16	TcCLB.503969.10	1.9185
16	TcCLB.503969.20	2.01426
16	TcCLB.503971.10	1.97354
16	TcCLB.503971.20	1.45951
16	TcCLB.503971.30	3.05827
16	TcCLB.503971.40	2.00766
16	TcCLB.503971.5	2.18652
16	TcCLB.503971.50	1.59325
16	TcCLB.503971.59	1.9163
16	TcCLB.506363.10	3.01809
16	TcCLB.506363.100	2.05719
16	TcCLB.506363.110	2.33566
16	TcCLB.506363.120	1.40338
16	TcCLB.506363.130	1.92731
16	TcCLB.506363.140	1.84145
16	TcCLB.506363.150	1.94987
16	TcCLB.506363.159	1.2047
16	TcCLB.506363.20	2.7952
16	TcCLB.506363.30	2.99498
16	TcCLB.506363.40	2.11222
16	TcCLB.506363.50	2.394
16	TcCLB.506363.60	2.8007
16	TcCLB.506673.10	1.80403
16	TcCLB.506673.20	2.14634
16	TcCLB.506673.30	2.52333
16	TcCLB.506673.40	2.11553
16	TcCLB.506673.50	1.80073
16	TcCLB.506673.60	2.06049
16	TcCLB.507163.30	2.10672
16	TcCLB.507163.80	2.87665
16	TcCLB.507163.90	2.3951
16	TcCLB.507165.10	2.61139
16	TcCLB.507165.20	2.82272
16	TcCLB.507165.30	3.26354
16	TcCLB.507165.40	2.46224
16	TcCLB.507165.50	2.59212
16	TcCLB.507837.10	1.98619
16	TcCLB.507837.20	2.09626
16	TcCLB.507837.30	2.18157
16	TcCLB.507837.40	1.72478
16	TcCLB.507837.60	1.73579
16	TcCLB.507837.80	2.19918
16	TcCLB.507837.90	1.58169
16	TcCLB.507839.18	1.45236
16	TcCLB.507841.30	2.14689
16	TcCLB.507841.34	1.80238
16	TcCLB.507841.40	2.23605
16	TcCLB.508143.65	1.5971
16	TcCLB.508439.10	1.56023
16	TcCLB.508439.30	1.65819
16	TcCLB.509819.10	1.94602
16	TcCLB.509819.20	1.86292
16	TcCLB.509819.30	1.50354
16	TcCLB.509819.40	2.05939
16	TcCLB.509823.10	1.42374
16	TcCLB.509823.4	2.20578
16	TcCLB.509825.20	2.02802
16	TcCLB.509825.30	2.4683
16	TcCLB.509825.40	2.14139
16	TcCLB.509827.10	2.02307
16	TcCLB.509827.20	2.03462
16	TcCLB.510283.100	1.33238
16	TcCLB.510283.110	2.04673
16	TcCLB.510283.114	2.07095
16	TcCLB.510283.120	2.17937
16	TcCLB.510283.130	1.57674
16	TcCLB.510283.140	2.64606
16	TcCLB.510283.150	1.72148
16	TcCLB.510283.160	2.1524
16	TcCLB.510283.40	2.42207
16	TcCLB.510283.50	2.28393
16	TcCLB.510283.60	1.9994
16	TcCLB.510283.70	2.10342
16	TcCLB.510283.80	2.31695
16	TcCLB.510283.90	2.18872
16	TcCLB.510285.100	2.13479
16	TcCLB.510285.110	2.06159
16	TcCLB.510285.120	2.06214
16	TcCLB.510285.130	1.91575
16	TcCLB.510285.140	1.73799
16	TcCLB.510285.20	1.92896
16	TcCLB.510285.30	2.20028
16	TcCLB.510285.40	1.97078
16	TcCLB.510285.60	2.64991
16	TcCLB.510285.70	1.82274
16	TcCLB.510285.74	1.88768
16	TcCLB.510285.80	1.89043
16	TcCLB.510285.90	2.28228
16	TcCLB.510717.30	1.78807
16	TcCLB.510717.40	2.22559
16	TcCLB.510719.10	2.27843
16	TcCLB.510719.100	2.32025
16	TcCLB.510719.110	2.077
16	TcCLB.510719.120	1.85081
16	TcCLB.510719.130	1.81339
16	TcCLB.510719.140	1.81999
16	TcCLB.510719.150	2.18982
16	TcCLB.510719.170	1.63728
16	TcCLB.510719.180	2.45729
16	TcCLB.510719.20	1.66699
16	TcCLB.510719.200	1.93171
16	TcCLB.510719.210	1.72093
16	TcCLB.510719.220	2.18982
16	TcCLB.510719.230	1.8332
16	TcCLB.510719.240	2.18157
16	TcCLB.510719.250	1.65819
16	TcCLB.510719.260	1.68516
16	TcCLB.510719.270	1.79853
16	TcCLB.510719.280	1.94052
16	TcCLB.510719.290	1.67305
16	TcCLB.510719.300	2.3973
16	TcCLB.510719.310	1.43255
16	TcCLB.510719.40	1.65599
16	TcCLB.510719.50	1.96858
16	TcCLB.510719.60	1.67965
16	TcCLB.510719.70	2.10177
16	TcCLB.510719.74	2.1557
16	TcCLB.510719.80	2.17111
16	TcCLB.510719.90	1.54647
17	TcCLB.503493.10	1.82439
17	TcCLB.503493.20	2.27898
17	TcCLB.503493.30	1.50519
17	TcCLB.503493.40	2.20963
17	TcCLB.503751.20	2.10342
17	TcCLB.503967.10	2.11332
17	TcCLB.503967.19	1.61911
17	TcCLB.503967.4	2.64606
17	TcCLB.506513.100	1.66204
17	TcCLB.506513.110	1.61636
17	TcCLB.506513.120	1.53216
17	TcCLB.506513.14	2.5525
17	TcCLB.506513.150	2.09736
17	TcCLB.506513.160	1.73414
17	TcCLB.506513.170	1.64663
17	TcCLB.506513.180	1.77431
17	TcCLB.506513.190	2.18652
17	TcCLB.506513.20	1.72808
17	TcCLB.506513.200	1.14912
17	TcCLB.506513.24	2.03297
17	TcCLB.506513.30	1.47823
17	TcCLB.506513.40	1.63397
17	TcCLB.506513.50	1.76055
17	TcCLB.506513.60	2.17111
17	TcCLB.506513.7	2.04013
17	TcCLB.506513.70	1.84696
17	TcCLB.506513.80	1.6703
17	TcCLB.506513.90	1.40283
17	TcCLB.506515.10	1.92345
17	TcCLB.506515.20	1.80183
17	TcCLB.506517.100	1.59435
17	TcCLB.506517.110	1.432
17	TcCLB.506517.130	1.61526
17	TcCLB.506517.14	1.5916
17	TcCLB.506517.140	1.56133
17	TcCLB.506517.149	1.17774
17	TcCLB.506517.158	1.70882
17	TcCLB.506517.30	1.40118
17	TcCLB.506517.40	1.2779
17	TcCLB.506517.50	1.50519
17	TcCLB.506519.100	1.63122
17	TcCLB.506519.110	1.86292
17	TcCLB.506519.120	1.47658
17	TcCLB.506519.130	1.64058
17	TcCLB.506519.51	2.06214
17	TcCLB.506519.60	2.23495
17	TcCLB.506519.70	1.66259
17	TcCLB.506519.80	1.85191
17	TcCLB.506519.90	1.57344
17	TcCLB.507047.100	1.74624
17	TcCLB.507047.110	1.89043
17	TcCLB.507047.120	1.85741
17	TcCLB.507047.130	1.95042
17	TcCLB.507047.134	1.9994
17	TcCLB.507047.140	1.87888
17	TcCLB.507047.150	1.93171
17	TcCLB.507047.160	1.7501
17	TcCLB.507047.170	2.22614
17	TcCLB.507047.180	1.25314
17	TcCLB.507047.50	2.42042
17	TcCLB.507047.60	2.30594
17	TcCLB.507047.70	2.23275
17	TcCLB.507047.80	2.12433
17	TcCLB.507047.90	1.71487
17	TcCLB.507975.80	2.12433
17	TcCLB.507979.10	1.69946
17	TcCLB.507979.20	1.45786
17	TcCLB.507979.4	0.94219
17	TcCLB.507979.50	1.92786
17	TcCLB.510053.10	1.18709
17	TcCLB.510053.20	1.94932
17	TcCLB.510053.30	2.41656
17	TcCLB.510053.40	2.89867
17	TcCLB.510053.50	2.3087
17	TcCLB.510053.60	2.41766
17	TcCLB.510053.70	1.66424
17	TcCLB.510053.79	2.42317
17	TcCLB.510055.100	1.7501
17	TcCLB.510055.110	1.47547
17	TcCLB.510055.130	1.71873
17	TcCLB.510055.140	1.2834
17	TcCLB.510055.150	1.63617
17	TcCLB.510055.160	1.95537
17	TcCLB.510055.50	1.35275
17	TcCLB.510055.60	1.68571
17	TcCLB.510055.70	1.30542
17	TcCLB.510055.80	1.81229
17	TcCLB.510057.30	2.88711
17	TcCLB.510057.4	2.24486
17	TcCLB.510057.40	1.74955
17	TcCLB.510057.60	2.48701
17	TcCLB.511303.100	1.55417
17	TcCLB.511303.110	1.89319
17	TcCLB.511303.120	2.09461
17	TcCLB.511303.130	1.82825
17	TcCLB.511303.140	1.66259
17	TcCLB.511303.150	1.65599
17	TcCLB.511303.160	2.09626
17	TcCLB.511303.20	1.95262
17	TcCLB.511303.24	1.64608
17	TcCLB.511303.30	1.8365
17	TcCLB.511303.34	1.88108
17	TcCLB.511303.40	2.04343
17	TcCLB.511303.50	1.64608
17	TcCLB.511303.60	1.8343
17	TcCLB.511303.64	1.84861
17	TcCLB.511303.70	1.66534
17	TcCLB.511303.80	1.94822
17	TcCLB.511303.9	1.93336
17	TcCLB.511303.90	2.12488
17	TcCLB.511305.10	2.12983
17	TcCLB.511305.20	1.61691
17	TcCLB.511305.40	2.65101
17	TcCLB.511307.10	2.28393
17	TcCLB.511307.20	2.27127
17	TcCLB.511307.3	2.42977
17	TcCLB.511307.6	1.69121
17	TcCLB.511309.14	2.09021
17	TcCLB.511309.20	2.2278
17	TcCLB.511309.30	1.79302
17	TcCLB.511309.40	2.0704
17	TcCLB.511309.60	1.94437
17	TcCLB.511309.7	1.5228
17	TcCLB.511309.70	2.17826
17	TcCLB.511311.60	1.57068
17	TcCLB.511311.70	1.92896
17	TcCLB.511311.80	1.91685
17	TcCLB.511313.10	1.99225
17	TcCLB.511313.20	1.53326
17	TcCLB.511313.40	1.82054
17	TcCLB.511315.20	1.83815
17	TcCLB.511315.30	1.72313
17	TcCLB.511315.9	1.68901
18	TcCLB.504017.10	1.64993
18	TcCLB.504017.20	2.13809
18	TcCLB.504017.30	1.71873
18	TcCLB.504017.40	1.73854
18	TcCLB.504017.50	1.33514
18	TcCLB.504017.54	1.93006
18	TcCLB.504017.60	1.9086
18	TcCLB.504017.70	1.70552
18	TcCLB.504017.79	1.71542
18	TcCLB.506963.30	1.52335
18	TcCLB.506963.40	2.06049
18	TcCLB.506963.60	2.02417
18	TcCLB.506963.70	2.30099
18	TcCLB.506963.80	2.42702
18	TcCLB.506963.90	2.45124
18	TcCLB.506967.20	1.24653
18	TcCLB.511587.120	1.94382
18	TcCLB.511589.10	1.81779
18	TcCLB.511589.100	2.17441
18	TcCLB.511589.110	1.9961
18	TcCLB.511589.120	1.85136
18	TcCLB.511589.130	1.89153
18	TcCLB.511589.140	1.60921
18	TcCLB.511589.150	1.57013
18	TcCLB.511589.160	1.9207
18	TcCLB.511589.170	1.61141
18	TcCLB.511589.180	1.75395
18	TcCLB.511589.190	1.69891
18	TcCLB.511589.20	1.67305
18	TcCLB.511589.200	1.64003
18	TcCLB.511589.209	1.91465
18	TcCLB.511589.220	1.71597
18	TcCLB.511589.230	1.98344
18	TcCLB.511589.240	1.65324
18	TcCLB.511589.250	1.62517
18	TcCLB.511589.260	1.5173
18	TcCLB.511589.29	1.81504
18	TcCLB.511589.40	2.10122
18	TcCLB.511589.50	2.40666
18	TcCLB.511589.60	1.57729
18	TcCLB.511589.70	2.04563
18	TcCLB.511589.74	2.38299
18	TcCLB.511589.80	2.01096
18	TcCLB.511589.90	1.87833
19	TcCLB.503715.10	1.78807
19	TcCLB.503715.20	2.19202
19	TcCLB.503715.30	2.27182
19	TcCLB.503715.40	2.51232
19	TcCLB.506401.100	2.40556
19	TcCLB.506401.110	2.13149
19	TcCLB.506401.12	2.14965
19	TcCLB.506401.130	1.31257
19	TcCLB.506401.140	2.21954
19	TcCLB.506401.150	2.36758
19	TcCLB.506401.160	1.66204
19	TcCLB.506401.170	1.72423
19	TcCLB.506401.180	2.29329
19	TcCLB.506401.200	1.96033
19	TcCLB.506401.210	1.62737
19	TcCLB.506401.220	2.09571
19	TcCLB.506401.230	2.08471
19	TcCLB.506401.24	2.33897
19	TcCLB.506401.240	2.06379
19	TcCLB.506401.250	1.91465
19	TcCLB.506401.280	2.12818
19	TcCLB.506401.290	2.37254
19	TcCLB.506401.300	1.89979
19	TcCLB.506401.304	2.18927
19	TcCLB.506401.310	1.87888
19	TcCLB.506401.320	3.36151
19	TcCLB.506401.330	1.95042
19	TcCLB.506401.350	3.1089
19	TcCLB.506401.360	2.91573
19	TcCLB.506401.370	3.43195
19	TcCLB.506401.50	2.01261
19	TcCLB.506401.70	2.33071
19	TcCLB.506401.80	1.99775
19	TcCLB.506401.90	1.99445
19	TcCLB.506487.37	1.6824
19	TcCLB.508567.100	2.15735
19	TcCLB.508567.20	2.04123
19	TcCLB.508567.30	2.49416
19	TcCLB.508567.40	1.95978
19	TcCLB.508567.49	2.13314
19	TcCLB.508567.60	1.99885
19	TcCLB.508567.70	1.48538
19	TcCLB.508567.80	2.241
19	TcCLB.508567.89	2.25586
19	TcCLB.508569.10	1.96143
19	TcCLB.508569.100	1.81229
19	TcCLB.508569.120	2.7099
19	TcCLB.508569.130	2.32135
19	TcCLB.508569.140	1.60921
19	TcCLB.508569.20	2.0027
19	TcCLB.508569.70	2.629
19	TcCLB.508569.80	2.05444
19	TcCLB.508569.90	1.64773
19	TcCLB.508571.10	2.31365
19	TcCLB.508973.110	2.68513
19	TcCLB.508973.20	1.92676
19	TcCLB.508973.30	1.87282
19	TcCLB.508973.50	1.7633
19	TcCLB.508973.60	1.72258
19	TcCLB.508973.69	2.3131
19	TcCLB.508973.80	2.09021
19	TcCLB.508973.9	1.92676
19	TcCLB.508973.90	2.46995
19	TcCLB.508975.10	3.19365
19	TcCLB.508975.20	3.27455
19	TcCLB.508975.4	3.16558
19	TcCLB.509513.5	2.50077
19	TcCLB.510855.10	1.70827
19	TcCLB.510855.20	2.70825
19	TcCLB.510855.40	2.31695
19	TcCLB.510857.10	2.20798
19	TcCLB.510857.20	2.03242
19	TcCLB.510857.30	2.25091
19	TcCLB.510857.4	2.01646
19	TcCLB.510857.40	2.55195
19	TcCLB.510857.50	1.95317
19	TcCLB.510857.54	1.76165
19	TcCLB.510857.60	2.29053
19	TcCLB.510859.24	2.51783
19	TcCLB.510859.30	2.09241
19	TcCLB.510859.40	2.6389
19	TcCLB.510861.110	2.62349
19	TcCLB.510861.125	2.17166
19	TcCLB.510861.14	2.52333
19	TcCLB.510861.140	2.40446
19	TcCLB.510861.150	2.38574
19	TcCLB.510861.30	1.81999
19	TcCLB.510861.60	2.44243
19	TcCLB.510861.70	2.38409
19	TcCLB.510861.80	1.99445
19	TcCLB.510861.94	2.3197
19	TcCLB.510863.20	1.91905
19	TcCLB.510863.30	1.71763
19	TcCLB.510863.9	1.97354
19	TcCLB.511393.10	1.81889
19	TcCLB.511393.20	2.26357
19	TcCLB.511393.30	2.02142
19	TcCLB.511393.40	1.91025
19	TcCLB.511393.49	2.41877
19	TcCLB.511393.60	2.01811
19	TcCLB.511393.70	1.81889
19	TcCLB.511393.79	1.10894
19	TcCLB.511393.88	1.65984
19	TcCLB.511395.10	1.60095
19	TcCLB.511395.14	1.53326
19	TcCLB.511395.20	1.46447
19	TcCLB.511395.30	2.13204
19	TcCLB.511395.40	1.81779
19	TcCLB.511395.50	1.88438
19	TcCLB.511395.60	1.85411
19	TcCLB.511395.70	1.97464
19	TcCLB.511395.80	1.85191
19	TcCLB.511395.90	1.75285
20	TcCLB.397937.10	2.62569
20	TcCLB.397937.5	1.73524
20	TcCLB.445011.10	1.86842
20	TcCLB.445011.19	1.79853
20	TcCLB.486901.10	2.02912
20	TcCLB.503527.10	2.11277
20	TcCLB.503527.20	1.83265
20	TcCLB.503527.29	2.04563
20	TcCLB.503527.4	1.81779
20	TcCLB.503527.40	2.59598
20	TcCLB.503527.50	1.95427
20	TcCLB.503527.60	2.16065
20	TcCLB.503611.10	2.06049
20	TcCLB.503611.30	2.35548
20	TcCLB.503611.50	1.85961
20	TcCLB.503795.10	2.33731
20	TcCLB.503915.9	2.09076
20	TcCLB.504009.10	2.00491
20	TcCLB.504009.20	2.03242
20	TcCLB.504009.30	1.84696
20	TcCLB.504009.40	2.05939
20	TcCLB.504009.60	1.93336
20	TcCLB.504009.70	2.10562
20	TcCLB.504097.10	1.91355
20	TcCLB.504097.20	2.42262
20	TcCLB.504097.30	2.03738
20	TcCLB.504097.4	2.13809
20	TcCLB.504163.10	2.05554
20	TcCLB.504163.100	2.13809
20	TcCLB.504163.110	2.51728
20	TcCLB.504163.20	2.21073
20	TcCLB.504163.60	2.17716
20	TcCLB.504163.70	1.91355
20	TcCLB.504163.80	2.54589
20	TcCLB.504163.90	2.28558
20	TcCLB.504203.10	1.74734
20	TcCLB.504203.20	2.34557
20	TcCLB.504203.29	1.89924
20	TcCLB.504203.40	2.45619
20	TcCLB.504203.50	1.73579
20	TcCLB.504203.60	2.21679
20	TcCLB.506341.10	2.43473
20	TcCLB.506341.20	2.43748
20	TcCLB.506565.12	2.68733
20	TcCLB.506565.20	1.55637
20	TcCLB.506567.10	1.86237
20	TcCLB.506567.100	2.2344
20	TcCLB.506567.110	1.67635
20	TcCLB.506567.120	2.09461
20	TcCLB.506567.130	2.05939
20	TcCLB.506567.20	2.24155
20	TcCLB.506567.34	2.40996
20	TcCLB.506567.50	1.97354
20	TcCLB.506567.60	2.22284
20	TcCLB.506567.70	1.73524
20	TcCLB.506567.74	1.23222
20	TcCLB.506567.77	1.30872
20	TcCLB.506567.80	2.05003
20	TcCLB.506567.90	2.3984
20	TcCLB.506677.10	2.62294
20	TcCLB.506677.20	2.82272
20	TcCLB.506677.30	2.55305
20	TcCLB.508145.40	2.13809
20	TcCLB.508145.49	2.01866
20	TcCLB.508169.100	2.09406
20	TcCLB.508169.110	2.10782
20	TcCLB.508169.120	1.90694
20	TcCLB.508169.129	2.27127
20	TcCLB.508169.30	2.09076
20	TcCLB.508169.40	1.80238
20	TcCLB.508169.50	2.20358
20	TcCLB.508169.60	2.25917
20	TcCLB.508169.69	2.46885
20	TcCLB.508169.80	2.58442
20	TcCLB.508169.90	2.33952
20	TcCLB.509677.10	2.35988
20	TcCLB.509757.10	2.2278
20	TcCLB.509757.20	2.3973
20	TcCLB.509757.30	2.77594
20	TcCLB.509757.40	2.32961
20	TcCLB.509757.49	2.35878
20	TcCLB.509759.10	2.0726
20	TcCLB.509759.19	2.21624
20	TcCLB.510123.10	1.48483
20	TcCLB.510123.20	2.15405
20	TcCLB.510123.24	1.62132
20	TcCLB.510123.30	1.68956
20	TcCLB.510123.40	2.2388
20	TcCLB.510123.50	1.95207
20	TcCLB.510123.60	1.81779
20	TcCLB.510123.70	2.08966
20	TcCLB.510125.10	2.22504
20	TcCLB.510251.10	2.04728
20	TcCLB.510253.10	1.87668
20	TcCLB.510253.20	2.38299
20	TcCLB.510253.29	1.6026
20	TcCLB.510255.10	1.67855
20	TcCLB.510255.20	2.03187
20	TcCLB.510255.29	1.85796
20	TcCLB.510255.4	1.54262
20	TcCLB.510257.10	1.91795
20	TcCLB.510257.100	2.07975
20	TcCLB.510257.120	1.72533
20	TcCLB.510257.130	2.27292
20	TcCLB.510257.139	1.77156
20	TcCLB.510257.20	1.9928
20	TcCLB.510257.24	1.90639
20	TcCLB.510257.30	1.94822
20	TcCLB.510257.40	1.86787
20	TcCLB.510257.50	1.97904
20	TcCLB.510257.60	2.03407
20	TcCLB.510257.70	1.84476
20	TcCLB.510257.80	1.82219
20	TcCLB.510257.90	2.5481
20	TcCLB.510259.12	1.95372
20	TcCLB.510259.18	2.35658
20	TcCLB.510259.24	2.59047
20	TcCLB.510259.30	2.7897
20	TcCLB.510259.40	3.05551
20	TcCLB.510259.50	2.65376
20	TcCLB.510259.6	2.21734
20	TcCLB.510287.10	1.50464
20	TcCLB.510287.20	1.69286
20	TcCLB.510287.30	1.81669
20	TcCLB.510287.4	1.54867
20	TcCLB.510287.40	2.17276
20	TcCLB.510287.50	1.93446
20	TcCLB.510287.60	2.06104
20	TcCLB.510289.10	1.66094
20	TcCLB.510289.20	2.02747
20	TcCLB.510289.3	2.07095
20	TcCLB.510289.30	2.18047
20	TcCLB.510289.40	2.37914
20	TcCLB.510289.44	1.69231
20	TcCLB.510289.50	1.74955
20	TcCLB.510289.54	1.58995
20	TcCLB.510289.6	1.89374
20	TcCLB.510289.60	2.88161
20	TcCLB.510289.70	1.6802
20	TcCLB.510289.80	2.09791
20	TcCLB.510289.90	1.9108
20	TcCLB.510289.99	2.21954
20	TcCLB.510291.14	2.42317
20	TcCLB.510291.20	2.86454
20	TcCLB.510291.30	2.54534
20	TcCLB.510291.40	3.01259
20	TcCLB.510293.20	2.6389
20	TcCLB.510293.30	1.89319
20	TcCLB.510293.50	1.76716
20	TcCLB.510293.54	2.58552
20	TcCLB.510293.60	1.92841
20	TcCLB.510293.70	1.90474
20	TcCLB.510293.79	2.44628
20	TcCLB.510295.10	2.17166
20	TcCLB.510295.15	1.90254
20	TcCLB.510295.20	1.63838
20	TcCLB.510295.30	2.04013
20	TcCLB.510295.40	1.97739
20	TcCLB.510295.50	2.18267
20	TcCLB.510295.59	2.34722
20	TcCLB.510297.10	2.50352
20	TcCLB.510297.100	2.09296
20	TcCLB.510297.110	2.22559
20	TcCLB.510297.20	2.16561
20	TcCLB.510297.30	2.00656
20	TcCLB.510297.40	1.98674
20	TcCLB.510297.50	1.80843
20	TcCLB.510297.60	2.03022
20	TcCLB.510297.70	1.91025
20	TcCLB.510297.80	1.98344
20	TcCLB.510297.90	1.60481
20	TcCLB.510963.10	2.48316
20	TcCLB.510963.20	2.08801
20	TcCLB.510963.30	2.13204
20	TcCLB.510963.39	1.82825
20	TcCLB.510963.5	2.16065
20	TcCLB.510963.50	1.9152
20	TcCLB.510963.60	1.68681
20	TcCLB.510963.70	2.44298
20	TcCLB.510963.80	2.47655
21	TcCLB.404843.10	2.28668
21	TcCLB.404843.20	2.92123
21	TcCLB.414517.9	2.3131
21	TcCLB.503529.10	1.98179
21	TcCLB.503529.20	2.35107
21	TcCLB.503529.30	2.17001
21	TcCLB.503531.10	2.55855
21	TcCLB.503531.20	2.77924
21	TcCLB.503531.49	3.22227
21	TcCLB.503619.10	2.18047
21	TcCLB.503619.20	1.98729
21	TcCLB.503619.25	2.22449
21	TcCLB.503619.29	2.27513
21	TcCLB.503619.39	2.37419
21	TcCLB.503777.10	2.01591
21	TcCLB.503777.19	2.11222
21	TcCLB.503777.4	1.78807
21	TcCLB.503953.10	1.9185
21	TcCLB.503953.14	2.01151
21	TcCLB.503953.20	1.63783
21	TcCLB.503953.30	2.0715
21	TcCLB.503953.40	1.51235
21	TcCLB.503953.50	2.01481
21	TcCLB.503953.59	2.15735
21	TcCLB.503955.10	2.14745
21	TcCLB.503955.100	2.35933
21	TcCLB.503955.110	2.26687
21	TcCLB.503955.20	1.86292
21	TcCLB.503955.30	1.99665
21	TcCLB.503955.50	2.23165
21	TcCLB.503955.55	1.8409
21	TcCLB.503955.60	2.12488
21	TcCLB.503955.70	1.99225
21	TcCLB.503955.80	2.46279
21	TcCLB.503955.89	2.53104
21	TcCLB.506607.10	2.42042
21	TcCLB.506607.19	2.38024
21	TcCLB.506947.100	2.17661
21	TcCLB.506947.20	2.12653
21	TcCLB.506947.30	2.31805
21	TcCLB.506947.40	2.20908
21	TcCLB.506947.50	2.68568
21	TcCLB.506947.60	2.14965
21	TcCLB.506947.70	1.78807
21	TcCLB.506947.80	1.65489
21	TcCLB.506947.90	1.86457
21	TcCLB.507803.40	2.43748
21	TcCLB.507803.49	1.77431
21	TcCLB.507805.20	1.74569
21	TcCLB.507805.30	2.40391
21	TcCLB.507805.9	2.12763
21	TcCLB.507807.20	1.55417
21	TcCLB.507807.30	2.09571
21	TcCLB.507807.40	1.9152
21	TcCLB.507809.100	2.26412
21	TcCLB.507809.110	2.24596
21	TcCLB.507809.119	2.09186
21	TcCLB.507809.130	2.00986
21	TcCLB.507809.14	2.46554
21	TcCLB.507809.140	2.36703
21	TcCLB.507809.150	2.09901
21	TcCLB.507809.160	1.76771
21	TcCLB.507809.30	2.22229
21	TcCLB.507809.39	1.93831
21	TcCLB.507809.50	2.01921
21	TcCLB.507809.60	2.34942
21	TcCLB.507809.74	3.06047
21	TcCLB.507809.80	2.19202
21	TcCLB.507809.90	2.22229
21	TcCLB.507811.100	2.93719
21	TcCLB.507811.107	2.86454
21	TcCLB.507811.114	2.91738
21	TcCLB.507811.120	2.77429
21	TcCLB.507811.20	2.1524
21	TcCLB.507811.30	2.4727
21	TcCLB.507811.40	2.18542
21	TcCLB.507811.44	2.28338
21	TcCLB.507811.50	1.9229
[truncated: 4,545 more rows]
